# Supplementary material for: Molecular estimation of neurodegeneration pseudotime in older brains
Source: Nat Commun. 2020 Nov 13;11:5781. doi: 10.1038/s41467-020-19622-y (PMC7666177; doi:10.1038/s41467-020-19622-y)
Supplement: Supplementary file 3 — Supplementary Information [file 41467_2020_19622_MOESM3_ESM.xlsx]

## Sheet: Supplementary Table 3
AD LOAD GWAS Genes
CR1
BIN1
INPP5D
HLA-DRB1
TREM2
MEF2C
NME8
CD2AP
NYAP1
EPHA1
PTK2B
CLU
SPI1
MS4A2
PICALM
SORL1
FERMT2
SLC24A4
ABCA7
APOE
CASS4
ECHDC3
ACE
NDUFAF6
ECHDC3
ADAMTS20
SPPL2A
ADAM10
IQCK
MIR142
ACE
ADAMTS1
SUCLG2P4
FST
OARD1
WWOX
MAF
CD55
YOD1
HLA-DRB1
PSMB8
C4A
GPSM3
HLA-DPA1
HLA-DQA1
HLA-DRA
HLA-DRB5
PSMB9
CD2AP
AGFG2
PILRA
EPHB4
C7orf43
GAL3ST4
ZKSCCAN1
FAM131B
PSMC3
ACP2
C1QTNF4
CELF1
MTCH2
NDUFS3
NUP160
MS4A6A
MS4A7
MS4A4A
EED
PICALM
STYX
RIN3
HMHA1
CNN2
WDR18
CASS4

## Sheet: Supplementary Table 5
Neuronal	Microglial	Oligodendroglial	Astrocytic
Baiap2	1700017B05Rik	Ada	A2m
Fam131a	2510039O18Rik	Adamts4	Aass
Fhl2	2610528A11Rik	Adamtsl4	Abcb9
Itpka	Abca1	Anln	Abhd3
Neurod1	Adam17	Arhgef10	Acot11
Neurod6	Adgre1	Aspa	Acsl6
Nptx1	Adgre4	Bpgm	Agt
Nrgn	Alox5ap	Cers2	AI464131
Ptk2b	Apobec1	Chn2	Akt2
Rgs14	Arhgap45	Cldn11	Aldh1l1
Rnf112	Arrb2	Cldn14	Aldh6a1
Satb2	Btg2	Cnmd	Aox1
Stx1a	C1qc	Ctsk	Aqp4
Tbr1	C3ar1	D16Ertd472e	Aqp9
Tiam2	Cables1	Dbndd2	Btbd17
2010300C02Rik	Casp1	Desi1	Cbs
2900079G21Rik	Ccl3	Dhfr	Chrdl1
4933412E12Rik	Ccl6	Dock5	Chst2
9130024F11Rik	Cd37	Efhd1	Cideb
Arhgap32	Cd52	Elovl7	Clu
Cnksr2	Cd80	Fbxo36	Crot
Glt8d2	Chst14	Fign	Cth
Gm11549	Clec5a	Fnbp1	Cyp4f14
Ipcef1	Cntrl	Gjc2	Cyp4f15
Kcnv1	Cradd	Gss	Cyp7b1
Nrn1	Creg1	Hhip	Ddhd1
Pcdhgc5	Crybb1	Il17rb	Ddo
Phf24	Ctss	Itgb4	Dhrs11
Rasgef1a	Cttnbp2nl	Josd2	Dio2
Rprml	Cysltr1	Klk6	Egfl6
Sept5	Dock2	Lrrc46	Egfr
Slc17a7	Dok3	Mag	Elovl2
Sv2b	Dusp1	Mbp	Entpd2
Ttc9b	Ebi3	Mob3b	Eps8
Myl4	Epb41l2	Mobp	Fads2
	Epsti1	Myo1d	Fgd6
	Erap1	Myrf	Fgfr3
	F9	Nfe2l3	Fgfrl1
	Fcgr1	Nkain1	Fjx1
	Fcrl1	Nkx6-2	Fkbp10
	Fcrls	Pcbp4	Fzd2
	Fermt3	Pde8a	Fzd7
	Fes	Pex5l	Gas1
	Fez2	Plekhh1	Gdf10
	Fyb	Plpp2	Gfap
	Galnt10	Polr3e	Gldc
	Gcnt1	Ppp1r14a	Glipr2
	Gmfg	Prima1	Gramd3
	Gmip	Qdpr	Gstm5
	Gng10	Rnf13	Hapln1
	Gns	Rtkn2	Hopx
	Gp9	S1pr5	Id4
	Gpsm3	Sema6a	Itga7
	Grn	Sept4	Kctd14
	H2-DMb1	Sgk2	Klf15
	H2-DMb2	Sirt2	Lfng
	Havcr2	Slain1	Lgi4
	Hcar2	Slc12a2	Lix1
	Hcls1	Slc44a1	Mlc1
	Hcst	Slc48a1	Msmo1
	Hk2	Spg20	Naaa
	Ier5	Taldo1	Nat1
	Ifngr1	Tmeff1	Nat8
	Igsf6	Tnni1	Nat8f1
	Il7r	Tprn	Nat8f5
	Irf5	Trim59	Ndp
	Itgam	Tspan2	Nr1h3
	Itgb2	Wfdc18	Nrarp
	Itpr2	Wipi1	Oaf
	Junb	Wrap53	Papss2
	Klrd1	1500015L24Rik	Paqr7
	Lag3	1700037C18Rik	Pax6
	Lcp1	1700063D05Rik	Pcsk6
	Leng1	4930452G13Rik	Pdk4
	Ly86	4933413G19Rik	Pdzph1
	Mir142	7630403G23Rik	Phkg1
	Mlxipl	9330117O12	Prdx6
	Mrc1	A230001M10Rik	Pxmp2
	Myl2	Adamtsl1	Retsat
	Naip5	Adi1	Rfx2
	Nckap1l	Ado	Rpe65
	Nfkb1	AI463170	Scara3
	Nlrp3	Ankrd28	Sdsl
	Nrm	Ankub1	Sema4b
	Ntpcr	Ano4	Slc12a4
	Nubp1	Arrdc3	Slc14a1
	Pag1	Aven	Slc22a4
	Pds5a	B230319C09Rik	Slc27a1
	Phyhd1	Ccdc13	Slc7a10
	Pik3cd	Ccdc89	Smim3
	Plcg2	Ccp110	Soat1
	Plekho1	Cdc42ep2	Sox21
	Plxdc2	Cep97	St3gal4
	Pon3	Cntf	Tekt1
	Ppcdc	Ctnna3	Tmem51
	Ptgr1	Cyp2j12	Tst
	Ptprc	D7Ertd443e	Ttpa
	Rab32	Defb47	Ttyh1
	Rab43	Eml1	Ucp3
	Rassf5	Enpp6	Ugp2
	Rcor1	Ermn	Upp1
	Rel	Fam83d	Vit
	Rgs1	Fbxw15	Vnn1
	Ripk3	Gm10220	Wnt7b
	Rnf130	Gm10471	Zbtb20
	Rp2	Gm12530	Zic5
	Rrbp1	Gm13293	1600014C23Rik
	Sash3	Gm505	1700003M07Rik
	Sfxn2	Gm9895	1700008J07Rik
	Sh3tc1	Gng8	1700040N02Rik
	Siglecf	Gpr62	1700084C01Rik
	Slc11a1	Gstp1	1700084J12Rik
	Slc7a7	Hn1l	2010110P09Rik
	Smad7	Insc	2210417K05Rik
	Spata13	Kctd13	2900052N01Rik
	Spi1	Kif13b	3110082J24Rik
	Srgap2	Kif6	4430402I18Rik
	Srrd	Kndc1	4930515L03Rik
	Stab1	Lgi3	5033411D12Rik
	Stat6	Ly6g6f	5930403L14Rik
	Tap2	Mamdc4	6720483E21Rik
	Tbxas1	Map6d1	9430041J12Rik
	Tlcd2	Mfsd13b	A330048O09Rik
	Tlr1	Nipal4	A330076C08Rik
	Tmem106a	Nmral1	AB124611
	Tmem219	Pigz	Acad12
	Tmem8c	Pik3c2b	Acat3
	Tyrobp	Pkd2l1	Acsl3
	Zfp90	Plekhg3	Alpk1
	0610039K10Rik	Prr18	Apoc3
	1700011I03Rik	Prr5l	Arhgef26
	1700110I01Rik	Sec14l5	Atp13a4
	1810011H11Rik	Slc26a11	Bdh2
	2610020C07Rik	Smco3	Bglap
	2610203C22Rik	Sp7	Bmpr1b
	4930594C11Rik	Speer4a	C030018K13Rik
	4931431C16Rik	Speer4b	C030037D09Rik
	4933406I18Rik	Speer7-ps1	c11_tRNA-Leu-TTG
	5730435O14Rik	Speer8-ps1	c2_tRNA-Ala-GCG
	6030468B19Rik	Srd5a1	C230035I16Rik
	6530439I21	St18	Calr4
	A430071A18Rik	Tmem125	Ccdc37
	A830052D11Rik	Tmem81	Ccdc69
	Adora3	Tmem88b	Cml3
	AF251705	Wnt3	cx_tRNA-Ala-GCG
	Arhgap30	Abhd5	D630033O11Rik
	BC013712	Carhsp1	Dmp1
	BC035044	Fa2h	Dok7
	BC049352	Gal3st1	E030003E18Rik
	c10_tRNA-Asp-GAY	Gamt	Emx2
	C1rl	Gjb1	Epo
	c5_SSU-rRNA_Hsa	Gltp	Epx
	Card9	Grb14	Etnppl
	Ccdc88b	Gsn	Exd1
	Cmklr1	Lpar1	F2rl3
	Cryba1	Mal	Fam181a
	Cyth4	Mog	Fam198a
	Dennd1c	Pdlim2	Fam20a
	E130215H24Rik	Pllp	Flt3l
	E130317F20Rik	Thbs3	Gli3
	E230029C05Rik	Tmem98	Gm10560
	Frmd4a	Tppp3	Gm10658
	G530011O06Rik	Ugt8a	Gm10731
	Gm10248	Hapln2	Gm12216
	Gm10413		Gm13031
	Gm10790		Gm17660
	Gm10825		Gm5083
	Gm14023		Gm5475
	Gm15880		Gm973
	Gm16861		Gramd1c
	Gm20257		Hist1h2bq
	Gm3002		Hist1h2br
	Gm3020		Hist2h3c1
	Gm3317		Kirrel2
	Gm3383		Lgr4
	Gm3494		LOC433374
	Gm4902		Lonrf3
	Gm5086		Lpin3
	Gm5129		Lrrc9
	Gm8348		Maob
	Gvin1		Mettl11b
	Hist1h4c		Mir99ahg
	I830077J02Rik		Naprt
	Kng2		Nphp3
	Lrch4		Nr2e1
	Lrrc34		Nwd1
	M1ap		Olfr287
	Mettl7a3		Olfr288
	Mgat4a		Olfr461
	Mir133a-2		Olfr57
	Mir1894		Olfr688
	Mir24-2		Otx1
	Mir3101		Paqr8
	Mir5129		Pax6os1
	Myo18b		Pex11g
	Nagpa		Plcd4
	Nhlrc1		Plxnb1
	Nlrp1b		Ppil6
	Nlrp1c-ps		Prr5
	Olfr1030		Psd2
	Pde3b		Rmst
	Phf11		Sctr
	Psd4		Sfxn5
	Qrfp		Shpk
	Rab19		Slc25a18
	Rasl2-9-ps		Slc39a12
	Reep4		Slc6a11
	Rnase12		Slco1b2
	Rnaset2a		Snora69
	Rnu11		Snord8
	Sh2d4b		Sohlh2
	Slc24a1		Stag3
	Soga1		Sycp2
	Spata46		Syde2
	Tagap		Taf4b
	Tex12		Tex11
	Tnfaip8l2		Tmem52
	Uchl4		Trp63
	Ugt1a6b		Ugt1a2
	Usp50		Ugt1a6a
	Xlr4b		Utp14b
	Zbtb37		Zfp389
	Zfp59		Zfp783
	Zfp619		Znrf3
	Abhd15		2810459M11Rik
	Adap2		Acaa2
	Akna		Acsbg1
	Ankrd44		Add3
	B2m		Adhfe1
	Casp8		Agl
	Ccrl2		Appl2
	Cd300c2		Atp1a2
	Cd68		Atp1b2
	Cfh		Ccdc80
	Cklf		Cd44
	Clic1		Cldn10
	Ctsz		Cyp2d22
	Cyba		Cyp2j9
	Dapp1		Dennd4c
	Dnajb1		Dtna
	Dusp6		Elovl5
	Ehd4		Eva1a
	Entpd1		Ezr
	F11r		F3
	Fam91a1		Fam181b
	Ggta1		Fmo1
	Golm1		Fxyd1
	Grk2		Gabrg1
	Gusb		Ghr
	H2-K1		Gjb6
	H2-Oa		Gli2
	Herpud1		Glud1
	Ier2		Gpld1
	Il13ra1		Grhl1
	Il21r		Grin2c
	Il6ra		Gstm1
	Klf6		Hsd11b1
	Lgals9		Igdcc4
	Ly96		Igfbp5
	Lyn		Lcat
	Msn		Lhx2
	Naip2		Lpp
	Nrros		Mfge8
	Pdgfb		Mmp14
	Pla2g15		Nat8f4
	Pla2g4a		Ndrg2
	Ppp1r15a		Ntrk2
	Pros1		Ntsr2
	Ptgs1		Oplah
	Rbm39		Phka1
	Rgs19		Pla2g7
	Rin2		Ppara
	Rnase4		Ppp1r3c
	Serinc3		Prelp
	Sipa1		Prkd1
	Skap2		Prodh
	Snord22		Ptch1
	Tapbp		Pygb
	Tcn2		Rftn2
	Tfpi		S1pr1
	Tor4a		Sdc4
	Trpv2		Serhl
	Vsir		Slc15a2
	Vwa5a		Slc1a2
	Zfhx3		Slc1a3
	Bcl2a1a|Bcl2a1b|Bcl2a1d		Slc1a4
	Ceacam2|Ceacam1		Slc38a3
	Chil3		Slc41a1
	Chil3|Chil4		Slc4a4
	Clec4a2|Clec4b1		Slco1c1
	D17H6S56E-5		Smpd2
	H2-D1|H2-L		Smpdl3a
	H2-K1|H2-D1		Sorcs2
	H2-K1|H2-Q9|H2-Q7		Sox9
	H2-L|H2-D1		Spag1
	H2-Q7|H2-Q9		Tfcp2l1
	Hba-a1|Hba-a2		Tlcd1
	Hba-a2|Hba-a1		Tmem47
	Hbb-b1|Hbb-b2|Hbb-bs|Hbb-bt		Tril
	Lilr4b|Lilrb4a		Trps1
	Lyz2|Lyz1		Vav3
	Mir692-3|Mir692-2|Ftl1		Vcam1
	Pald1		Selenbp1|Selenbp2
	Tgfb1
	Trim30d|Trim30e-ps1|Trim30a
	Ugt1a1|Ugt1a10|Ugt1a5|Ugt1a6b|Ugt1a2|Ugt1a9|Ugt1a7c|Ugt1a6a
	Ugt1a2|Ugt1a7c|Ugt1a6b|Ugt1a6a|Ugt1a9|Ugt1a1|Ugt1a10|Ugt1a5
	Ugt1a2|Ugt1a9|Ugt1a10|Ugt1a1|Ugt1a6b|Ugt1a5|Ugt1a7c|Ugt1a6a
	Xlr4b|Xlr4a|Xlr4c
	Zfa-ps|Zfx
	Zfx|Zfa-ps

## Sheet: Supplementary Table 9
gene_names	state	pvalue	effect
KLHL17	2	0.0727572	0.252676
HES4	2	9.46984e-06	0.674755
C1orf159	2	6.49647e-12	0.399458
SDF4	2	5.02296e-09	0.359464
DVL1	2	3.46055e-11	0.50569
MXRA8	2	0.000236819	0.360023
CCNL2	2	0.000145976	0.245114
ATAD3B	2	1.94866e-12	0.486019
SKI	2	0.997296	0.0277915
AL513477.1	2	0.961341	0.0999459
RER1	2	0.402317	-0.0740179
TNFRSF14	2	3.01237e-12	0.501427
TTC34	2	0.065285	0.335455
CEP104	2	0.233262	0.151125
ICMT	2	0.999057	-0.0197881
ZBTB48	2	5.83866e-13	0.344281
RERE	2	0.649357	0.0965062
ENO1	2	0.0294301	0.231101
SLC25A33	2	0.947216	0.0752993
KIF1B	2	0.494686	-0.130941
SRM	2	5.56999e-13	0.608395
FBXO2	2	9.91377e-07	0.541446
PDPN	2	0.223021	-0.3088
FHAD1	2	0.999641	-0.0350118
CASP9	2	4.00838e-06	0.245581
PLEKHM2	2	0.0387809	0.285844
ZBTB17	2	9.7892e-08	0.228791
FAM131C	2	1.17809e-08	0.500778
SZRD1	2	5.94402e-07	0.442788
CROCC	2	1.56537e-09	0.435864
PADI2	2	0.999999	-0.00962214
RCC2	2	1.68847e-05	-0.344983
ARHGEF10L	2	0.00237825	0.187897
ALDH4A1	2	1.59827e-08	0.838423
IFFO2	2	0.499155	0.0916386
EMC1	2	0.113777	0.0912626
MRTO4	2	5.73652e-13	0.636047
PQLC2	2	5.73874e-13	0.430016
MUL1	2	0.996337	-0.0233604
FAM43B	2	0.331893	0.188016
DDOST	2	0.011939	-0.185909
SH2D5	2	0.80984	-0.135615
HP1BP3	2	0.997411	-0.0290291
ECE1	2	0.00237324	0.303929
ZNF436-AS1	2	0.00178494	0.283105
TCEA3	2	0.999388	0.0309201
GALE	2	3.16709e-07	0.284252
HMGCL	2	0.000636208	0.271316
FUCA1	2	0.0121632	-0.23498
IFNLR1	2	0.903912	-0.102521
LDLRAP1	2	0.999531	0.0306322
PAQR7	2	6.30052e-13	0.445361
SH3BGRL3	2	8.86684e-05	0.279975
DHDDS	2	0.984735	0.0243014
HMGN2	2	0.981764	-0.0734095
RPS6KA1	2	0.867868	-0.0987675
WDTC1	2	0.00308301	0.187015
TMEM222	2	5.7232e-13	0.529132
SYTL1	2	0.00296461	0.376027
STX12	2	2.31397e-05	-0.220325
XKR8	2	1.34971e-06	0.341677
MED18	2	5.75207e-13	0.733425
RCC1	2	0.983562	-0.0680247
SRSF4	2	0.999995	-0.00617089
MECR	2	0.861225	0.0579874
PTPRU	2	0.830122	0.0882858
ZCCHC17	2	3.72918e-10	0.497487
PTP4A2	2	0.0843814	0.338405
KHDRBS1	2	3.3253e-11	-0.357675
IQCC	2	0.042578	0.186425
TMEM234	2	0.699792	0.0903276
FNDC5	2	0.999769	0.0179085
AZIN2	2	0.954303	-0.0428756
AC114490.1	2	0.99838	-0.0470891
SFPQ	2	0.999884	-0.015632
TFAP2E	2	0.0573872	0.234042
PSMB2	2	1.89275e-11	0.350663
ADPRHL2	2	1.95875e-09	0.260053
MAP7D1	2	0.198304	0.120378
STK40	2	0.985617	0.0498228
LSM10	2	0.0342428	0.157074
MEAF6	2	0.17597	-0.101256
MTF1	2	0.493734	0.0866537
RRAGC	2	0.857424	-0.0576045
RHBDL2	2	1.63988e-11	0.501918
TRIT1	2	0.977587	0.0399914
PPT1	2	5.7299e-06	-0.261795
ZMPSTE24	2	3.87391e-10	-0.366217
CTPS1	2	9.75506e-05	-0.36014
HIVEP3	2	0.798302	-0.0876437
ZMYND12	2	0.0195656	-0.367392
YBX1	2	0.941499	-0.0800243
HYI	2	0.000591006	0.249089
PTPRF	2	0.902686	0.0866995
DPH2	2	0.104859	-0.137705
CCDC24	2	5.60774e-13	0.578855
SLC6A9	2	0.798978	-0.125213
RNF220	2	1.73023e-05	0.338733
TMEM53	2	0.997759	-0.0251708
GPBP1L1	2	0.000118889	-0.176307
IPP	2	0.000578014	0.303961
POMGNT1	2	0.0878721	0.123109
MKNK1	2	0.00155672	0.217829
ATPAF1	2	0.0722419	-0.156722
CYP4X1	2	0.017297	-0.340824
CMPK1	2	0.0192505	-0.200115
AGBL4	2	0.308339	-0.154162
TTC39A	2	0.00459406	-0.411619
RAB3B	2	0.999773	0.0348416
CC2D1B	2	2.52684e-06	0.264293
ECHDC2	2	3.17184e-07	0.647531
CPT2	2	0.951551	0.066555
LRRC42	2	0.000939051	-0.250705
SSBP3-AS1	2	0.948072	-0.0831837
ACOT11	2	1.94558e-07	0.632836
MROH7	2	0.00132127	0.456989
MYSM1	2	5.80536e-13	-0.498992
FGGY	2	0.954068	0.0723916
NFIA	2	0.0150711	0.380843
TM2D1	2	0.742802	-0.0568862
ATG4C	2	4.75235e-05	-0.299745
ALG6	2	0.000138392	-0.305203
AK4	2	0.999802	-0.0223174
LEPR	2	5.20144e-08	-0.579213
SGIP1	2	0.000334876	-0.257634
MIER1	2	0.000154228	-0.212093
LRRC40	2	1.08165e-05	-0.371145
CTH	2	0.548054	-0.156742
ZRANB2	2	0.999996	0.00803491
SLC44A5	2	0.00668298	-0.321369
AC118549.1	2	2.16107e-06	-0.23096
MIGA1	2	0.976876	0.0357484
IFI44	2	0.44686	-0.285946
RPF1	2	0.782587	-0.0539696
ZNHIT6	2	0.993847	0.0309538
ODF2L	2	0.999921	-0.0117813
CLCA4	2	0.0127723	-0.505637
SH3GLB1	2	0.000605457	-0.223803
LRRC8B	2	0.00211108	-0.229994
ZNF644	2	1.59961e-07	-0.273555
AC104836.1	2	0.989716	0.0540061
RPAP2	2	0.00449998	0.235236
EVI5	2	0.00791282	-0.14021
DIPK1A	2	3.29643e-07	-0.364166
MTF2	2	0.0577522	0.188556
CCDC18-AS1	2	0.0921467	0.24488
AC105942.1	2	0.770083	-0.102732
LINC02607	2	0.928424	-0.167264
DPYD	2	3.85098e-07	-0.46173
SNX7	2	8.20288e-12	-0.597991
PALMD	2	0.399855	-0.242448
SASS6	2	0.0649564	-0.178906
DBT	2	0.499657	0.118007
COL11A1	2	0.0232311	-0.230984
RNPC3	2	0.999743	0.0306315
VAV3	2	0.000333016	-0.536796
GPSM2	2	5.14588e-06	-0.35244
SORT1	2	0.354858	-0.104174
PSMA5	2	2.89092e-05	-0.323922
AMPD2	2	1.89556e-05	0.273125
ATP5PB	2	0.00798597	-0.177216
RAP1A	2	0.0812141	-0.167312
INKA2	2	1	0.00387013
DDX20	2	0.00562739	-0.217434
KCND3	2	0.0645089	0.181326
CAPZA1	2	5.87375e-07	-0.306024
PPM1J	2	0.368207	-0.21461
AP4B1	2	0.783805	-0.0610657
HIPK1	2	2.85424e-07	-0.352848
SLC22A15	2	7.53508e-13	-0.549157
IGSF3	2	0.00078716	-0.362022
TRIM45	2	0.999998	-0.00875939
LINC00622	2	0.798535	0.168108
AC241952.1	2	5.52745e-09	-0.521759
NBPF26	2	0.0510602	0.36711
ITGA10	2	0.879296	-0.0994859
LIX1L	2	0.565754	-0.105872
PDE4DIP	2	0.053584	-0.244259
AC245297.3	2	0.999238	-0.0364085
AC245297.1	2	0.465595	-0.244913
ANP32E	2	0.245141	0.192342
APH1A	2	0.0493525	0.207983
C1orf54	2	0.304504	0.193033
ADAMTSL4	2	0.457241	-0.229567
GOLPH3L	2	0.000277369	-0.242237
ANXA9	2	5.60543e-05	0.455051
MINDY1	2	0.999006	-0.0314515
PRUNE1	2	0.571983	-0.0773099
VPS72	2	0.0132552	0.125371
SNX27	2	0.0109247	-0.149676
RIIAD1	2	0.976138	-0.104033
S100A6	2	1.75921e-06	0.470246
S100A4	2	0.261846	-0.460626
INTS3	2	7.12963e-10	-0.366758
NUP210L	2	0.225275	0.330114
C1orf43	2	0.113937	-0.121256
HAX1	2	0.324314	0.0751221
SHC1	2	0.220504	-0.220478
ZBTB7B	2	0.932483	0.0782349
ADAM15	2	0.000824747	0.289271
FAM189B	2	0.169443	0.119236
MSTO1	2	0.740373	-0.117655
GON4L	2	0.229444	0.108463
SMG5	2	0.0955063	0.17249
GLMP	2	0.00973583	-0.188155
IQGAP3	2	0.998984	0.048404
HDGF	2	0.0524971	0.182507
208	2	0.425391	-0.164486
PIGM	2	0.00921995	0.21204
KCNJ10	2	0.940498	-0.107826
KCNJ9	2	0.996705	0.0408797
COPA	2	0.00166493	-0.158764
KLHDC9	2	0.170687	0.141713
NIT1	2	0.539121	-0.0920193
SDHC	2	0.880817	-0.0636056
TMCO1	2	0.998493	0.0220688
POGK	2	0.0149102	-0.26375
SFT2D2	2	0.00387288	-0.28802
GORAB	2	2.65215e-10	-0.570667
GAS5	2	0.00145959	0.216935
TNR	2	0.0664121	-0.259722
RASAL2	2	0.0302441	-0.154232
ABL2	2	0.000660942	0.225113
SOAT1	2	1.39211e-06	-0.35078
RNASEL	2	2.28697e-07	-0.391523
C1orf21	2	0.00082433	-0.229232
IVNS1ABP	2	2.5704e-05	-0.349332
CDC73	2	5.68656e-13	-0.486117
KCNT2	2	5.691e-13	-1.00764
NEK7	2	0.188783	-0.264363
CAMSAP2	2	0.999964	0.0117973
CSRP1	2	0.0199079	0.397758
RPS10P7	2	0.000273899	0.435501
CYB5R1	2	0.999979	0.0088839
ADORA1	2	0.161482	0.167728
PRELP	2	0.999422	0.0374676
ZC3H11A	2	8.97185e-08	-0.3097
PIK3C2B	2	9.42958e-06	-0.351824
LRRN2	2	0.925191	-0.0788209
TMEM81	2	0.0460307	0.242669
TMCC2	2	0.190838	0.170299
CDK18	2	0.348362	0.212145
SLC45A3	2	0.214093	-0.296544
RAB29	2	0.783457	-0.109081
MAPKAPK2	2	0.00120865	0.390404
YOD1	2	4.92063e-09	-0.444655
TRAF5	2	0.999999	-0.00607798
LINC00467	2	0.317817	0.251404
INTS7	2	0.0005825	-0.234447
NSL1	2	0.993435	-0.0180486
KCTD3	2	0.0926482	-0.157409
DUSP10	2	0.00293588	-0.37825
CAPN2	2	0.00354057	-0.302543
DEGS1	2	0.00475762	-0.128794
NVL	2	0.268194	0.0918521
ENAH	2	0.416599	0.169701
PYCR2	2	4.44174e-10	0.385645
ITPKB	2	0.324757	0.268878
PSEN2	2	0.818079	-0.081626
AL359510.2	2	0.969704	0.0825185
RAB4A	2	5.04363e-09	-0.347801
LINC01736	2	0.997889	-0.105444
C1orf131	2	0.583826	-0.0717796
EGLN1	2	8.74269e-07	-0.349527
TSNAX	2	0.265813	0.119063
PCNX2	2	2.05764e-07	0.397691
AL355472.3	2	0.998171	0.0563588
TARBP1	2	0.959562	-0.0896236
LINC01354	2	0.96372	0.123176
GGPS1	2	0.999342	-0.0129899
GNG4	2	0.31042	0.145745
MTR	2	0.000768703	-0.276506
CHML	2	0.0564779	-0.272511
PLD5	2	0.0421993	-0.222493
EFCAB2	2	3.20529e-07	0.367247
CNST	2	0.108786	-0.207099
ZNF496	2	4.10245e-05	-0.256512
NLRP3	2	0.99743	0.0586482
ZNF672	2	0.454326	0.0935201
ACP1	2	4.05925e-11	-0.347367
RNF144A	2	0.831722	-0.0596606
KIDINS220	2	2.90557e-07	-0.293295
MBOAT2	2	0.459749	0.131704
CPSF3	2	0.393492	-0.0832878
GRHL1	2	0.0195321	-0.280054
AC104794.2	2	2.27937e-07	0.427105
ODC1	2	0.998259	-0.0381234
KCNF1	2	0.113934	0.203636
PQLC3	2	0.0046541	-0.253634
E2F6	2	0.895663	-0.0416219
MYCN	2	0.177198	-0.231594
GEN1	2	0.138165	-0.218447
WDR35	2	5.76761e-13	-0.538312
MATN3	2	0.000144602	-0.86488
PUM2	2	0.000819504	-0.21218
TP53I3	2	0.0742202	0.189471
NCOA1	2	0.187902	0.143452
PTRHD1	2	0.728848	0.101454
CENPO	2	0.999589	0.0156363
EFR3B	2	0.974202	0.0459088
AC012074.1	2	0.998469	0.0472518
GAREM2	2	0.529213	0.268554
DRC1	2	0.919075	0.125131
EMILIN1	2	0.828769	0.110645
SLC30A3	2	0.165886	0.256985
DNAJC5G	2	6.17254e-05	0.511673
TRIM54	2	0.00137078	0.492314
MPV17	2	0.110187	0.100584
PPM1G	2	8.53927e-08	0.2157
SUPT7L	2	1.11388e-08	-0.236311
RBKS	2	0.872485	-0.107585
BABAM2	2	0.990368	0.0340638
PLB1	2	0.986624	-0.0653334
PPP1CB	2	0.263234	-0.125845
LCLAT1	2	1.14572e-06	-0.326119
AL133243.3	2	1.18132e-10	0.609713
RASGRP3	2	0.410329	-0.193575
RMDN2	2	3.99785e-05	-0.425884
GALM	2	7.02311e-05	0.436983
DHX57	2	0.0833518	0.124492
MAP4K3-DT	2	0.0115118	0.191257
DYNC2LI1	2	0.103993	-0.200272
LRPPRC	2	5.73097e-13	-0.43376
PPM1B	2	0.96048	-0.0483569
RHOQ	2	0.998776	0.0337758
326	2	0.913017	0.11228
MSH2	2	1.15608e-12	-0.446855
KCNK12	2	0.682105	0.139479
PPP1R21	2	0.050906	-0.123431
MIR3682	2	0.000102394	0.493882
EML6	2	0.0079603	-0.200927
MTIF2	2	0.00645852	-0.170447
PNPT1	2	0.315865	0.111871
COMMD1	2	6.21499e-10	0.271887
WDPCP	2	0.0605399	0.153514
UGP2	2	5.88567e-05	-0.268876
VPS54	2	0.0416636	-0.140601
AFTPH	2	0.99998	0.00991731
CEP68	2	5.71543e-13	-0.417632
ACTR2	2	5.71987e-13	-0.563611
MCEE	2	0.0001137	-0.300212
SPR	2	0.999429	-0.0366625
RAB11FIP5	2	0.00189156	-0.256042
EGR4	2	0.678466	0.348348
ALMS1	2	0.0573551	-0.165684
BOLA3	2	0.25854	-0.150806
DCTN1-AS1	2	0.408466	-0.278844
WDR54	2	0.149913	0.173921
AC005034.3	2	0.00688245	-0.193799
RNF181	2	0.000704726	0.215396
PTCD3	2	0.981146	0.0423913
IMMT	2	7.44571e-12	-0.369658
RMND5A	2	0.130568	-0.136276
KRCC1	2	0.000257535	0.310106
FAHD2A	2	5.57765e-06	0.236902
FAHD2CP	2	0.891879	0.0817087
STARD7	2	0.934025	0.0594665
FER1L5	2	0.00878202	0.247991
FAHD2B	2	0.674864	-0.0892142
MRPL30	2	0.92987	-0.0476844
LYG1	2	0.0039767	0.303975
MAP4K4	2	0.110255	0.416456
PANTR1	2	0.000247461	0.308687
NCK2	2	0.567636	-0.0892541
ST6GAL2	2	0.123786	-0.188732
CCDC138	2	0.999963	0.0113934
2019-09-10	2	4.20207e-11	-0.677922
NPHP1	2	0.994123	-0.0246088
ANAPC1	2	1.00409e-12	-0.396253
TTL	2	0.0751948	0.186114
CHCHD5	2	0.302916	0.123128
SLC20A1	2	0.00311509	-0.181794
PSD4	2	0.591485	0.132078
CBWD2	2	6.50021e-09	-0.526492
AL078621.3	2	0.999999	-0.0150683
ACTR3	2	7.21528e-11	-0.351385
DBI	2	0.92516	0.086919
CFAP221	2	0.205196	-0.186706
TSN	2	0.0155078	-0.135329
GYPC	2	0.399424	0.180015
LIMS2	2	0.0456061	0.377338
AMMECR1L	2	1.12137e-07	-0.253252
HS6ST1	2	0.175503	0.138507
RAB6C-AS1	2	0.676399	-0.245011
SMPD4	2	0.999957	-0.00738925
IMP4	2	0.0350647	0.109567
PLEKHB2	2	0.00430382	-0.193123
CCDC74A	2	0.819436	0.0945767
NCKAP5	2	0.766198	0.128678
MGAT5	2	4.61161e-06	-0.237875
ZRANB3	2	0.162689	-0.1412
MCM6	2	6.38922e-05	-0.360614
CXCR4	2	0.994815	-0.108023
SPOPL	2	6.01297e-13	-0.518081
GTDC1	2	0.979278	-0.0459028
ZEB2	2	0.999673	0.033476
EPC2	2	6.43374e-13	-0.376131
KIF5C	2	0.853351	0.135379
RBM43	2	0.632878	-0.163161
FMNL2	2	3.33553e-05	-0.420003
ARL6IP6	2	0.0186837	-0.221705
RPRM	2	0.469946	0.234471
ERMN	2	0.749634	-0.196434
IFIH1	2	5.78461e-09	-0.790313
UBR3	2	5.701e-13	-0.410626
AC007405.3	2	0.131034	-0.276659
GAD1	2	0.00270518	-0.480027
GORASP2	2	1.33625e-06	-0.228859
LNPK	2	0.157528	-0.0923501
AC019080.1	2	0.0190089	-0.273165
RBM45	2	2.14914e-05	-0.336461
CWC22	2	0.996872	0.0188557
ITPRID2	2	0.000147454	-0.411273
DNAJC10	2	1.64482e-09	-0.325774
DUSP19	2	0.999993	-0.0131055
GULP1	2	8.45989e-11	-0.672128
WDR75	2	0.596891	-0.0812658
PMS1	2	3.74781e-05	-0.225398
C2orf88	2	0.00120575	-0.249639
INPP1	2	0.868643	-0.0560558
NAB1	2	5.96523e-13	-0.401861
STAT4	2	0.0319843	-0.366719
MYO1B	2	2.36165e-07	-0.510857
DNAH7	2	0.974327	-0.099221
RFTN2	2	0.112392	-0.241472
PLCL1	2	5.7232e-13	-0.636264
SATB2-AS1	2	0.0103518	-0.292979
TYW5	2	0.998111	0.0226747
KCTD18	2	0.00561655	-0.158231
CASP10	2	0.100316	-0.29689
ICA1L	2	4.32666e-08	0.394344
ABI2	2	0.782076	0.0991993
NDUFS1	2	0.000463061	-0.184986
ZDBF2	2	6.4071e-13	-0.51327
MDH1B	2	0.00633508	-0.480117
CCNYL1	2	0.231119	-0.123784
SPAG16	2	1	-0.00330747
IGFBP5	2	1	0.00206234
TNS1	2	0.999977	-0.0205561
ARPC2	2	0.989964	0.0337229
CNOT9	2	0.934586	-0.0256993
STK36	2	0.999993	-0.00908582
GLB1L	2	0.886563	0.0888075
STK11IP	2	0.552075	0.102018
AC010980.1	2	0.998206	-0.0359796
FARSB	2	0.603704	-0.10294
KCNE4	2	0.747931	-0.269902
AP1S3	2	0.00448162	0.264066
IRS1	2	2.01894e-12	-0.696432
COL4A3	2	1.42647e-06	-0.62223
MFF	2	5.57457e-09	-0.262203
FBXO36	2	0.00768835	-0.28273
SLC16A14	2	3.62298e-11	-0.626466
TIGD1	2	8.738e-05	0.332388
EFHD1	2	0.863654	0.112079
GIGYF2	2	0.999991	0.00793235
AGAP1	2	0.983972	0.0413319
COPS8	2	3.34126e-09	-0.408799
LRRFIP1	2	0.0180568	0.204835
RAMP1	2	5.91971e-13	0.742445
SCLY	2	0.355154	0.119498
HES6	2	0.000346235	0.55622
ASB1	2	0.789901	-0.0988572
HDAC4	2	0.981854	-0.0425519
NDUFA10	2	0.490316	-0.0650852
GPC1	2	9.21958e-05	0.302121
CAPN10-DT	2	1.77701e-06	0.357329
KIF1A	2	0.214106	0.206445
PPP1R7	2	0.0011765	0.159442
HDLBP	2	0.501683	-0.106282
STK25	2	1.51599e-07	0.257225
ATG4B	2	1.37324e-05	0.279086
ITPR1	2	2.40145e-10	-0.473798
THUMPD3-AS1	2	0.00112422	0.337148
BRPF1	2	0.66502	-0.0607915
CAMK1	2	0.00184353	-0.348311
TTLL3	2	0.042137	0.176017
JAGN1	2	0.803753	-0.076
EMC3	2	0.920629	0.0377735
VHL	2	6.95999e-13	0.665646
IRAK2	2	0.0389613	-0.320394
TATDN2	2	4.6555e-12	0.38162
PPARG	2	0.894811	0.100268
MKRN2OS	2	0.320966	0.179906
RAF1	2	0.807235	0.0580342
NUP210	2	1	0.00228866
FBLN2	2	0.0158906	-0.479664
WNT7A	2	0.982999	0.0919515
CHCHD4	2	0.373205	-0.129771
MRPS25	2	0.927828	-0.0330359
SH3BP5-AS1	2	0.34931	-0.169679
HACL1	2	0.114886	-0.122156
TBC1D5	2	0.000737644	-0.179632
KAT2B	2	0.00179308	-0.361247
RPL15	2	0.998545	0.0304326
NEK10	2	0.115586	-0.215872
AZI2	2	5.71876e-13	-0.825782
GLB1	2	0.000388288	-0.244066
CRTAP	2	0.977815	0.0712887
FBXL2	2	0.016932	-0.237438
TRANK1	2	0.320405	-0.178456
MLH1	2	7.41071e-05	-0.21158
TTC21A	2	4.44e-07	0.369964
MYRIP	2	6.97671e-10	-0.660704
RPL14	2	0.00019384	0.342109
ZNF621	2	0.843887	-0.0877258
ULK4	2	0.267026	0.164819
SEC22C	2	0.99993	-0.0105293
ZBTB47	2	0.0985586	0.269818
ZNF662	2	0.0925352	-0.203069
AC124045.1	2	0.920572	0.0730711
FYCO1	2	0.00813881	-0.274026
ALS2CL	2	0.999988	0.0125147
SETD2	2	0.801304	-0.0661971
KIF9	2	0.0743874	-0.17602
PTPN23	2	0.849551	0.0462585
PLXNB1	2	0.107923	0.272643
COL7A1	2	8.83274e-06	0.358699
IP6K2	2	5.73332e-06	0.244638
PRKAR2A	2	2.02059e-09	0.485152
PRKAR2A-AS1	2	0.377551	0.159856
USP4	2	0.898325	0.06512
TCTA	2	6.56688e-06	0.288199
AMT	2	0.383704	0.122533
IP6K1	2	0.00697665	0.177023
MON1A	2	0.953445	0.0464816
U73166.1	2	9.51548e-09	0.487517
NAA80	2	0.918807	0.113687
CYB561D2	2	0.228199	0.155969
TMEM115	2	0.000903458	0.169445
C3orf18	2	0.00607935	-0.158907
HEMK1	2	0.287535	0.108734
DCAF1	2	5.75651e-13	-0.416712
RPL29	2	0.012896	0.296663
DNAH1	2	0.325066	-0.166034
PHF7	2	0.655508	-0.107992
GLT8D1	2	0.000146223	-0.174868
SPCS1	2	0.0781213	-0.151387
RFT1	2	0.62634	0.0841035
PRKCD	2	0.999987	-0.0157171
CACNA1D	2	0.202849	-0.105309
ABHD6	2	4.88864e-08	-0.333293
FAM107A	2	0.00111131	0.732787
PTPRG	2	0.000280633	-0.277377
SLC25A26	2	0.580511	-0.097382
EOGT	2	0.00328078	-0.280015
UBA3	2	6.07632e-08	-0.211013
FRMD4B	2	0.181155	-0.22699
MITF	2	0.0187113	-0.220998
PPP4R2	2	0.939829	0.0599278
PDZRN3	2	2.62373e-05	-0.298582
ROBO2	2	0.00429307	-0.41295
CGGBP1	2	3.64204e-07	-0.319397
CRYBG3	2	8.66085e-13	-0.877691
NXPE3	2	0.0972977	0.195685
IFT57	2	0.000782756	-0.234805
CIP2A	2	0.802498	-0.135975
SPICE1	2	5.72209e-13	-0.583899
ZDHHC23	2	7.84085e-05	-0.437988
CCDC191	2	0.266928	0.188255
COX17	2	0.65194	0.0964823
MAATS1	2	0.990009	-0.0406025
RABL3	2	2.22235e-05	-0.254458
FAM162A	2	0.000864836	0.225397
WDR5B	2	0.00121713	-0.318038
SLC49A4	2	0.0010713	-0.359379
SEC22A	2	0.999871	-0.0121186
ADCY5	2	0.999833	-0.0130002
CCDC14	2	6.67577e-13	-0.476574
ITGB5	2	0.840707	0.108375
SLC12A8	2	0.887842	0.123915
SLC41A3	2	0.61938	0.0643089
KLF15	2	0.000133723	0.494443
MCM2	2	0.000253838	-0.395015
RAB7A	2	0.392464	-0.091391
ACAD9	2	1	0.00298442
H1FX	2	5.64992e-13	0.829233
H1FX-AS1	2	6.98219e-13	0.606583
MBD4	2	2.37192e-07	-0.265589
DNAJC13	2	5.73763e-13	-0.367906
CDV3	2	9.92027e-09	-0.403665
TF	2	0.849679	-0.165132
SLCO2A1	2	0.483316	-0.236513
MSL2	2	0.00763105	-0.158928
STAG1	2	5.70766e-13	-0.472347
MRAS	2	0.855965	0.115956
ZBTB38	2	5.73208e-13	-0.586159
RNF7	2	0.000429625	0.162983
ATP1B3	2	0.397741	-0.129965
TFDP2	2	0.000829449	0.340184
ATR	2	1.01698e-07	-0.401214
TRPC1	2	4.09169e-11	-0.464038
DIPK2A	2	6.69997e-10	-0.34131
HLTF	2	5.72542e-13	-0.586072
WWTR1	2	0.27089	-0.222332
RNF13	2	8.15202e-07	-0.329912
MED12L	2	5.7232e-13	-0.6493
DHX36	2	0.658849	0.0969143
GFM1	2	5.72098e-13	-0.547761
C3orf80	2	0.000880361	-0.556943
PPM1L	2	9.53612e-10	-0.338319
B3GALNT1	2	2.44282e-08	-0.388102
ZBBX	2	0.535795	-0.216021
LRRC34	2	0.0726133	-0.187519
PHC3	2	7.38631e-13	-0.47761
NAALADL2	2	0.993581	-0.0521357
ZNF639	2	0.110495	-0.118033
MFN1	2	0.000230028	-0.203006
ACTL6A	2	1.60471e-06	-0.368523
USP13	2	0.999979	0.00730707
TTC14	2	0.981618	-0.0628575
DNAJC19	2	0.0639271	-0.108152
KLHL24	2	0.365163	-0.108686
MAP6D1	2	0.812779	0.0931155
ABCF3	2	0.228549	-0.0764184
FAM131A	2	0.000100654	0.249973
POLR2H	2	4.32042e-09	0.271686
VPS8	2	9.19651e-05	-0.171671
EHHADH	2	2.83205e-05	-0.496309
MAP3K13	2	3.21339e-05	0.313404
SENP2	2	0.00427341	-0.12082
TRA2B	2	0.0182105	-0.211463
DGKG	2	0.92926	-0.0654159
SST	2	0.997074	0.129911
IL1RAP	2	5.69743e-11	-0.54215
AC073365.1	2	0.994655	0.072911
OPA1	2	1.56419e-12	-0.416449
ATP13A3	2	3.99359e-07	-0.318787
LINC00884	2	0.180818	-0.193133
PPP1R2	2	0.0194344	-0.156193
APOD	2	0.270606	0.242112
RNF168	2	0.460486	-0.0689339
CEP19	2	0.971323	0.0558299
RPSAP69	2	0.0532573	0.322435
MELTF-AS1	2	9.17396e-08	0.514883
DLG1	2	0.999143	-0.0264998
BDH1	2	0.0256764	0.162105
RUBCN	2	0.10883	-0.08799
ZNF876P	2	0.986213	-0.0530918
PCGF3	2	0.999852	0.00926026
SLC26A1	2	0.973825	-0.065438
SPON2	2	0.491529	0.265763
TACC3	2	0.000144705	0.312833
NELFA	2	3.2727e-11	0.322179
C4orf48	2	1.31654e-05	0.502835
FAM193A	2	1.95724e-05	0.196158
TNIP2	2	0.501855	0.147469
NOP14-AS1	2	0.436914	-0.14392
LRPAP1	2	0.99762	0.0256228
LYAR	2	0.00135607	0.313048
CRMP1	2	0.566865	0.0687243
LINC02495	2	0.074595	-0.308414
PPP2R2C	2	0.00594241	-0.229744
AC105345.1	2	0.989767	0.0845201
RAB28	2	1.32581e-08	-0.31215
CC2D2A	2	0.932146	0.0660767
TAPT1	2	0.993571	-0.0217236
QDPR	2	0.998931	-0.0472218
DCAF16	2	0.520007	0.113917
CCDC149	2	1.78626e-05	-0.222403
LGI2	2	1.278e-05	-0.659507
ANAPC4	2	0.450148	0.0920659
RBPJ	2	0.772019	0.102031
C4orf19	2	0.999997	0.0129097
TBC1D1	2	0.496304	0.07503
KLHL5	2	0.0227923	-0.289458
LIAS	2	0.999477	0.0151341
AC095057.3	2	0.265265	0.220449
LIMCH1	2	0.908412	0.0878281
GNPDA2	2	1.81687e-07	-0.350926
GABRA2	2	0.00541802	-0.258155
SLAIN2	2	5.31511e-08	-0.24055
FRYL	2	0.990074	-0.0528945
OCIAD1	2	0.942004	-0.0403622
DCUN1D4	2	4.4591e-11	-0.262004
SGCB	2	0.183662	-0.0999087
SCFD2	2	2.00959e-05	-0.361233
CHIC2	2	0.094492	-0.212581
EXOC1	2	1.20684e-10	-0.306374
HOPX	2	0.999994	0.0123007
COX18	2	0.944961	-0.0578331
THAP6	2	0.0280359	-0.161019
SDAD1	2	1.49558e-08	-0.279555
FAM47E	2	0.0839458	-0.25102
LINC01094	2	0.418464	0.26418
TMEM150C	2	0.00182916	0.226468
SEC31A	2	2.43883e-06	-0.238518
THAP9-AS1	2	0.954507	-0.0684555
WDFY3	2	2.77638e-08	-0.328069
SPP1	2	0.000196567	-0.750774
TMSB4XP8	2	0.0562756	-0.270244
GRID2	2	0.843548	-0.0931443
DNAJB14	2	3.15956e-07	-0.287766
DDIT4L	2	0.424955	-0.281501
NFKB1	2	0.000324034	-0.247197
CISD2	2	0.957083	-0.0522009
CXXC4	2	0.896114	0.0989606
INTS12	2	7.23432e-07	-0.331058
NPNT	2	7.34422e-05	-0.682197
CASP6	2	0.981269	0.0567405
PLA2G12A	2	0.711116	-0.0747757
TIFA	2	0.00190535	-0.546274
ANK2	2	0.0235926	-0.18681
UGT8	2	4.23901e-06	-0.677291
LINC01378	2	0.0434956	0.356213
EXOSC9	2	0.313135	-0.131515
INTU	2	0.234514	0.166649
MFSD8	2	3.73401e-05	-0.374027
PCDH10	2	5.26133e-07	-0.295678
PCDH18	2	8.8158e-07	-0.736282
LINC00499	2	0.94933	-0.176863
SCOC	2	0.0192336	-0.199206
RNF150	2	0.797882	0.0733551
GAB1	2	3.11907e-08	-0.40119
ABCE1	2	5.80203e-13	-0.37391
OTUD4	2	1.27298e-06	-0.297165
ZNF827	2	3.96449e-06	0.32319
TMEM184C	2	5.7794e-09	-0.203022
MIR4453HG	2	4.04405e-08	-0.595598
FHDC1	2	2.51055e-07	-0.613267
SFRP2	2	0.928019	-0.212124
DCHS2	2	0.191457	-0.271635
GUCY1A1	2	4.50107e-11	-0.662536
AC104083.1	2	0.0143318	-0.284561
GRIA2	2	5.75637e-07	-0.368427
ETFDH	2	0.0623151	0.15685
RAPGEF2	2	5.98965e-13	-0.491271
NPY1R	2	0.0149012	-0.387255
TMA16	2	0.123063	-0.126463
FAM218A	2	0.0096589	-0.427205
KLHL2	2	0.00244393	-0.25408
SPOCK3	2	5.94191e-13	-0.705628
NEK1	2	0.989701	0.0427285
CLCN3	2	4.15534e-08	-0.276056
AADAT	2	3.48763e-06	-0.374183
GALNTL6	2	0.820687	-0.140293
HMGB2	2	0.458855	0.173025
SAP30	2	0.0766088	-0.171851
CEP44	2	9.96277e-08	-0.315195
GLRA3	2	0.881023	-0.148957
WDR17	2	5.92637e-13	-0.609551
ING2	2	0.0198952	-0.202774
TRAPPC11	2	5.7121e-13	-0.499733
AC099343.3	2	1	0.00542609
LRP2BP	2	0.00385579	0.22378
SORBS2	2	0.392315	0.157534
FAT1	2	0.000984516	-0.44651
CCDC127	2	0.827157	-0.0547996
PDCD6	2	1	0.00174811
AHRR	2	0.999998	0.0157907
AC010442.1	2	0.685967	-0.088784
BRD9	2	3.60706e-07	0.479106
SLC12A7	2	0.929405	-0.112581
NSUN2	2	0.209336	-0.172413
CTNND2	2	0.659242	-0.119553
FBXL7	2	0.659607	-0.110776
MYO10	2	0.067642	0.354432
LINC02217	2	0.997547	0.0471852
CDH9	2	0.0336856	-0.445246
DROSHA	2	1.25457e-10	-0.305433
C5orf22	2	0.0212815	-0.238684
GOLPH3	2	1.06982e-11	-0.33301
ZFR	2	0.00547291	-0.216271
SUB1	2	0.770968	-0.0677112
DNAJC21	2	0.350737	0.12214
LMBRD2	2	0.772722	-0.069252
CPLANE1	2	0.0114043	-0.180953
SELENOP	2	5.70433e-13	-1.26051
NIM1K	2	0.938499	-0.0566119
TMEM267	2	0.0349609	0.156702
PAIP1	2	5.74096e-13	-0.413957
PLPP1	2	4.60922e-08	-0.471324
AC008780.2	2	0.226781	0.308025
PART1	2	0.928743	-0.0970017
NDUFAF2	2	1	0.0023709
PPWD1	2	5.67401e-08	-0.321367
ERBIN	2	0.993491	-0.0671499
SREK1	2	0.00442713	0.458412
AC022107.1	2	1	6.36495e-05
GTF2H2	2	0.927612	-0.224984
MCCC2	2	0.92536	-0.0639785
PTCD2	2	5.701e-13	-0.512228
TNPO1	2	0.0198178	-0.173355
BTF3	2	0.941136	-0.0443601
GCNT4	2	0.00415971	-0.457917
DMGDH	2	0.0614653	-0.327404
TENT2	2	1.84008e-12	-0.426246
CMYA5	2	0.01165	-0.225663
ZFYVE16	2	1.20819e-05	-0.307887
ZCCHC9	2	0.919928	0.0419301
EDIL3	2	2.43882e-07	-0.498742
COX7C	2	0.8885	0.0704677
TMEM161B	2	5.73541e-13	-0.568847
LINC00461	2	0.739541	0.0872388
MEF2C-AS1	2	0.0367932	-0.212327
LYSMD3	2	1.2277e-09	-0.349723
ARRDC3	2	0.0241488	-0.431753
ARSK	2	0.0791208	-0.196436
PCSK1	2	0.000112099	-0.717857
PPIP5K2	2	5.7454e-13	-0.470048
CAMK4	2	0.00672758	-0.290558
STARD4-AS1	2	1.10922e-12	-0.910784
803	2	2.38277e-09	0.562057
FEM1C	2	0.00827949	-0.224105
PPIC	2	0.99996	-0.0147247
ZNF608	2	0.052151	-0.182743
AC093535.2	2	2.75115e-05	0.558686
ALDH7A1	2	0.117416	0.288119
PHAX	2	3.68955e-09	0.493486
LYRM7	2	7.05904e-06	0.376526
PDLIM4	2	0.78855	0.167813
SLC22A5	2	0.0311616	-0.208211
2019-09-08	2	0.00116148	-0.318995
SKP1	2	0.999759	-0.0140011
JADE2	2	0.134671	-0.169063
SLC25A48	2	0.814464	0.182122
MYOT	2	0.410579	-0.184625
FAM13B	2	2.09277e-08	-0.431488
EGR1	2	1	0.00684263
MATR3	2	2.19801e-05	-0.415279
PROB1	2	0.353466	0.143541
DNAJC18	2	0.0563953	0.141393
UBE2D2	2	0.00230271	-0.152886
PSD2	2	0.851909	-0.148837
PURA	2	2.56697e-09	0.712603
IGIP	2	0.0817554	-0.163469
APBB3	2	0.944513	0.0490978
HARS2	2	0.517208	-0.065418
PCDHB9	2	0.039102	0.289336
DIAPH1	2	0.685725	-0.0632396
ARAP3	2	0.999809	0.0242714
LARS	2	0.96564	-0.0330105
TCERG1	2	0.764823	-0.0630138
JAKMIP2	2	0.998038	0.0225931
PCYOX1L	2	0.797772	-0.134854
ARHGEF37	2	0.999783	-0.0319114
SMIM3	2	0.947568	0.0877508
ZNF300	2	0.00318165	-0.329467
GPX3	2	0.00109884	0.345264
TNIP1	2	0.210824	0.125499
CCDC69	2	1	-0.00105853
G3BP1	2	0.000631356	-0.201724
SAP30L	2	5.7343e-13	-0.519932
LARP1	2	0.186228	0.145223
UBLCP1	2	9.90417e-06	-0.267278
CCNG1	2	3.03612e-08	-0.369015
TENM2	2	0.185591	0.164796
AC008708.2	2	0.000360308	0.435354
FBXW11	2	6.70686e-13	-0.477629
UBTD2	2	0.00302262	-0.214422
SH3PXD2B	2	0.922575	-0.0824089
DUSP1	2	0.524406	-0.232435
CREBRF	2	0.908064	0.0794077
DRD1	2	0.144832	-0.298015
AC139491.1	2	1.16618e-07	0.636129
FAM153B	2	6.5982e-07	0.515741
HIGD2A	2	5.73208e-13	0.474569
CLTB	2	7.99472e-13	0.488089
FAF2	2	0.999498	-0.0103808
UIMC1	2	0.000776469	0.1463
ZNF346-IT1	2	4.05335e-05	0.454017
MXD3	2	0.00350999	0.333747
DBN1	2	1.3467e-06	0.27162
DOK3	2	0.999978	-0.0191424
DDX41	2	1.12656e-06	0.228667
B4GALT7	2	1.31825e-07	0.2477
FAM153A	2	0.130115	0.290408
FAM153C	2	5.36864e-07	0.588432
HNRNPAB	2	0.0167607	-0.20655
ADAMTS2	2	0.890839	-0.196319
RUFY1	2	2.90295e-08	0.249863
TBC1D9B	2	0.113212	-0.157598
RNF130	2	0.267204	-0.125025
TRIM7	2	0.00458554	0.277196
DUSP22	2	2.77233e-07	-0.245364
GMDS-DT	2	0.997347	0.031786
TUBB2B	2	0.360396	0.354714
SLC22A23	2	2.08953e-06	-0.249078
PPP1R3G	2	0.0575112	0.358565
NRN1	2	0.986719	0.0578345
RIOK1	2	0.784071	0.0672447
TMEM14C	2	0.0105352	-0.181004
TMEM14B	2	0.00578667	0.167256
SYCP2L	2	0.858362	0.116789
ADTRP	2	0.999101	-0.0646159
RANBP9	2	1.41176e-08	-0.354262
MCUR1	2	2.75483e-05	-0.255743
MYLIP	2	0.769634	-0.0878353
AL137003.2	2	0.000175617	-0.630879
KIF13A	2	0.999779	-0.0198625
DEK	2	0.992493	0.0438614
E2F3	2	0.410032	-0.100387
ALDH5A1	2	0.131934	-0.161663
TDP2	2	0.00203745	-0.155989
C6orf62	2	0.130423	-0.198687
CMAHP	2	0.000319512	-0.496277
HIST1H2BD	2	0.292865	-0.274297
ZSCAN16	2	0.999948	0.0160511
ZKSCAN3	2	7.30784e-07	-0.429724
ZNRD1ASP	2	1.15614e-06	-0.329624
TRIM26	2	0.985541	-0.0301887
AL662795.2	2	0.0028302	0.279776
PRR3	2	1.44186e-10	0.272357
FLOT1	2	2.97038e-07	0.327106
AL662844.4	2	4.18117e-05	0.395092
C6orf47	2	0.999999	-0.00679604
LSM2	2	0.444201	0.0889716
ZBTB12	2	0.999996	0.010218
FKBPL	2	0.896485	0.104314
PPT2	2	0.699461	0.0667103
AGPAT1	2	0.00884218	-0.184341
RNF5	2	0.00153811	0.160962
RXRB	2	0.0155161	0.104711
HSD17B8	2	0.998627	0.0523094
DAXX	2	0.0120697	0.168878
IP6K3	2	0.249345	-0.360777
NUDT3	2	0.444252	0.14509
C6orf106	2	0.883145	0.0691456
FANCE	2	0.170398	-0.168
Z84485.1	2	0.0411779	0.257216
BRPF3	2	1.28479e-07	-0.381357
CPNE5	2	2.00923e-06	0.384386
RNF8	2	0.588825	0.0738077
MDGA1	2	0.7822	0.114619
SAYSD1	2	1	-0.00224662
NFYA	2	3.61877e-12	-0.445555
TFEB	2	1.12688e-05	0.424654
TAF8	2	0.543756	0.0934197
DLK2	2	0.290073	0.275507
LRRC73	2	0.297937	0.197208
HSP90AB1	2	0.477878	0.166342
AARS2	2	0.0043921	-0.196806
ENPP5	2	9.62567e-05	-0.432994
ADGRF5	2	0.000426504	-0.425994
GSTA4	2	0.999931	-0.010812
FBXO9	2	0.00424505	-0.200481
LRRC1	2	0.336448	0.168306
MLIP	2	0.181067	-0.294046
PTP4A1	2	0.0788671	-0.192332
AL391807.1	2	0.838826	0.0972681
RIMS1	2	0.000365128	-0.316157
AC019205.1	2	6.96395e-11	0.445709
MTO1	2	3.27723e-11	-0.288685
BCKDHB	2	0.00707675	-0.316824
IBTK	2	2.7636e-05	-0.206251
DOP1A	2	5.72986e-13	-0.64144
NT5E	2	0.00574943	-0.419578
SYNCRIP	2	0.98788	-0.0402324
HTR1E	2	0.9227	-0.162336
ORC3	2	3.3742e-06	-0.302355
PNRC1	2	7.95536e-06	-0.319767
POU3F2	2	0.918695	-0.0866381
MCHR2	2	0.155314	-0.263908
GRIK2	2	0.0253062	-0.268281
HACE1	2	5.53557e-13	-0.612625
BVES	2	1.2027e-12	-0.679037
CRYBG1	2	2.54326e-05	-0.40718
C6orf203	2	5.71765e-13	0.347868
PDSS2	2	2.448e-05	-0.257235
SESN1	2	0.991227	-0.0382674
CDK19	2	0.999426	0.027853
AMD1	2	0.00264269	-0.160566
MARCKS	2	0.999955	-0.0175365
HDAC2	2	0.880594	-0.0382573
DSE	2	6.57807e-13	-0.681246
RWDD1	2	0.00795614	0.251205
TBC1D32	2	0.978207	0.0387039
FABP7	2	0.0658047	0.289003
TRDN	2	3.00185e-08	0.736468
HINT3	2	0.00121644	-0.19603
RSPO3	2	1	-0.00354439
RNF146	2	2.98557e-08	-0.249506
AL096711.2	2	0.986567	0.0713036
SGK1	2	0.880999	0.109147
PDE7B	2	0.76578	-0.0947768
MAP7	2	0.286673	-0.156734
HEBP2	2	0.352293	0.137136
AL590617.2	2	0.000154009	0.575388
REPS1	2	0.167226	-0.142224
HECA	2	0.162235	-0.168054
AIG1	2	0.277844	0.0825312
ADAT2	2	3.07915e-06	-0.452049
VDAC1P8	2	0.348949	-0.165565
PLAGL1	2	5.74985e-13	-0.916378
AL356599.1	2	0.02722	-0.269449
SASH1	2	0.999997	-0.0118581
TAB2	2	1.47159e-05	-0.372354
KATNA1	2	0.99949	-0.0157016
MTRF1L	2	0.0148316	-0.245237
CNKSR3	2	0.242998	-0.16658
SYNJ2	2	0.672391	-0.122672
EZR	2	0.308388	0.228868
RSPH3	2	0.000962518	0.184944
AL035530.2	2	1	0.000344287
PNLDC1	2	0.996463	-0.0645619
PACRG-AS3	2	0.732502	-0.190526
PDE10A	2	5.76095e-13	-0.795333
THBS2	2	1.91023e-09	-0.676557
ERMARD	2	0.999999	0.00672838
SUN1	2	0.0541734	-0.130963
C7orf50	2	3.7329e-12	0.614194
GPER1	2	0.999936	-0.0275164
CHST12	2	3.09712e-10	0.595888
BRAT1	2	5.72875e-13	0.50014
GNA12	2	0.969132	0.0879697
RADIL	2	0.00101798	0.319028
AC092171.2	2	1.97257e-09	0.45959
RNF216	2	1.71079e-06	0.360199
PMS2	2	0.000125201	-0.352831
CYTH3	2	0.154297	-0.15738
GRID2IP	2	0.997338	0.0436618
ZNF853	2	0.989005	0.0465184
CCZ1B	2	0.105851	-0.225038
AC004982.2	2	0.461584	0.193984
RPA3	2	5.26103e-07	-0.500765
ICA1	2	0.243978	0.197074
NXPH1	2	4.37926e-07	-0.60297
SOSTDC1	2	0.352726	-0.454811
AHR	2	0.339262	-0.19081
HDAC9	2	8.7635e-06	-0.353787
RAPGEF5	2	5.74096e-13	-0.573862
NUPL2	2	0.00083	-0.182222
GSDME	2	1.36929e-05	-0.298226
OSBPL3	2	0.00201791	-0.270418
CHN2	2	1.1333e-07	-0.564684
SCRN1	2	0.00912317	-0.280152
GARS-DT	2	0.0023873	0.281053
AQP1	2	0.65322	0.358543
PDE1C	2	0.000316352	-0.388296
LSM5	2	0.999953	-0.00894315
AVL9	2	8.78126e-09	-0.214021
LINC00997	2	0.600935	-0.132861
KBTBD2	2	9.06503e-08	-0.264959
NT5C3A	2	0.0341711	-0.151037
AC018647.2	2	0.999601	-0.0167241
ANLN	2	0.00209325	-0.49527
MRPL32	2	0.830684	-0.0790711
POLR2J4	2	0.873609	0.0977134
RASA4CP	2	5.96467e-10	0.439715
DBNL	2	0.007875	0.162366
GCK	2	0.119378	0.188184
YKT6	2	8.17194e-08	0.382918
CAMK2B	2	1.71696e-12	0.758848
TMED4	2	0.927301	0.0394371
H2AFV	2	0.67826	-0.0941971
SNHG15	2	0.815713	0.0762059
SEPT7P2	2	0.326524	0.106137
TNS3	2	0.55471	0.24311
UPP1	2	0.107032	0.150486
VWC2	2	0.00426569	-0.338089
COBL	2	0.255784	-0.19683
LANCL2	2	0.0505228	-0.125452
PSPH	2	0.97413	0.0476191
ZNF736	2	2.5725e-12	-0.54221
ZNF138	2	3.85632e-10	-0.591402
AC073349.2	2	0.895848	-0.0863507
ZNF117	2	0.125001	-0.189589
ERV3-1	2	0.853437	0.0990797
AC006001.4	2	0.98383	0.0502822
AC006480.2	2	7.14873e-13	0.719083
FZD9	2	0.0172892	0.339608
BAZ1B	2	0.0133212	0.270542
BCL7B	2	6.75847e-06	0.217362
VPS37D	2	3.1964e-06	0.370483
DNAJC30	2	5.71654e-13	0.482562
ABHD11	2	3.61636e-07	0.407341
CLIP2	2	0.433183	0.17129
GTF2IRD2B	2	0.00194117	0.31981
HIP1	2	0.997503	0.0453308
CACNA2D1	2	0.0222485	-0.231983
SEMA3A	2	0.0698051	-0.344954
TMEM243	2	0.123328	-0.186171
CROT	2	0.0163977	-0.198598
SLC25A40	2	5.74429e-13	-0.716546
CFAP69	2	0.00124817	-0.310365
GTPBP10	2	0.000208609	-0.195334
FZD1	2	2.00945e-06	-0.498171
GATAD1	2	0.000245294	0.353324
FAM133B	2	3.9091e-08	0.666705
COL1A2	2	0.0187815	-0.461529
SGCE	2	1.97024e-11	-0.400919
AC002429.2	2	0.000328326	0.540875
TAC1	2	0.657171	-0.31678
NPTX2	2	0.999975	0.0380632
1085	2	0.999965	0.0145828
ZNF789	2	6.43596e-06	0.25396
ZKSCAN5	2	0.850685	0.0325786
FAM200A	2	0.594522	0.0660103
AZGP1	2	0.999999	-0.0177619
MCM7	2	0.157208	0.259916
LAMTOR4	2	5.71432e-13	0.557738
SPDYE3	2	0.0100102	0.209332
PMS2P1	2	0.000358531	-0.334003
MEPCE	2	0.0709065	0.134951
AGFG2	2	0.0336645	0.20066
LRCH4	2	0.331388	-0.128248
SRRT	2	8.52959e-06	0.272667
VGF	2	0.446164	0.456522
COL26A1	2	0.0477986	0.247562
LINC01007	2	0.563207	-0.311438
SH2B2	2	0.000111073	0.424022
ORAI2	2	3.68426e-06	0.573104
DPY19L2P2	2	5.73208e-13	-0.824719
RINT1	2	6.41154e-13	-0.614251
HBP1	2	6.1893e-08	-0.289478
DUS4L	2	0.0078588	-0.285917
SLC26A4	2	0.954472	0.0653277
LAMB1	2	0.999869	-0.0213991
NRCAM	2	4.57205e-11	-0.466866
IMMP2L	2	0.000154025	-0.328622
LRRN3	2	1	-0.00271231
DOCK4	2	6.46139e-12	-0.443703
ST7	2	0.0926238	0.111991
NDUFA5	2	0.16218	-0.158092
GCC1	2	5.97419e-09	-0.406988
IMPDH1	2	2.29744e-05	0.257393
TMEM209	2	0.224018	-0.160865
CEP41	2	0.99986	0.0141014
MEST	2	0.331644	-0.17526
AC016831.1	2	0.931274	0.109038
AC058791.1	2	5.66824e-12	1.16683
LINC-PINT	2	0.916157	-0.0471895
MKLN1-AS	2	0.000122444	0.328739
AKR1B1	2	0.326112	-0.0962356
BPGM	2	0.000379312	-0.217546
CALD1	2	0.929827	0.106959
UBN2	2	0.999999	0.00461133
LUC7L2	2	0.998019	0.0196224
HIPK2	2	0.516064	0.333491
KDM7A-DT	2	0.615487	-0.16595
DENND2A	2	0.000772593	0.357463
KIAA1147	2	4.41225e-09	-0.510473
TPK1	2	0.509026	-0.116142
ZNF783	2	0.00809858	0.134426
AC004890.2	2	0.122883	-0.346121
ZNF467	2	0.00625381	0.324058
ATP6V0E2-AS1	2	0.0352691	0.207266
ATP6V0E2	2	0.788536	0.0941543
ABCB8	2	0.994774	0.0218355
SLC4A2	2	0.0341899	-0.248202
TMUB1	2	5.70766e-13	0.65283
AGAP3	2	1.70419e-12	0.617672
WDR86	2	0.0146174	0.370618
GALNT11	2	0.00037039	-0.172378
DPP6	2	0.000153783	0.299166
VIPR2	2	0.0159313	-0.309858
ZNF596	2	0.845493	-0.136193
CLN8	2	0.99517	0.0365269
CSMD1	2	0.00772523	-0.231751
PRAG1	2	0.982955	-0.0831653
MSRA	2	0.999829	-0.0152249
AF131215.6	2	0.00100164	0.295344
TRMT9B	2	3.00594e-06	-0.317302
DLC1	2	5.88455e-06	-0.368394
SLC7A2	2	0.814637	-0.182275
ASAH1	2	4.37683e-12	-0.399032
CSGALNACT1	2	0.015919	-0.230523
INTS10	2	0.101659	0.114629
HR	2	0.262951	0.163457
EGR3	2	0.838494	-0.166082
SLC25A37	2	0.147026	0.19933
AF106564.1	2	0.462647	-0.210091
NEFM	2	0.832799	0.124888
DOCK5	2	0.192773	-0.233469
GNRH1	2	0.728221	0.125363
KCTD9	2	5.74096e-13	-0.572546
HMBOX1	2	0.00384821	0.339126
KIF13B	2	0.476296	-0.150521
DUSP4	2	0.626783	0.290319
GTF2E2	2	0.845685	-0.0688647
GSR	2	0.0108779	-0.143177
UBXN8	2	0.00357832	-0.192187
PURG	2	0.999722	0.02011
ADAM32	2	0.938795	-0.0826659
GPAT4	2	0.918966	0.0348257
PRKDC	2	5.5278e-13	-0.576205
PCMTD1	2	8.23947e-07	-0.287093
ST18	2	0.000764445	-0.479965
OPRK1	2	0.144701	-0.409449
TMEM68	2	0.0112499	-0.166067
PLAG1	2	0.913384	-0.0807313
CHCHD7	2	0.00159299	-0.205654
UBXN2B	2	1.79289e-11	-0.288585
CHD7	2	0.000417048	0.451721
ADHFE1	2	0.998201	0.0573346
C8orf44	2	3.67816e-08	0.391572
SNHG6	2	0.0406285	0.186086
TERF1	2	0.0214722	0.190343
GDAP1	2	0.000251407	-0.277756
ZNF704	2	0.995618	0.039586
ZFAND1	2	7.41962e-13	-0.528413
SNX16	2	1.58473e-05	-0.411053
CA2	2	1.36416e-05	-0.537891
WWP1	2	5.6577e-13	-0.4824
TMEM64	2	1.5826e-09	-0.403194
TMEM67	2	0.526203	0.103946
GEM	2	0.000882578	-0.677866
CPQ	2	4.29785e-05	-0.354553
RIDA	2	0.414313	0.202105
AP003469.4	2	0.937917	0.0756563
ZNF706	2	0.842458	-0.0474418
NCALD	2	0.167541	-0.238617
CSMD3	2	0.000965583	-0.229213
UTP23	2	0.996939	0.0357964
RAD21	2	0.0361223	-0.18719
AC091563.1	2	0.999191	0.0276279
MRPL13	2	6.27872e-07	-0.485356
TBC1D31	2	0.961527	-0.060435
C8orf76	2	0.768457	0.0988571
ZHX1	2	0.997495	0.0309224
FBXO32	2	0.947852	-0.0608237
TATDN1	2	1.18889e-10	-0.316841
FAM84B	2	3.17398e-07	-0.502987
ASAP1	2	0.0091776	-0.222083
LRRC6	2	4.1155e-10	-0.363173
ZFAT	2	0.956342	-0.0699371
FAM135B	2	6.34134e-06	-0.521392
TRAPPC9	2	0.999469	0.0166004
AC107375.1	2	6.50323e-11	0.823367
CHRAC1	2	0.00109223	0.252788
DENND3	2	0.97454	0.0507439
C8orf31	2	0.999219	-0.0256283
TOP1MT	2	8.29686e-06	0.234653
TIGD5	2	2.06145e-08	0.453561
PYCR3	2	0.000230559	0.394353
TSTA3	2	1.44681e-07	0.275425
ZNF707	2	0.927554	0.0557394
SCRIB	2	9.59938e-07	0.429227
NRBP2	2	0.872591	-0.085862
PLEC	2	0.00258498	0.341666
GPAA1	2	0.00312195	0.160253
MAF1	2	1.16051e-10	0.444882
SLC39A4	2	0.00114908	0.326969
PPP1R16A	2	5.73985e-13	0.650258
C8orf82	2	3.79722e-09	0.411315
ZNF250	2	0.284235	-0.0920874
ZNF252P	2	0.273419	-0.140175
SMARCA2	2	0.465724	-0.0920405
SPATA6L	2	0.999981	-0.0111318
KIAA2026	2	0.00222561	0.374165
DMAC1	2	0.00612447	-0.190088
LURAP1L	2	0.0245566	-0.337398
PSIP1	2	0.866469	0.0824569
CCDC171	2	0.996383	-0.0351858
MLLT3	2	0.677781	-0.0813137
MOB3B	2	1.00109e-06	-0.389124
UBAP2	2	0.19472	0.120525
DCAF12	2	1.59772e-12	-0.370495
UBAP1	2	0.000158071	-0.200288
NUDT2	2	2.15581e-06	0.297716
DNAI1	2	1	0.00216067
GALT	2	8.99179e-06	0.242301
IL11RA	2	0.116071	0.160137
TLN1	2	0.989874	-0.0513523
SPAG8	2	0.280217	0.169234
RECK	2	6.98044e-10	-0.397053
CLTA	2	3.21466e-06	0.214049
GNE	2	0.000520853	-0.204426
EBLN3P	2	7.68829e-13	-0.425467
FRMPD1	2	0.305703	-0.160822
SLC25A51	2	0.0103516	-0.221159
BX255923.2	2	0.0336089	0.579917
CBWD6	2	0.842072	-0.136354
CBWD5	2	0.624787	-0.148206
CBWD3	2	0.320748	-0.208838
ABHD17B	2	0.395112	-0.125678
ALDH1A1	2	0.991007	0.085133
OSTF1	2	1.16669e-05	-0.369574
TLE4	2	7.40348e-06	-0.334915
GKAP1	2	0.00122456	0.322241
AL353743.1	2	0.842803	0.0886656
GOLM1	2	0.99673	0.0242296
GAS1	2	0.000826172	-0.447696
NFIL3	2	0.000145714	-0.614287
IARS	2	5.70988e-13	-0.67594
ANKRD19P	2	0.00480168	0.256909
ZNF169	2	0.592232	-0.0882826
FANCC	2	0.669234	0.10585
CCDC180	2	0.0351717	-0.253009
TDRD7	2	5.72986e-13	-0.472735
ANP32B	2	0.000381451	0.482115
ERP44	2	0.0686827	-0.123857
INVS	2	2.35789e-05	-0.253959
CAVIN4	2	3.99776e-08	0.523206
NIPSNAP3B	2	0.011947	-0.307968
SLC44A1	2	0.833483	-0.123629
FKTN	2	5.07511e-07	-0.257997
RAD23B	2	5.62078e-10	-0.29401
TMEM245	2	0.335511	0.140686
PTPN3	2	0.00402568	-0.423434
LPAR1	2	0.739514	0.23919
PTBP3	2	9.92278e-09	-0.318152
KIAA1958	2	0.00462955	-0.230203
CDC26	2	0.97951	0.0524091
WDR31	2	0.992605	0.0402417
KIF12	2	0.084092	0.381733
COL27A1	2	0.0242846	0.37151
WHRN	2	0.447608	-0.164577
MEGF9	2	1.64598e-07	-0.369978
FBXW2	2	8.2786e-12	-0.283963
PHF19	2	0.31078	0.123905
DAB2IP	2	0.0179259	0.205108
NDUFA8	2	0.115216	0.136254
CRB2	2	0.608984	-0.167467
AC006450.3	2	0.00764091	0.27744
SCAI	2	0.0322934	0.185234
RABEPK	2	7.85614e-05	0.19092
MAPKAP1	2	0.874144	0.0537283
PBX3	2	3.53257e-08	-0.397615
MVB12B	2	0.103954	0.181568
ZBTB34	2	0.00160005	-0.206929
GARNL3	2	0.830059	0.0566217
LRSAM1	2	5.86087e-13	0.317836
AL162586.1	2	0.160239	0.190655
AK1	2	1.14113e-11	0.659261
DPM2	2	5.73763e-13	0.444795
CIZ1	2	0.65523	0.0791045
COQ4	2	2.02721e-09	0.347257
ZDHHC12	2	0.00806606	0.325492
PHYHD1	2	0.0019008	0.569281
ASS1	2	0.999784	0.0211456
ABL1	2	0.452715	0.124643
AIF1L	2	0.993314	0.0836147
RAPGEF1	2	0.999718	-0.0200834
SPACA9	2	2.48289e-06	0.238564
REXO4	2	0.846418	0.0683668
CACFD1	2	3.81319e-05	0.297375
PPP1R26	2	0.672317	0.0811653
NACC2	2	0.99995	-0.0222361
GPSM1	2	1.22617e-08	0.35414
PMPCA	2	5.74762e-13	0.351141
TMEM141	2	1.61651e-07	0.40983
C9orf139	2	4.39583e-08	0.506147
NPDC1	2	5.80536e-13	0.523908
SAPCD2	2	0.00174244	0.437393
SSNA1	2	5.71321e-13	0.451858
EXD3	2	5.93858e-13	0.563086
NOXA1	2	1.44491e-06	0.612073
NSMF	2	6.68232e-09	0.612312
DPH7	2	6.33099e-07	0.22632
EHMT1	2	3.79024e-05	0.266014
LARP4B	2	0.564189	-0.0473886
PFKP	2	0.0978154	-0.273719
PITRM1	2	0.00822528	-0.160153
AKR1E2	2	0.0162549	0.297401
AKR1C2	2	0.554987	-0.286852
RBM17	2	0.944349	-0.0640365
TAF3	2	2.06993e-06	0.505414
CCDC3	2	0.152773	0.184391
SEPHS1	2	0.390772	-0.0841803
FAM107B	2	0.974305	-0.093729
HSPA14	2	7.51255e-06	-0.316076
FAM171A1	2	0.954329	0.0496973
ITGA8	2	0.999976	-0.0168899
MINDY3	2	2.03446e-08	-0.36654
PLXDC2	2	0.00474389	-0.239921
BMI1	2	0.00368827	-0.221293
PIP4K2A	2	0.367688	-0.213722
ARHGAP21	2	0.00232746	-0.305692
ABI1	2	0.000226427	-0.221729
ACBD5	2	0.00102787	-0.263441
WAC	2	0.932165	-0.0716807
SVIL	2	0.293603	-0.138065
ZNF438	2	0.998724	-0.021553
ZEB1	2	0.827934	-0.0904097
KIF5B	2	0.328867	0.283635
PARD3	2	0.00107622	0.406933
FZD8	2	0.812926	-0.160823
ZNF37BP	2	0.138844	-0.136274
ZNF32	2	0.999565	0.0163724
2019-03-08	2	0.00277808	-0.22996
ZFAND4	2	8.53667e-05	-0.313687
NCOA4	2	6.8423e-13	-0.363258
ZNF488	2	0.231121	-0.216947
FRMPD2	2	0.999964	0.0308195
VSTM4	2	0.554525	0.108421
TIMM23B	2	0.363528	-0.150969
WASHC2A	2	0.000361236	-0.179881
SGMS1-AS1	2	0.00232259	0.467794
PRKG1	2	0.990066	-0.048168
UBE2D1	2	2.41961e-09	-0.446406
BICC1	2	0.000120042	-0.382144
PHYHIPL	2	2.7565e-08	-0.437593
CCDC6	2	0.0461715	-0.183498
REEP3	2	2.16194e-12	-0.581809
DNAJC12	2	0.244252	-0.199294
SIRT1	2	3.91183e-05	-0.28843
RUFY2	2	0.0367018	-0.133429
VPS26A	2	5.99673e-08	-0.292675
TYSND1	2	0.729895	-0.0707851
SAR1A	2	0.682098	0.0743104
SGPL1	2	0.999999	-0.00492411
UNC5B	2	0.501907	0.14698
ANAPC16	2	4.00651e-07	0.541155
DDIT4	2	0.498119	0.261756
DNAJC9	2	0.00180686	-0.350639
MRPS16	2	0.796588	0.0610639
PPP3CB-AS1	2	0.992878	0.0493681
CAMK2G	2	0.000203805	0.301987
COMTD1	2	6.75608e-11	0.472278
ZCCHC24	2	0.587257	0.226899
TMEM254	2	0.316179	0.101562
BMPR1A	2	0.0437654	-0.186991
ADIRF-AS1	2	3.24644e-05	0.510786
SHLD2	2	1.50818e-08	-0.335634
ATAD1	2	5.08227e-12	-0.382063
RNLS	2	4.76306e-08	-0.527007
IFIT2	2	0.000465326	-0.357968
HECTD2	2	8.49735e-06	-0.362192
TNKS2	2	0.131142	-0.0938269
FFAR4	2	0.85281	0.119203
RBP4	2	0.970679	0.0933113
PLCE1	2	0.353991	-0.144078
NOC3L	2	1.21945e-10	-0.52714
TBC1D12	2	1.92537e-05	-0.294901
CYP2C8	2	0.978126	-0.12347
TCTN3	2	0.000979982	-0.230351
ENTPD1-AS1	2	0.328577	-0.137253
ZNF518A	2	0.000129227	-0.35523
FRAT1	2	0.49302	-0.17255
FRAT2	2	0.780577	-0.100462
EXOSC1	2	0.00232817	0.14753
UBTD1	2	1.60454e-11	0.427002
MARVELD1	2	0.999993	-0.0102017
ZFYVE27	2	0.00115926	0.145048
PYROXD2	2	0.21518	0.160271
HPSE2	2	0.0918319	0.340506
COX15	2	0.249363	-0.108711
CWF19L1	2	0.236714	0.119812
OLMALINC	2	0.905121	-0.0965602
TWNK	2	0.172463	-0.15677
LZTS2	2	2.21965e-06	0.307536
POLL	2	6.57439e-06	0.221388
FBXW4	2	4.8027e-06	0.529839
OGA	2	0.990387	0.0473962
RPARP-AS1	2	3.90348e-06	0.281899
AL391121.1	2	0.000641541	0.440364
TRIM8	2	0.531154	0.128457
SFXN2	2	0.0311783	0.211024
WBP1L	2	0.431449	0.0942179
GSTO2	2	0.963995	0.0664232
ITPRIP	2	0.21672	-0.242837
SORCS3	2	0.0862504	-0.213969
MXI1	2	0.623277	0.116855
SMC3	2	1	-0.00340553
BBIP1	2	1.0697e-12	-0.297084
1447	2	1	-0.00566891
TIAL1	2	0.98103	0.0315488
SEC23IP	2	2.05843e-07	-0.295789
LINC01561	2	0.882996	-0.115345
WDR11	2	6.46927e-13	-0.37473
ACADSB	2	1.19211e-07	-0.381771
BUB3	2	0.00762477	-0.128891
EDRF1	2	2.32731e-06	-0.252888
FANK1	2	0.709382	0.109232
DOCK1	2	0.964831	-0.0814327
INSYN2	2	0.000497964	-0.367908
LINC01164	2	0.0973994	0.520167
NKX6-2	2	0.00252189	0.499549
CFAP46	2	0.000973261	0.296556
LINC01168	2	0.421657	-0.310819
ZNF511	2	2.15742e-11	0.465559
MTG1	2	0.996126	0.0415284
B4GALNT4	2	2.67596e-11	0.626548
PHRF1	2	0.00738389	0.155989
CDHR5	2	0.957554	-0.134241
AC131934.1	2	0.246955	0.242661
PIDD1	2	1.46546e-09	0.505721
TSPAN4	2	6.20971e-05	0.336489
CHID1	2	0.000744707	0.170234
AP2A2	2	0.000760873	0.214635
MOB2	2	8.72235e-10	0.434011
MRPL23	2	4.25828e-06	0.923191
CDKN1C	2	0.104198	0.26955
SLC22A18	2	0.638872	0.192915
PGAP2	2	0.115131	0.132065
RHOG	2	0.633101	0.126802
TRIM5	2	0.00243688	-0.406411
FAM160A2	2	0.869895	-0.060869
CCKBR	2	0.997847	0.0514841
PPFIBP2	2	0.0499096	-0.233482
EIF3F	2	1	0.00115325
TRIM66	2	0.03468	-0.181978
DENND5A	2	0.008533	-0.288889
ZNF143	2	4.87333e-10	-0.409975
SWAP70	2	0.0111625	-0.239501
CTR9	2	1	-0.00317708
USP47	2	0.757657	-0.0792031
DKK3	2	1.87754e-05	-0.306704
ARNTL	2	3.00875e-10	-0.450822
FAR1	2	3.68983e-12	-0.362054
C11orf58	2	0.0784503	-0.126396
NCR3LG1	2	3.95834e-09	-0.500372
SERGEF	2	5.73652e-13	0.508998
AC009549.1	2	0.963892	0.0938128
GAS2	2	1.57843e-06	-0.446295
LUZP2	2	1.29286e-05	-0.407003
LIN7C	2	0.997774	0.0232017
BDNF-AS	2	0.31515	-0.196772
BDNF	2	0.924585	-0.184586
MPPED2	2	0.992713	0.0274785
EIF3M	2	0.999998	0.00404021
CSTF3	2	0.78984	0.0533166
NAT10	2	0.285192	0.0672185
ABTB2	2	0.548977	-0.101539
PDHX	2	8.95959e-11	-0.363897
CD44	2	0.168907	-0.671447
PAMR1	2	0.757947	0.172049
TRIM44	2	0.640769	0.119458
LDLRAD3	2	0.0967658	-0.200029
HSD17B12	2	0.869168	-0.0961989
CHST1	2	0.760769	0.0821778
SLC35C1	2	0.0172731	-0.1746
CRY2	2	1	-0.000190729
MAPK8IP1	2	0.13099	-0.145557
PEX16	2	5.76983e-13	0.394655
PHF21A	2	0.0115696	0.202739
CREB3L1	2	0.544451	0.14848
MDK	2	0.00324858	0.406837
HARBI1	2	1	0.0003935
DDB2	2	0.00749104	0.230402
ACP2	2	0.106203	0.163578
LRRC55	2	7.36326e-05	-0.72117
SLC43A3	2	0.954756	0.0956826
CLP1	2	4.13137e-05	-0.397476
ZFP91	2	1.80535e-07	-0.430253
PATL1	2	1.35028e-07	-0.298448
STX3	2	0.00123158	-0.158223
CCDC86	2	0.26838	-0.182221
PTGDR2	2	0.987863	0.132976
VPS37C	2	0.884817	0.0544501
DDB1	2	0.657145	-0.0825226
TKFC	2	0.562437	0.106464
TMEM138	2	6.8683e-10	0.302071
PPP1R32	2	4.39087e-06	0.367896
FADS1	2	0.340743	0.221775
FADS3	2	2.97101e-09	0.398357
RAB3IL1	2	0.183269	0.160526
ROM1	2	8.09672e-06	0.521848
B3GAT3	2	6.12399e-13	0.460098
POLR2G	2	0.755295	0.0769591
TMEM223	2	0.906267	0.0451607
MACROD1	2	8.59314e-08	0.377682
VEGFB	2	3.91695e-06	0.479042
PPP1R14B	2	1.36505e-10	0.610886
EHD1	2	0.198991	0.130914
SAC3D1	2	0.00010921	0.337487
TM7SF2	2	4.59647e-05	0.315814
SLC25A45	2	0.00102788	0.357993
NEAT1	2	0.104106	0.526979
FAM89B	2	1.22902e-07	0.500386
SIPA1	2	0.686092	0.141823
RNASEH2C	2	1.12735e-09	0.405304
FIBP	2	0.0149674	0.151401
C11orf68	2	0.000201065	0.232206
YIF1A	2	0.288521	0.107125
RIN1	2	5.82534e-13	0.681536
DPP3	2	0.00639079	-0.255797
CCS	2	1.38589e-12	0.422298
RBM4	2	0.94794	-0.058737
RBM4B	2	0.0478622	0.113571
LRFN4	2	7.35789e-12	0.603565
KDM2A	2	0.999999	0.00446828
RAD9A	2	0.353004	0.128888
TBC1D10C	2	0.000406638	-0.491364
AIP	2	6.95666e-13	0.383282
PITPNM1	2	0.123199	-0.175048
NDUFV1	2	0.0106497	0.173763
LTO1	2	0.0429738	0.105976
FAM86C1	2	0.561715	0.144143
AP002495.1	2	0.0176676	0.299412
LRTOMT	2	0.00220783	0.346451
INPPL1	2	0.471194	0.148654
CLPB	2	5.74096e-13	-0.927742
ARAP1	2	0.998629	-0.0281139
STARD10	2	1.09364e-08	0.600137
FCHSD2	2	0.328946	-0.14729
ARHGEF17	2	7.02351e-05	-0.211804
PLEKHB1	2	0.203541	0.317872
PAAF1	2	0.00568	0.315064
AP001372.2	2	0.000448272	-0.283976
NEU3	2	0.000206947	-0.222093
ACER3	2	0.11484	0.178144
KCTD21	2	0.9998	-0.0167912
FAM181B	2	5.64258e-05	0.495303
ANKRD42	2	0.0220193	-0.153278
HIKESHI	2	0.00147516	-0.201556
ME3	2	0.0438727	-0.196891
AP001528.3	2	0.91932	0.0857445
AP001273.1	2	8.1612e-05	-0.41204
TAF1D	2	0.999946	-0.0173475
BIRC3	2	0.998435	0.0545877
C11orf87	2	0.000658538	-0.457115
ZC3H12C	2	7.38286e-06	-0.371715
SIK2	2	2.96093e-08	-0.297365
DIXDC1	2	9.69754e-09	-0.369123
DLAT	2	5.55556e-13	-0.595762
AP002884.1	2	1	0.00140413
TMPRSS5	2	0.450141	0.298678
ZBTB16	2	3.21284e-09	0.759413
RBM7	2	0.645157	-0.0862014
LINC00900	2	1	-0.00265296
SIDT2	2	0.763616	0.0628134
BACE1-AS	2	0.00785328	0.205604
TRAPPC4	2	0.902732	0.0423472
C2CD2L	2	3.76922e-05	0.22717
HINFP	2	0.0679656	0.108001
AP003393.1	2	0.995136	0.0873011
TECTA	2	0.146279	-0.233314
SCN3B	2	0.00291103	0.332927
TBRG1	2	5.74096e-13	-0.396845
ROBO3	2	4.63047e-07	0.466625
FEZ1	2	0.971232	-0.0553397
EI24	2	5.45339e-06	0.336494
DDX25	2	0.000958709	-0.268889
FAM118B	2	3.68272e-06	-0.267779
FOXRED1	2	8.90264e-10	0.286236
GSEC	2	0.99049	0.049619
ZBTB44	2	0.218148	0.178518
NTM	2	3.16669e-05	0.458021
JAM3	2	0.999897	-0.0137351
GLB1L2	2	0.195237	-0.182227
AP004608.1	2	1	-0.0119444
SLC6A12	2	0.863837	0.154295
AC021054.1	2	0.433112	-0.182447
WNK1	2	0.771411	-0.174362
ADIPOR2	2	0.999998	-0.00920283
LRTM2	2	0.921657	0.108678
NRIP2	2	0.862254	0.110641
RHNO1	2	0.00276276	0.20465
TSPAN9	2	0.999474	0.017123
PRMT8	2	1	0.00460701
PARP11	2	1.50746e-12	-0.340926
CD27-AS1	2	8.67696e-05	0.228072
NCAPD2	2	0.0685572	-0.138369
CHD4	2	0.00112864	0.299755
COPS7A	2	0.0565251	-0.144769
MLF2	2	2.13228e-05	0.274952
PTMS	2	4.7872e-11	0.718984
SPSB2	2	0.683918	0.143598
DSTNP2	2	2.67216e-05	0.335847
ATN1	2	9.03299e-05	0.330878
PHB2	2	0.999982	0.00644498
PEX5	2	0.984284	-0.0499259
AC092111.1	2	0.999969	0.0242979
A2ML1	2	0.26004	0.225979
DUSP16	2	1.64066e-05	-0.264235
CREBL2	2	0.00156924	-0.217705
AC008115.4	2	0.983044	-0.0755673
HEBP1	2	0.0144597	-0.14784
HTR7P1	2	0.000746147	-0.444927
RERG	2	0.70774	-0.14873
LMO3	2	0.881676	0.0672656
PYROXD1	2	5.3357e-09	-0.593637
GOLT1B	2	4.91748e-10	-0.488461
KCNJ8	2	0.000133326	-0.447819
ST8SIA1	2	0.901212	-0.0597243
C2CD5	2	3.60714e-10	-0.345785
RASSF8	2	7.51763e-05	-0.394291
INTS13	2	8.59219e-06	-0.244412
MED21	2	1.53765e-07	-0.370165
IPO8	2	0.062794	-0.153919
RESF1	2	9.79724e-07	-0.351781
PUS7L	2	0.0657036	-0.158917
TWF1	2	1.39426e-07	-0.339756
ANO6	2	7.29676e-09	-0.531386
SLC38A2	2	0.000881741	-0.471828
RAPGEF3	2	0.000297052	0.451234
DDX23	2	0.033319	-0.155534
WNT10B	2	0.111803	0.208033
PRKAG1	2	0.174902	0.0861542
LMBR1L	2	0.00019617	0.170123
ATF1	2	5.01129e-07	-0.306816
LETMD1	2	0.18218	0.0972265
TFCP2	2	0.360951	-0.0793549
AC139768.1	2	0.971562	0.0334512
GALNT6	2	0.96859	-0.123656
GRASP	2	1.10225e-05	0.483693
CSAD	2	0.968466	0.0410331
ZNF740	2	0.916679	-0.0449731
MFSD5	2	0.130224	0.118715
SP1	2	0.378569	-0.122975
PRR13	2	0.041488	0.17464
CBX5	2	0.919808	-0.0461875
HNRNPA1	2	0.996194	0.0458077
COPZ1	2	0.207453	0.0919386
ZNF385A	2	3.30827e-05	0.364373
PPP1R1A	2	0.0178442	0.231878
METTL7B	2	0.938232	-0.137029
GDF11	2	0.280383	0.205879
PA2G4	2	9.57799e-07	0.271323
TIMELESS	2	0.00269366	-0.322327
SPRYD4	2	2.04447e-09	0.471451
NEMP1	2	7.12414e-09	-0.466934
GLI1	2	0.944553	0.13757
KIF5A	2	0.839619	-0.172102
DTX3	2	8.59062e-07	0.288512
METTL1	2	0.999379	-0.0359331
AC048341.1	2	0.989213	0.0577433
MSRB3	2	0.998029	-0.0315303
MDM2	2	0.13717	0.154187
CPM	2	0.0254339	0.350303
KCNMB4	2	0.101148	0.153404
TMEM19	2	1.18951e-05	0.376031
KRR1	2	0.014065	0.215279
NAV3	2	4.08676e-05	-0.229821
OTOGL	2	0.00145246	-0.626075
PPFIA2	2	4.75201e-09	-0.38138
C12orf29	2	6.23394e-07	-0.31361
CEP290	2	0.110947	0.250815
ATP2B1-AS1	2	0.180884	0.185712
UBE2N	2	0.0265628	-0.183034
PLXNC1	2	3.98635e-05	-0.311709
CEP83	2	0.0961289	-0.145323
VEZT	2	0.994836	0.0382168
IKBIP	2	0.362111	-0.180616
ACTR6	2	1.75596e-09	-0.346965
CHPT1	2	0.653413	-0.0983491
GNPTAB	2	0.971096	0.0432198
ASCL1	2	8.00865e-05	0.629788
GLT8D2	2	0.220264	-0.224671
NFYB	2	0.472392	-0.100091
ALDH1L2	2	2.76898e-06	-0.369598
TCP11L2	2	1.97562e-09	-0.493239
MTERF2	2	0.842042	-0.0551132
CRY1	2	1.97181e-10	-0.491915
PWP1	2	0.000565653	-0.162926
PRDM4	2	4.9144e-12	-0.368521
CORO1C	2	0.00710059	-0.159261
FAM222A	2	1	-0.00584222
GLTP	2	0.72093	0.137069
GIT2	2	5.7121e-13	-0.426835
IFT81	2	0.981062	0.0301104
TCTN1	2	0.0169362	-0.204555
PPP1CC	2	0.00332111	-0.236406
PHETA1	2	1.00673e-05	0.273061
ACAD10	2	1.51901e-06	0.295981
TMEM116	2	0.940523	0.0560631
NAA25	2	0.0388059	-0.138373
RPH3A	2	0.998386	-0.0485968
DTX1	2	0.00646381	0.198203
RASAL1	2	0.212934	0.219471
TPCN1	2	0.0537097	0.266283
SDSL	2	0.383325	0.256548
NOS1	2	0.817067	0.102285
PRKAB1	2	0.413601	-0.0869362
SIRT4	2	0.999826	-0.0255386
ACADS	2	1.56434e-05	0.433164
P2RX7	2	0.272112	0.243647
CLIP1	2	0.828348	0.0814219
ZCCHC8	2	0.560153	0.0758422
KNTC1	2	0.0042534	-0.256899
DENR	2	0.162449	0.103443
MPHOSPH9	2	0.708941	-0.0798709
CDK2AP1	2	1	0.00550343
RILPL1	2	0.00474029	0.176392
AC055713.1	2	0.0679156	0.265815
DDX55	2	0.0189245	0.277252
EIF2B1	2	0.000302877	-0.138304
GTF2H3	2	7.81009e-06	0.307025
TCTN2	2	0.00420689	-0.311255
ATP6V0A2	2	0.00562468	0.169283
1763	2	0.530678	0.167614
DNAH10OS	2	0.99948	-0.0252685
ZNF664	2	0.368261	-0.168589
NCOR2	2	0.739206	0.0977879
LINC00507	2	0.999681	-0.0595149
STX2	2	0.861506	-0.0494258
PUS1	2	5.70988e-13	0.478257
AC148477.1	2	0.977183	0.12508
FBRSL1	2	3.4394e-09	0.37006
CHFR	2	0.00284406	0.195992
XPO4	2	5.78537e-13	-0.446836
MRPL57	2	0.0240803	0.113225
SPATA13	2	0.000279339	-0.381423
AMER2	2	0.223771	-0.206302
RNF6	2	5.71321e-13	-0.590287
CDK8	2	8.11324e-07	-0.263217
GTF3A	2	0.999442	-0.0174256
UBL3	2	1.13744e-08	-0.298478
N4BP2L1	2	1	-0.000610491
STARD13	2	7.40852e-13	-0.425584
SPART	2	2.60058e-08	-0.356772
NHLRC3	2	0.985046	-0.0392253
ELF1	2	1.64337e-09	-0.540118
SERP2	2	0.323618	0.102099
GPALPP1	2	0.0792848	-0.0957618
TPT1-AS1	2	6.20971e-05	0.335615
SLC25A30	2	1.27734e-05	-0.285176
CAB39L	2	0.913046	-0.0746114
TRIM13	2	0.0109069	0.176072
FAM124A	2	0.912521	0.0595808
THSD1	2	0.999979	-0.0142258
VPS36	2	0.000176442	-0.183211
PCDH8	2	0.0182936	-0.710568
PCDH17	2	1.02619e-06	0.438067
FBXL3	2	5.40124e-13	-0.546671
SLAIN1	2	0.528383	-0.145179
RNF219-AS1	2	0.107075	-0.378326
UGGT2	2	0.0447673	0.186095
RAP2A	2	0.00254109	-0.224908
IPO5	2	0.000110225	-0.210404
IRS2	2	0.101306	0.210957
AL355974.2	2	0.00125184	-0.750588
AL442125.1	2	0.303341	-0.158376
GAS6-DT	2	0.2522	-0.199283
CDC16	2	0.00638229	0.169591
OSGEP	2	4.95401e-06	0.347244
ARHGEF40	2	0.999939	0.018218
ZNF219	2	2.07248e-06	0.420037
SUPT16H	2	0.999919	0.0100895
RAB2B	2	0.000153658	-0.198191
TOX4	2	0.082955	-0.102235
SALL2	2	6.34275e-07	-0.549962
OXA1L	2	0.998514	0.0179307
ACIN1	2	1.24758e-05	0.266268
CMTM5	2	0.109364	0.340135
DCAF11	2	0.00626635	0.155278
PSME2	2	0.00341239	0.228088
RNF31	2	0.000227988	-0.33757
RABGGTA	2	0.828813	0.0824539
ADCY4	2	0.75719	-0.160584
NYNRIN	2	0.0268037	-0.246099
STXBP6	2	0.000216397	-0.309056
LINC01551	2	0.000170156	0.333342
PRKD1	2	2.36024e-05	-0.274261
ARHGAP5-AS1	2	0.498892	0.179879
SPTSSA	2	0.980825	-0.0434866
FAM177A1	2	0.21982	0.143354
NFKBIA	2	0.199021	0.226406
MBIP	2	0.0206537	-0.161098
FANCM	2	0.000158123	-0.45456
RPL36AL	2	0.000710925	0.283743
DNAAF2	2	0.00171633	-0.273815
SOS2	2	1.08382e-06	-0.295542
L2HGDH	2	0.133523	0.126955
MAP4K5	2	2.82047e-08	-0.372916
TRIM9	2	0.00148855	-0.247808
FRMD6-AS1	2	9.02718e-09	0.580478
GNPNAT1	2	1.34126e-12	-0.758887
DDHD1	2	2.68657e-11	-0.33922
SAMD4A	2	0.609791	-0.187716
WDHD1	2	1.61241e-05	-0.374495
SOCS4	2	0.0162479	-0.17273
KTN1	2	0.114103	0.300811
TMEM260	2	0.25562	-0.102628
AP5M1	2	6.00076e-13	-0.42872
NAA30	2	5.74318e-13	-0.493666
ARMH4	2	0.999518	-0.0197359
ACTR10	2	6.74678e-11	-0.371483
PPM1A	2	5.73208e-13	-0.522079
MTHFD1	2	0.77293	-0.0502979
ZBTB25	2	0.543302	-0.0705277
HSPA2	2	0.932139	-0.108217
MAX	2	0.000477249	0.198414
GPHN	2	0.00888628	-0.165121
ARG2	2	5.28216e-07	-0.62326
SYNJ2BP	2	0.957818	-0.0486451
DCAF4	2	0.00123098	-0.269425
AC005225.4	2	0.922272	0.080979
COQ6	2	0.0743648	-0.194648
ENTPD5	2	4.21686e-06	-0.408253
BBOF1	2	0.94676	0.0432795
TGFB3	2	0.0031924	0.470745
GPATCH2L	2	0.999997	0.00673417
AC007686.3	2	0.99994	0.0161189
CIPC	2	2.86463e-10	-0.435789
ZDHHC22	2	0.994974	-0.0390921
NGB	2	6.96097e-06	0.523719
GSTZ1	2	0.455649	0.183416
VIPAS39	2	0.177301	-0.0980668
NRXN3	2	0.0761019	0.195597
AL162171.1	2	2.25524e-07	-0.339787
FOXN3	2	0.914403	0.0702318
EFCAB11	2	1.14059e-05	0.474569
RPS6KA5	2	0.0122665	0.275017
PPP4R3A	2	0.00304534	-0.184781
TRIP11	2	0.172832	0.155143
CPSF2	2	0.707242	0.0650237
LGMN	2	0.0105402	-0.19425
CHGA	2	0.184767	0.278322
ITPK1	2	9.09851e-06	0.39356
GON7	2	0.0658037	-0.179031
PRIMA1	2	0.0449148	-0.363758
FAM181A	2	0.0378199	0.416678
ASB2	2	0.792576	0.193266
CLMN	2	0.0188848	-0.323052
SETD3	2	0.943936	-0.0398486
YY1	2	1.44115e-07	0.35259
SLC25A29	2	0.996686	0.0373835
BEGAIN	2	2.38509e-12	0.556259
MEG9	2	0.0041856	0.369217
PPP2R5C	2	0.018946	-0.143104
CINP	2	3.32749e-07	0.279084
ANKRD9	2	0.000630447	0.438206
TRAF3	2	0.0779583	-0.138107
AL049840.4	2	1.35134e-05	0.435924
ZFYVE21	2	0.000224065	0.305649
KIF26A	2	0.264409	-0.199669
CLBA1	2	0.000634443	0.278366
BTBD6	2	4.55205e-05	0.287162
PACS2	2	0.000163006	0.293527
NIPA1	2	1.69504e-05	-0.351212
TUBGCP5	2	7.18976e-07	-0.411643
AC124312.2	2	6.3587e-09	0.651093
WHAMMP2	2	0.096757	-0.128444
NSMCE3	2	0.149933	-0.185679
MTMR10	2	0.668037	-0.117813
LINC02352	2	0.730232	0.127912
KLF13	2	0.962898	-0.04385
AVEN	2	0.776565	-0.082028
KATNBL1	2	0.00999251	-0.184048
GOLGA8A	2	0.90123	-0.0793795
GOLGA8B	2	0.999647	-0.0444547
DPH6	2	0.274587	-0.220661
PAK6	2	1.46413e-07	0.435085
CCDC9B	2	0.732414	-0.110207
IVD	2	0.067293	0.164981
C15orf62	2	1	0.00353999
ZFYVE19	2	0.000258707	0.226266
CHP1	2	0.000114898	-0.209026
MAPKBP1	2	0.854855	0.0644422
SPTBN5	2	0.342992	0.16579
ZSCAN29	2	0.00235627	-0.167945
PPIP5K1	2	0.00313898	-0.177795
CKMT1B	2	0.535085	0.191771
CATSPER2P1	2	6.36384e-05	0.402953
WDR76	2	0.0960144	-0.191989
EIF3J-DT	2	0.9996	-0.0127015
SPG11	2	1.25475e-05	-0.203042
DUOX1	2	0.997779	0.0276334
AP4E1	2	0.00829137	-0.162511
DMXL2	2	5.74096e-13	-0.5666
SCG3	2	0.999992	0.0114721
MYO5C	2	0.934413	-0.0734921
UNC13C	2	1.43485e-06	-0.565838
CCPG1	2	0.133937	-0.109106
TCF12	2	5.76206e-13	-0.578173
ADAM10	2	0.00536756	-0.195166
MYO1E	2	0.000116707	-0.331449
TLN2	2	0.000217616	-0.240663
TPM1	2	3.65722e-06	-0.291055
RAB8B	2	5.88529e-13	-0.453406
TRIP4	2	0.657992	0.0600968
ZNF609	2	0.221972	0.130133
SPG21	2	0.652805	0.0587675
INTS14	2	0.0405117	-0.194608
SLC24A1	2	0.427174	-0.118905
SMAD3	2	0.947087	-0.056847
ITGA11	2	0.0196605	0.243758
LARP6	2	0.433715	-0.128292
THSD4	2	0.00591879	-0.42789
BBS4	2	4.0168e-05	-0.278991
NPTN-IT1	2	6.43374e-13	-0.783687
SEMA7A	2	0.449006	-0.155521
UBL7	2	0.00202557	0.201217
ARID3B	2	0.800744	0.0804034
CSK	2	0.000132229	0.233368
MPI	2	0.0248073	0.128126
C15orf39	2	0.541167	-0.131826
COMMD4	2	5.72653e-13	0.555663
PSTPIP1	2	0.00358882	0.33835
WDR61	2	0.00250723	-0.141851
RASGRF1	2	0.00151426	-0.393635
WHAMM	2	0.0172953	0.123095
ADAMTSL3	2	7.81206e-05	-0.432641
ZNF592	2	0.0229371	-0.148864
ALPK3	2	0.00217105	-0.271733
DET1	2	0.00202063	-0.399986
AEN	2	0.946348	-0.0731947
ACAN	2	0.0126955	-0.43998
POLG	2	5.88529e-13	-0.644475
ZNF710-AS1	2	4.68078e-05	0.603362
IQGAP1	2	2.90355e-06	-0.41962
FURIN	2	0.143291	0.155771
SLCO3A1	2	0.99998	-0.0107841
SYNM	2	0.139943	-0.214873
AC036108.3	2	0.0355761	-0.316063
ADAMTS17	2	0.993889	0.0421922
LINS1	2	0.0297937	-0.166757
SNRPA1	2	0.225548	-0.127629
HBA1	2	0.0672477	0.479343
RGS11	2	1.54793e-11	0.493151
AXIN1	2	0.000176589	0.250023
TMEM8A	2	1.28706e-07	0.293361
CAPN15	2	1.6566e-05	0.319584
AC009041.2	2	9.53485e-11	0.593266
UNKL	2	0.734521	-0.0833944
CLCN7	2	0.542425	-0.107923
IFT140	2	0.126269	0.134324
JPT2	2	0.907432	0.0637853
MRPS34	2	6.82683e-05	0.222997
TBL3	2	6.08422e-06	0.297674
ZNF598	2	0.0127673	-0.23772
CASKIN1	2	0.697133	0.113638
TBC1D24	2	0.993582	0.0286574
AC106820.4	2	0.0187232	0.279243
KREMEN2	2	0.0230687	0.37732
THOC6	2	1.09022e-08	0.422632
[truncated: 12,101 more rows]

## Sheet: Supplementary Table 10
gene_names	state	pvalue	effect
LINC01128	2	1	-0.0078671
NOC2L	2	0.0951953	-0.361071
HES4	2	0.0429739	-0.939231
C1orf159	2	9.67831e-06	-1.11409
SCNN1D	2	0.020225	-0.772803
ACAP3	2	0.00203762	-1.11384
DVL1	2	0.00625238	-0.863846
CCNL2	2	0.00205686	-0.818656
MRPL20-AS1	2	0.486566	-0.359754
MRPL20	2	0.018091	-0.455294
ATAD3B	2	0.000700009	-0.998401
ATAD3A	2	5.13205e-05	-0.677681
AL691432.2	2	0.726629	-0.279973
MIB2	2	0.000651816	-0.934715
AL031282.2	2	0.750228	-0.435048
NADK	2	0.999927	-0.0307569
CFAP74	2	0.999999	-0.030491
GABRD	2	0.5448	-0.557107
PRKCZ	2	0.98921	0.119208
SKI	2	0.40091	-0.309335
MORN1	2	0.28689	-0.40045
PLCH2	2	0.596626	-0.420328
HES5	2	0.995087	-0.297867
PRDM16	2	0.999486	0.102937
MEGF6	2	0.990704	-0.225298
WRAP73	2	0.0574255	-0.338575
TP73-AS1	2	0.816404	-0.166251
LRRC47	2	0.798273	-0.162932
RPL22	2	0.146745	-0.560461
RNF207	2	0.16481	-0.669044
ACOT7	2	0.999016	-0.0868491
PLEKHG5	2	0.89605	-0.321731
NOL9	2	0.0163173	-0.402377
ZBTB48	2	6.84616e-06	-0.669925
KLHL21	2	0.999855	-0.0576913
THAP3	2	0.0751121	-0.326749
CAMTA1	2	0.999945	0.0350729
VAMP3	2	0.999517	-0.0790987
PER3	2	0.999459	-0.0535453
ERRFI1	2	0.994539	0.0917871
SLC45A1	2	0.927929	-0.136516
RERE	2	0.201699	-0.351044
ENO1	2	0.618795	-0.347227
SLC25A33	2	0.999989	-0.0353379
TMEM201	2	0.0023217	-0.438695
CTNNBIP1	2	0.863075	-0.205816
LZIC	2	0.0476388	0.491567
UBE4B	2	0.748156	-0.192053
KIF1B	2	1	0.0094155
PGD	2	0.999928	0.0364279
DFFA	2	0.923436	-0.159431
TARDBP	2	0.57438	-0.267667
MASP2	2	0.0267217	0.860611
MTOR	2	0.0153931	0.388492
FBXO2	2	0.211072	-0.712126
FBXO6	2	0.148953	-0.36293
DRAXIN	2	0.921976	-0.42768
MTHFR	2	0.00115648	-0.514064
PLOD1	2	0.33149	-0.553354
MFN2	2	0.920844	-0.183878
TNFRSF1B	2	0.992863	-0.237207
DHRS3	2	0.324413	-0.508437
PDPN	2	0.806189	0.497726
PRDM2	2	0.233059	-0.318806
KAZN	2	0.0498	0.570142
TMEM51	2	0.999607	0.0794451
CASP9	2	0.000426892	-0.48671
DNAJC16	2	0.999594	0.0263964
DDI2	2	0.979509	-0.0825054
PLEKHM2	2	0.770759	-0.364957
FBLIM1	2	0.835358	0.460093
UQCRHL	2	0.999754	0.0681738
SRARP	2	0.668925	0.619263
EPHA2	2	0.999689	0.117715
CPLANE2	2	0.940168	0.2105
SZRD1	2	0.0644608	-0.559862
NECAP2	2	0.273635	-0.314119
ATP13A2	2	0.455906	-0.286673
PADI2	2	0.958906	-0.283857
ARHGEF10L	2	0.932589	-0.178379
AL365209.1	2	0.992112	-0.304914
ALDH4A1	2	0.260201	-0.807287
EMC1	2	0.004246	-0.4637
MRTO4	2	3.94409e-05	-0.949007
AL035413.1	2	0.0279343	0.593551
AKR7A2	2	0.991978	0.0970672
CAPZB	2	0.146314	-0.367717
MICOS10	2	0.792722	-0.190134
TMCO4	2	0.966392	0.206307
OTUD3	2	0.997854	-0.073437
MUL1	2	0.988363	0.0998549
PINK1-AS	2	0.753064	-0.291405
SH2D5	2	1	-0.0238485
HP1BP3	2	0.749711	-0.249587
EIF4G3	2	0.999979	0.024751
ECE1	2	0.0896724	-0.538014
NBPF3	2	0.999071	0.119548
ALPL	2	0.997527	0.178456
RAP1GAP	2	0.0225334	-0.717415
USP48	2	0.960925	-0.12879
HSPG2	2	0.646468	0.575586
LINC00339	2	0.999862	-0.0468141
CDC42	2	0.922948	-0.158539
ZBTB40	2	0.722939	0.266817
C1QC	2	0.999941	0.135429
C1QB	2	0.999999	-0.0545302
EPHB2	2	0.614887	-0.265448
HNRNPR	2	0.99964	0.047555
TCEA3	2	0.905955	-0.272829
ASAP3	2	0.24738	-0.491421
ID3	2	0.999745	0.102009
GALE	2	0.769928	-0.226692
PNRC2	2	0.576215	0.248374
SRSF10	2	0.999997	0.0151523
IFNLR1	2	0.590142	0.592162
STPG1	2	0.999974	-0.0306773
NIPAL3	2	0.98358	-0.211298
RCAN3	2	0.999997	-0.0415951
SRRM1	2	0.446613	-0.373953
CLIC4	2	0.915675	0.375643
MAN1C1	2	0.999998	0.0209191
SELENON	2	0.0328104	-0.522137
STMN1	2	0.0651959	-0.774391
PAFAH2	2	0.989876	0.0949396
EXTL1	2	0.771661	-0.341275
FAM110D	2	0.999969	-0.0708344
DHDDS	2	0.988836	0.0709694
HMGN2	2	0.999971	-0.0551853
ARID1A	2	0.998656	0.055751
PIGV	2	0.169155	0.309706
ZDHHC18	2	3.6858e-05	-0.900872
GPATCH3	2	0.168304	-0.390681
TRNP1	2	0.999205	-0.100532
SLC9A1	2	0.116703	-0.432372
WDTC1	2	0.22166	-0.319083
TMEM222	2	0.00201501	-0.758382
SYTL1	2	0.973912	-0.26148
MAP3K6	2	0.833487	-0.338427
WASF2	2	0.942243	-0.198187
AHDC1	2	0.0116871	-0.622073
FGR	2	1	-0.00547794
IFI6	2	0.933624	-0.460369
STX12	2	0.99701	0.0746327
PPP1R8	2	0.999981	0.021082
XKR8	2	0.741827	-0.208744
ATP5IF1	2	0.00919296	-0.641987
SESN2	2	0.886567	-0.327195
MED18	2	0.0029381	-0.593887
PHACTR4	2	0.0462267	-0.574273
RCC1	2	0.999991	-0.050964
TAF12	2	0.961368	-0.102282
EPB41	2	0.143219	0.704225
MECR	2	0.978704	-0.129969
PTPRU	2	0.0174569	-0.735759
NKAIN1	2	0.993765	-0.264225
SNRNP40	2	0.993236	0.0788926
ZCCHC17	2	0.00790905	-0.624487
FABP3	2	0.221179	-0.484705
TINAGL1	2	1	-0.0192477
ADGRB2	2	0.0165272	-0.694994
KHDRBS1	2	0.998284	0.0821217
TXLNA	2	0.0133109	-0.516877
IQCC	2	0.998506	-0.0643077
DCDC2B	2	0.98801	-0.282814
TMEM234	2	0.0449923	-0.51822
HDAC1	2	0.608304	-0.282918
ZBTB8A	2	0.999986	0.0239656
FNDC5	2	0.999972	0.0501957
TMEM54	2	0.0661342	-0.58191
AZIN2	2	0.258732	-0.427479
AL662907.2	2	0.99886	0.12983
CSMD2	2	0.999553	0.077377
GJA4	2	0.732522	0.68969
DLGAP3	2	0.364695	-0.615637
AC114490.1	2	0.902922	-0.395133
ZMYM6	2	0.165191	-0.239575
ZMYM4	2	0.790096	0.140708
TFAP2E	2	0.00396342	-1.00927
PSMB2	2	0.0498878	-0.488656
C1orf216	2	0.996514	0.0977056
SH3D21	2	0.999944	-0.0745722
EVA1B	2	0.521725	-0.434473
AL591845.1	2	0.670054	-0.425832
STK40	2	0.395987	-0.398865
LSM10	2	0.0829157	-0.433444
OSCP1	2	0.941256	0.134348
MEAF6	2	0.434759	-0.272081
DNALI1	2	0.834773	-0.252271
C1orf109	2	0.214039	0.294015
EPHA10	2	0.281949	-0.521349
MANEAL	2	0.725522	0.251437
YRDC	2	0.997024	0.0558353
FHL3	2	0.917508	-0.171013
AKIRIN1	2	0.225699	0.310937
MACF1	2	0.946795	-0.211916
196	2	0.000144247	-1.11613
HEYL	2	0.808337	0.50032
PPIE	2	0.312301	-0.321502
TRIT1	2	0.0151031	-0.487405
CAP1	2	0.991502	0.0847618
RLF	2	0.203398	0.332968
ZMPSTE24	2	0.0718237	0.445757
SMAP2	2	0.82711	-0.206303
ZFP69B	2	0.0424176	0.710672
AL031985.3	2	0.993255	0.116731
ZFP69	2	1	0.0115639
EXO5	2	0.656019	0.35859
FOXJ3	2	0.316735	-0.222332
CCDC30	2	0.998994	-0.0535038
PPIH	2	0.793244	-0.169162
YBX1	2	0.441097	-0.433966
P3H1	2	0.00151417	-0.675938
ERMAP	2	0.79229	0.285335
SLC2A1	2	0.868121	0.338977
EBNA1BP2	2	0.284122	0.295984
TIE1	2	0.990754	0.217832
MED8	2	0.1842	-0.197821
ST3GAL3	2	0.366457	-0.321275
DPH2	2	0.959314	0.107317
ATP6V0B	2	0.0175572	-0.62417
CCDC24	2	0.000149041	-0.832623
SLC6A9	2	0.99775	-0.166611
DMAP1	2	0.00021317	-0.610025
EIF2B3	2	0.867564	0.144948
HECTD3	2	0.00415984	-0.394089
CCDC163	2	0.930094	-0.40779
MMACHC	2	0.895712	-0.173885
PRDX1	2	0.999549	0.0533355
PIK3R3	2	0.884638	0.243611
LURAP1	2	0.525219	0.363691
UQCRH	2	0.82119	-0.240149
NSUN4	2	0.96269	0.0705923
FAAH	2	0.058439	-0.741518
MOB3C	2	0.999996	-0.0233068
EFCAB14	2	0.996986	0.0959805
CYP4X1	2	0.998796	-0.107607
TAL1	2	0.999992	0.0457841
BEND5	2	0.4562	-0.332756
ELAVL4	2	0.999977	0.0580922
FAF1	2	0.925881	-0.108959
CDKN2C	2	0.914491	0.258278
TTC39A	2	0.942108	0.256193
EPS15	2	0.999861	0.0424896
RAB3B	2	0.295203	1.02328
BTF3L4	2	0.22444	0.293043
GPX7	2	0.334502	0.418176
ZYG11B	2	0.0335128	0.470274
PODN	2	0.908856	0.324267
GLIS1	2	0.397126	-0.632672
YIPF1	2	0.999983	-0.0229702
HSPB11	2	0.0839979	-0.337056
LRRC42	2	0.943164	0.118443
USP24	2	0.997106	-0.0604521
PLPP3	2	0.225172	0.852271
PRKAA2	2	0.506274	0.311516
DAB1	2	0.998749	0.0934459
MYSM1	2	0.0122706	0.547451
FGGY	2	0.721257	0.383213
HOOK1	2	0.97763	0.218817
NFIA	2	0.857092	-0.22327
TM2D1	2	0.421126	0.26132
USP1	2	0.531684	0.254456
DOCK7	2	0.0791797	0.681776
ATG4C	2	0.999846	-0.0683244
PGM1	2	0.143888	0.549566
CACHD1	2	0.929201	0.235074
RAVER2	2	0.844925	0.272041
JAK1	2	0.00122519	0.542996
AK4	2	0.993422	0.148802
DNAJC6	2	0.157654	0.627736
LEPROT	2	0.891066	0.282251
LEPR	2	0.155519	1.1437
PDE4B	2	0.564892	0.366024
SGIP1	2	0.522671	0.307657
SERBP1	2	0.999999	-0.0138749
GNG12	2	0.157183	0.675521
WLS	2	0.343873	0.619956
LRRC7	2	0.999987	0.0297744
LRRC40	2	0.814323	0.237013
ANKRD13C	2	0.404568	0.250186
HHLA3	2	0.662501	-0.249916
ZRANB2	2	0.992506	-0.0758583
NEGR1	2	0.995932	0.140007
FPGT	2	0.0778469	0.533431
ERICH3	2	0.983191	0.23633
TYW3	2	0.194407	0.36197
RABGGTB	2	0.999995	0.0183661
ST6GALNAC3	2	0.0141207	0.856794
AK5	2	0.957257	-0.246908
AC118549.1	2	0.998594	-0.0715831
USP33	2	0.996195	-0.0644625
MIGA1	2	0.386269	0.467715
NEXN	2	0.216233	0.595668
IFI44	2	0.999977	0.0753342
ADGRL4	2	0.111284	0.99688
PRKACB	2	0.997889	0.085776
RPF1	2	0.416787	0.205077
GNG5	2	0.842459	-0.246418
C1orf52	2	0.450846	-0.244148
BCL10	2	0.740494	-0.216626
DDAH1	2	0.999997	0.0294769
ODF2L	2	0.997989	0.0637074
SH3GLB1	2	0.997518	-0.0744497
SELENOF	2	0.279385	0.324411
HS2ST1	2	0.497253	0.331201
PKN2	2	0.0426596	0.399944
KYAT3	2	0.999986	0.0484941
GBP3	2	0.158075	1.56573
GBP1	2	0.627367	0.88793
GBP2	2	0.982447	0.345029
GBP4	2	0.133604	1.40742
LRRC8B	2	0.999896	0.0521816
LINC02609	2	0.966641	-0.159267
ZNF644	2	0.942625	0.184306
CDC7	2	0.810304	0.295999
TGFBR3	2	0.205473	0.729818
317	2	0.541276	0.33278
AC104836.1	2	0.999928	-0.0627078
GLMN	2	0.961981	0.137383
RPAP2	2	0.998822	-0.0569692
MTF2	2	0.993976	-0.0821468
TMED5	2	0.00647471	0.791893
FNBP1L	2	0.511918	0.323464
BCAR3	2	0.892012	0.273017
AL049796.1	2	0.11715	0.620509
GCLM	2	0.35182	0.437525
ARHGAP29	2	0.0860806	0.872162
ABCD3	2	0.650644	0.257877
F3	2	0.999762	0.151832
SLC44A3-AS1	2	0.993237	0.200748
SLC44A3	2	0.821377	0.403402
CNN3	2	0.988556	0.177331
AC105942.1	2	0.709236	-0.304847
ALG14	2	0.995112	0.0744285
PTBP2	2	0.990032	-0.100304
SNX7	2	0.000196858	0.799211
PLPPR5	2	0.987556	0.186884
AGL	2	0.263986	0.476695
MFSD14A	2	0.684361	0.237691
SASS6	2	0.247848	0.435174
LRRC39	2	1	0.010452
RTCA	2	0.999887	-0.0249996
CDC14A	2	0.399675	0.600899
S1PR1	2	0.202222	0.682579
OLFM3	2	0.54045	0.744423
RNPC3	2	8.77925e-05	1.22704
AMY2B	2	0.184039	-0.547287
PRMT6	2	0.654633	0.365299
NTNG1	2	0.898817	0.231292
VAV3	2	0.0527875	1.05835
SLC25A24	2	0.00270203	0.896587
FAM102B	2	0.546841	0.416728
HENMT1	2	0.456924	0.374141
GPSM2	2	0.999794	0.0569504
WDR47	2	0.543219	0.318221
KIAA1324	2	0.414507	-0.449749
SORT1	2	0.999896	-0.0670178
PSMA5	2	0.997667	-0.0698582
ATXN7L2	2	0.0529479	-0.721397
GPR61	2	0.458368	0.481766
GNAI3	2	0.98884	-0.0680221
GSTM3	2	1	-0.0190532
CSF1	2	0.999811	-0.0828179
AHCYL1	2	0.968099	0.260224
STRIP1	2	0.999562	0.0306448
SLC6A17	2	0.999936	-0.0602638
LAMTOR5-AS1	2	0.999175	0.0817146
SLC16A4	2	0.0530603	0.768262
AL365361.1	2	0.380491	0.722474
CD53	2	0.968556	0.359402
CEPT1	2	5.19834e-07	1.68646
OVGP1	2	0.344697	-0.591779
AL390195.2	2	0.096535	0.495128
WDR77	2	0.848707	0.165172
RAP1A	2	0.999996	-0.0245414
INKA2	2	0.998939	-0.0901557
CTTNBP2NL	2	0.122037	0.318166
ST7L	2	0.779373	0.144586
MOV10	2	0.414349	-0.403763
RHOC	2	0.0638994	-0.714257
PPM1J	2	0.998554	0.0962711
SLC16A1	2	0.893159	0.424073
SLC16A1-AS1	2	0.000387048	-1.04309
AL357055.3	2	0.943303	0.1848
AP4B1	2	0.0182361	-0.545994
DCLRE1B	2	0.0215625	0.682031
HIPK1	2	0.105808	0.416782
TRIM33	2	0.997108	-0.0595711
BCAS2	2	0.943152	0.139553
CSDE1	2	0.989628	-0.145333
SIKE1	2	0.040792	0.337998
NHLH2	2	0.99993	-0.0924914
ATP1A1	2	0.991347	0.110691
CD58	2	0.0904134	0.653611
IGSF3	2	0.824654	0.326883
TRIM45	2	0.840098	-0.28891
GDAP2	2	0.00521603	0.543947
PHGDH	2	0.937923	-0.251389
NOTCH2	2	0.0401799	1.14682
AC241952.1	2	0.0971416	0.722171
SRGAP2C	2	0.982524	0.125246
AC244021.1	2	0.0538004	0.835259
RNF115	2	0.998322	0.0418529
POLR3C	2	0.976067	0.121469
ANKRD35	2	0.691753	-0.284647
ITGA10	2	0.928406	0.401183
PEX11B	2	0.96898	-0.10475
GNRHR2	2	0.498222	0.280483
LIX1L	2	1	-0.000365467
ANKRD34A	2	0.998925	-0.107482
TXNIP	2	0.998875	0.176171
NBPF10	2	0.584176	0.676425
HYDIN2	2	0.996341	-0.166833
NBPF12	2	0.275928	-0.369456
CHD1L	2	0.755853	-0.251019
NBPF11	2	0.977515	-0.143602
NBPF14	2	0.999997	0.0373723
PDE4DIP	2	0.83327	0.340155
NBPF9	2	0.970004	0.15081
NBPF19	2	0.999998	0.0346698
LINC00869	2	0.990809	-0.0802438
SV2A	2	0.807079	-0.315918
MTMR11	2	0.875325	-0.266284
OTUD7B	2	0.58544	-0.47219
CA14	2	0.999965	-0.0904262
C1orf54	2	0.941221	-0.265426
PRPF3	2	0.0396607	-0.460867
TARS2	2	0.236042	-0.245073
MCL1	2	0.998973	-0.0864604
ENSA	2	0.338401	-0.407565
GOLPH3L	2	0.441944	0.357017
CTSS	2	0.78631	0.720582
CTSK	2	0.593011	0.421444
SETDB1	2	1	-0.0101533
CERS2	2	0.126972	0.770496
PRUNE1	2	0.746774	-0.161547
CDC42SE1	2	0.989871	0.0816114
MLLT11	2	0.239508	0.614077
SEMA6C	2	0.100725	-0.505258
PI4KB	2	0.101654	-0.31822
SELENBP1	2	0.991183	0.190485
POGZ	2	0.00696891	-0.586611
RIIAD1	2	0.999578	-0.101307
TDRKH	2	0.0108434	0.459131
THEM5	2	0.519331	0.405923
S100A10	2	0.985685	-0.228599
S100A11	2	0.996772	-0.197932
S100A9	2	0.797574	1.1835
S100A8	2	0.993819	0.579782
S100A6	2	0.394616	-0.567061
S100A4	2	0.998687	0.260491
S100A16	2	0.528436	-0.536989
SNAPIN	2	0.99982	0.0296285
ILF2	2	0.958067	0.0932669
INTS3	2	0.370795	0.366866
GATAD2B	2	0.0749176	-0.412994
SLC39A1	2	0.99779	-0.0844427
JTB	2	0.03558	-0.49173
RAB13	2	0.218537	-0.60707
C1orf43	2	0.99929	-0.0579429
UBAP2L	2	0.501121	-0.187896
HAX1	2	0.690409	-0.164655
IL6R	2	0.996036	0.156545
SHE	2	0.321531	0.650514
CHRNB2	2	0.869636	0.395708
KCNN3	2	0.201509	0.792886
PMVK	2	0.0777633	-0.540626
PBXIP1	2	0.995389	-0.174418
SHC1	2	0.999793	0.0673831
CKS1B	2	0.917795	0.215504
ZBTB7B	2	0.813856	-0.290257
SLC50A1	2	0.0789902	-0.411025
DPM3	2	0.000643648	-0.816253
TRIM46	2	0.0339595	-0.569836
THBS3	2	0.0541007	-0.711402
GBAP1	2	0.593863	-0.390869
FAM189B	2	0.711722	-0.222545
RUSC1	2	0.997474	-0.0826382
MSTO1	2	0.184598	-0.470964
MSTO2P	2	0.516799	-0.403138
GON4L	2	0.90368	-0.141625
RIT1	2	0.999996	-0.0164624
ARHGEF2	2	0.499267	-0.384979
UBQLN4	2	0.999998	0.0167914
LAMTOR2	2	0.00215994	-0.566852
LMNA	2	0.198627	-0.688251
SLC25A44	2	0.467694	0.221038
PAQR6	2	0.111873	-1.45667
SMG5	2	0.282481	-0.370198
CCT3	2	0.94897	-0.184433
MEF2D	2	0.0368025	-0.490671
GPATCH4	2	0.029117	0.492156
BCAN	2	0.68357	-0.417545
NES	2	0.29317	-0.521658
HDGF	2	0.757598	-0.243321
PEAR1	2	0.43854	0.686612
KIRREL1	2	0.186727	0.722163
IFI16	2	0.990203	0.185551
ACKR1	2	0.961715	-0.33631
DUSP23	2	0.200492	-0.464265
SNHG28	2	0.887977	-0.189409
TAGLN2	2	0.927813	-0.289218
KCNJ10	2	0.436987	0.578594
KCNJ9	2	0.406528	-0.534366
IGSF8	2	0.0201081	-0.791686
ATP1A2	2	0.697474	0.598151
DCAF8	2	0.0559467	-0.516618
NCSTN	2	0.998732	0.0667183
F11R	2	0.99778	-0.140619
TSTD1	2	0.988509	-0.156601
ARHGAP30	2	0.998316	-0.161016
NIT1	2	0.462101	-0.175625
UFC1	2	0.872374	-0.156937
PPOX	2	0.0211473	-0.510973
NDUFS2	2	0.763426	-0.207841
FCER1G	2	0.992302	0.337699
NR1I3	2	0.947376	0.175292
PCP4L1	2	0.269807	0.7586
SDHC	2	0.97528	-0.132672
FCGR2A	2	0.956318	0.474726
FCRLB	2	0.241893	0.655963
ATF6	2	6.26991e-05	0.888829
NOS1AP	2	0.912477	-0.272201
C1orf226	2	0.9965	-0.130053
DDR2	2	0.0163045	1.11016
HSD17B7	2	0.741395	-0.404106
RGS4	2	0.999992	0.0559082
PBX1	2	0.265798	0.317558
MGST3	2	0.34316	-0.353426
ALDH9A1	2	0.351817	0.479106
FAM78B	2	0.620615	0.387684
TADA1	2	0.00172904	0.542926
MPZL1	2	0.999608	0.0497435
MPC2	2	0.846629	-0.206569
GPR161	2	0.157376	0.524895
TIPRL	2	0.999936	0.0277074
SFT2D2	2	0.993168	0.138086
ATP1B1	2	0.999695	0.0815019
NME7	2	0.000730104	0.822861
METTL18	2	0.999611	-0.0599402
KIFAP3	2	0.997829	0.0723086
PRRX1	2	0.314734	0.700231
DNM3	2	0.980705	0.155663
SUCO	2	0.703446	0.210891
PRDX6	2	0.821065	-0.326178
DARS2	2	1.20659e-05	0.939839
ZBTB37	2	0.999985	0.0381045
RC3H1	2	0.998037	0.0536451
RABGAP1L	2	0.992074	-0.0940626
KIAA0040	2	0.985121	0.326327
PAPPA2	2	0.99972	0.0910664
CRYZL2P	2	0.738391	-0.303971
RASAL2	2	0.659315	0.237839
TOR3A	2	0.991527	-0.0833506
SOAT1	2	0.660893	0.279076
TOR1AIP1	2	0.177749	0.346331
CEP350	2	0.24344	0.411019
ACBD6	2	0.0372616	-0.261311
STX6	2	0.973238	-0.104462
MR1	2	0.0972775	0.806586
GLUL	2	0.999996	-0.047744
RGS8	2	0.881222	0.522091
NPL	2	0.995466	0.142337
DHX9	2	0.333131	0.287332
LAMC1	2	0.146302	0.625674
NMNAT2	2	0.549245	0.49522
RGL1	2	0.407533	0.335024
EDEM3	2	0.00056163	0.671837
FAM129A	2	0.237451	1.01511
RNF2	2	0.854125	0.18493
SWT1	2	0.766216	0.205062
IVNS1ABP	2	0.999891	-0.0647318
PLA2G4A	2	0.00248581	1.43332
UCHL5	2	0.0459419	0.421173
RO60	2	0.00411058	0.684851
576	2	0.0232271	-0.623149
CDC73	2	0.00592954	0.491936
CFH	2	0.175511	1.07214
ZBTB41	2	0.00561107	0.499352
CRB1	2	0.0947247	0.806479
PTPRC	2	0.244401	1.37401
CSRP1	2	0.713713	-0.481437
TIMM17A	2	0.391715	0.269025
GPR37L1	2	0.977745	-0.256958
PPP1R12B	2	0.993647	0.0922961
AC098934.1	2	0.999799	-0.0760673
ADIPOR1	2	0.980036	-0.084194
CHI3L1	2	0.999999	0.067334
BTG2	2	0.998337	0.12721
PRELP	2	0.974063	0.316295
ATP2B4	2	0.999705	-0.0508981
ZC3H11A	2	0.849318	-0.215398
ZBED6	2	0.000876415	1.74101
SOX13	2	0.999992	0.0278981
ETNK2	2	1	-0.00723199
TMEM81	2	0.918226	-0.284582
ELK4	2	0.755458	0.212033
RAB29	2	0.254501	0.506451
SLC41A1	2	0.55225	0.300618
SRGAP2	2	0.669217	-0.252679
IKBKE	2	0.999711	-0.108762
RASSF5	2	0.995166	0.115633
DYRK3	2	0.999803	0.0679139
MAPKAPK2	2	0.216758	-0.508744
PFKFB2	2	1	-0.00292598
YOD1	2	0.431357	0.426439
CD55	2	0.999699	0.115006
CD34	2	0.234682	1.0904
SYT14	2	0.189447	0.375374
KCNH1	2	0.0247234	1.44226
RCOR3	2	0.994404	-0.0726264
SLC30A1	2	0.957946	0.217381
LPGAT1	2	0.99992	0.059779
PPP2R5A	2	0.999997	-0.0192604
NSL1	2	0.997336	-0.0655293
TATDN3	2	0.853131	-0.21478
FLVCR1	2	0.634616	-0.2178
RPS6KC1	2	0.995033	0.0735205
PROX1-AS1	2	0.540352	-0.830892
SMYD2	2	0.964572	0.200319
PTPN14	2	0.954369	0.155344
RRP15	2	0.854643	0.161502
TGFB2	2	0.000164191	2.16484
EPRS	2	0.108323	0.39339
MARK1	2	0.999992	0.0272539
C1orf115	2	0.610741	-0.402239
2019-03-02	2	0.639378	0.33739
AIDA	2	6.06252e-06	0.956559
BROX	2	0.998329	-0.0586531
DISP1	2	0.906969	0.182125
SUSD4	2	0.919688	0.212976
CAPN2	2	0.538922	0.400439
TP53BP2	2	0.907155	0.270764
AC138393.1	2	0.999998	-0.0308381
NVL	2	0.908278	-0.140938
CNIH4	2	0.978293	-0.0763881
CNIH3	2	0.994027	0.128544
LBR	2	0.999762	0.0491617
ENAH	2	0.992149	-0.116424
SRP9	2	0.750062	-0.254001
EPHX1	2	0.975458	-0.209665
PYCR2	2	0.102099	-0.541214
ITPKB	2	0.948589	-0.289406
PSEN2	2	0.998814	0.0590315
ZNF678	2	0.177867	0.518431
JMJD4	2	0.220973	-0.399629
MRPL55	2	0.00220681	-0.765806
GUK1	2	0.00480473	-0.929489
TRIM17	2	0.670269	-0.439681
RHOU	2	0.999696	-0.115348
CCSAP	2	0.992525	0.0943916
URB2	2	0.0171691	0.618346
GALNT2	2	0.0585726	0.472783
PGBD5	2	0.586882	-0.356214
COG2	2	0.247477	0.264255
AGT	2	1	0.0219518
CAPN9	2	0.980507	-0.269135
C1orf198	2	0.645007	-0.471067
FAM89A	2	0.999994	-0.0450011
TRIM67	2	0.927648	0.29677
C1orf131	2	0.996541	0.0547235
EXOC8	2	0.0556416	0.445622
SPRTN	2	0.0621764	0.566368
EGLN1	2	0.865929	0.177887
TSNAX	2	1	0.00651174
MAP10	2	0.00825539	1.44491
NTPCR	2	0.20329	0.312764
PCNX2	2	0.998881	0.082939
MAP3K21	2	0.933214	0.325025
COA6	2	0.626191	-0.295667
TARBP1	2	0.644268	-0.450573
IRF2BP2	2	0.495187	-0.428996
TOMM20	2	0.812461	-0.27669
GNG4	2	0.988982	0.143834
LYST	2	0.271292	0.284047
NID1	2	0.0476174	1.16765
GPR137B	2	0.288251	0.453182
LGALS8	2	0.968695	0.0933518
HEATR1	2	0.000174798	0.980825
ACTN2	2	0.616584	-0.362341
MTR	2	0.994242	0.118224
RYR2	2	0.983129	0.178103
FMN2	2	0.894851	0.195522
GREM2	2	0.365368	0.77267
RGS7	2	0.932962	0.292532
AL359764.1	2	0.982575	-0.23
CHML	2	0.955585	0.281343
CEP170	2	0.10768	0.423192
AKT3	2	0.0615065	0.379485
ADSS	2	0.985929	0.123459
DESI2	2	0.999998	-0.0116946
KIF26B	2	0.669176	0.334354
SMYD3	2	0.170339	0.437717
AL591848.4	2	0.989528	0.142102
AHCTF1	2	0.965332	0.108512
AL390728.4	2	0.00361094	1.06342
ZNF496	2	0.99957	0.0340752
ZNF672	2	0.999098	-0.0517114
ACP1	2	0.101596	0.337705
TMEM18	2	0.873244	0.213356
MYT1L	2	0.943177	0.270428
EIPR1	2	0.847116	-0.159236
TRAPPC12	2	0.0321779	-0.401631
ADI1	2	1	-0.000879134
RNASEH1	2	0.483451	0.277333
RNF144A-AS1	2	0.889286	0.305605
LINC00299	2	0.999972	-0.0709481
ID2	2	0.999999	0.0207329
ASAP2	2	4.37969e-07	1.48925
ITGB1BP1	2	0.592879	-0.286483
CPSF3	2	0.967584	-0.111862
IAH1	2	1	-0.0016062
HPCAL1	2	0.0341348	-0.888092
ODC1	2	0.996557	-0.110916
PDIA6	2	0.000347582	1.20525
KCNF1	2	0.721133	-0.384073
ROCK2	2	0.996059	0.0734172
GREB1	2	0.697879	0.30723
NTSR2	2	0.785988	-0.502653
LPIN1	2	0.999447	0.046918
VSNL1	2	1	0.020038
GEN1	2	0.939079	-0.245118
MATN3	2	0.854512	0.628827
LAPTM4A	2	0.999714	0.0587884
HS1BP3	2	0.126305	-0.396546
UBXN2A	2	0.998013	0.0577547
SF3B6	2	0.537407	-0.241282
FAM228B	2	0.683372	-0.255793
TP53I3	2	0.999988	-0.0416496
NCOA1	2	0.963581	0.108165
PTRHD1	2	0.354333	-0.30592
CENPO	2	1	-0.00136891
DNAJC27	2	0.000188058	0.605261
DNAJC27-AS1	2	0.90876	-0.256958
EFR3B	2	1	-0.00792123
DNMT3A	2	0.0343454	-0.554696
DTNB	2	0.0658202	-0.462221
ASXL2	2	0.00473057	0.592017
RAB10	2	0.499096	0.262765
GAREM2	2	0.994932	0.238045
HADHA	2	1	0.0153383
HADHB	2	0.979178	0.15587
SELENOI	2	0.449503	0.309175
OTOF	2	0.940892	-0.366835
KCNK3	2	0.609878	-0.421028
AGBL5	2	0.999999	0.00848842
OST4	2	0.999342	-0.0548434
EMILIN1	2	0.999209	-0.106752
CGREF1	2	0.633614	-0.388754
ABHD1	2	0.285197	-0.479471
MPV17	2	0.0520229	-0.323492
ZNF513	2	0.196702	-0.264986
PPM1G	2	0.107516	-0.296631
IFT172	2	0.130164	-0.444064
ZNF512	2	1	-0.00637798
CCDC121	2	0.0138433	0.693893
SUPT7L	2	0.957824	-0.0743198
SLC4A1AP	2	0.528378	0.202692
MRPL33	2	2.37634e-06	0.854586
RBKS	2	0.541235	0.399212
FOSL2	2	0.999867	0.0976341
LBH	2	0.998308	0.158832
LCLAT1	2	0.869674	0.169839
MEMO1	2	0.999846	-0.0300118
SLC30A6	2	0.0460541	0.516525
AL133243.3	2	0.970767	0.223172
LTBP1	2	0.276647	0.641251
CRIM1	2	0.320443	0.418217
HEATR5B	2	0.000293071	0.644427
GPATCH11	2	0.961549	0.124565
CEBPZOS	2	0.0492337	-0.558803
NDUFAF7	2	0.56992	-0.175431
PRKD3	2	0.0567183	0.529962
CYP1B1	2	0.341382	1.27182
GALM	2	0.998965	-0.0843743
DHX57	2	0.998849	-0.0702527
SOS1	2	0.225866	0.310498
MAP4K3-DT	2	0.999934	0.0454427
SLC8A1	2	0.57277	0.444187
COX7A2L	2	0.249357	-0.400531
ZFP36L2	2	1	0.0171496
THADA	2	0.998154	-0.0552872
PLEKHH2	2	0.999842	0.0672066
DYNC2LI1	2	0.986743	-0.159373
LRPPRC	2	0.461844	0.269742
SLC3A1	2	1	-0.0226664
PREPL	2	0.45196	-0.40506
PRKCE	2	0.993668	0.146041
EPAS1	2	0.789989	0.39283
RHOQ	2	0.999747	0.0616785
PIGF	2	0.00101841	0.818736
CRIPT	2	0.995626	0.0820363
MCFD2	2	0.428645	0.31146
CALM2	2	0.206262	-0.5372
MSH2	2	0.151649	0.308844
STON1	2	0.950755	0.323282
NRXN1	2	0.507379	0.427881
ERLEC1	2	0.999992	0.0234471
GPR75	2	0.00508739	1.3233
ACYP2	2	0.995658	-0.0751261
EML6	2	0.998884	0.0734642
RTN4	2	0.979497	-0.153681
CFAP36	2	0.99996	0.0292889
PPP4R3B	2	0.552699	0.195447
EFEMP1	2	0.382154	0.929148
BCL11A	2	0.989842	-0.16646
REL	2	0.0264902	0.868528
PUS10	2	0.0573829	0.447687
KIAA1841	2	0.572005	-0.247617
XPO1	2	0.998557	-0.0958394
COMMD1	2	0.0333973	-0.303493
TMEM17	2	0.485865	0.418304
WDPCP	2	0.906442	0.243597
MDH1	2	0.906794	0.246568
VPS54	2	0.970787	-0.10781
SLC1A4	2	0.996034	0.119
CEP68	2	0.0209706	0.462515
SPRED2	2	0.838359	0.250933
MEIS1	2	0.863635	-0.322468
C1D	2	0.00123482	0.612563
ANTXR1	2	0.262037	0.651769
GFPT1	2	0.0933186	0.33235
NFU1	2	0.743115	0.188562
AAK1	2	1	0.00298192
GMCL1	2	0.992633	0.0790953
SNRNP27	2	0.847153	0.142031
PCBP1-AS1	2	0.592155	-0.293043
SNRPG	2	0.828731	-0.161502
ADD2	2	0.999764	-0.0728402
TEX261	2	0.447694	-0.294504
MPHOSPH10	2	0.659492	-0.224198
PAIP2B	2	0.41605	-1.04464
SPR	2	0.999999	-0.038363
SFXN5	2	0.223528	-0.799368
PRADC1	2	0.0258648	-0.539794
FBXO41	2	0.981857	-0.190938
ALMS1	2	0.96949	0.151108
DUSP11	2	0.996248	-0.0501377
TET3	2	0.847979	-0.234213
BOLA3	2	0.537609	0.297801
MOB1A	2	0.888417	0.163715
MTHFD2	2	0.990555	-0.261408
DCTN1	2	0.999995	0.0266547
AC005041.1	2	0.00171863	-0.598594
WDR54	2	0.189234	-0.462251
WBP1	2	0.894819	-0.192389
LOXL3	2	0.995583	0.129544
DOK1	2	0.381267	-0.350585
HK2	2	0.999999	-0.0417048
MRPL19	2	0.0392861	0.439619
CTNNA2	2	0.90739	0.259851
TMSB10	2	0.00100646	-1.00683
ELMOD3	2	0.0237344	-0.450318
CAPG	2	0.978881	-0.266832
MAT2A	2	0.855194	0.289357
VAMP8	2	0.93916	-0.335538
VAMP5	2	0.664981	-0.433282
TMEM150A	2	0.0751022	-0.396477
USP39	2	0.319093	-0.208096
ATOH8	2	0.759851	-0.444144
POLR1A	2	0.314857	-0.232035
MRPL35	2	0.186978	0.317899
REEP1	2	0.999486	-0.0799037
KDM3A	2	0.998933	0.0554235
CHMP3	2	0.230092	0.354679
CD8A	2	0.999974	-0.04535
KRCC1	2	0.0821384	-0.456891
EIF2AK3	2	0.997326	0.0667414
ZNF514	2	0.999993	0.0341951
PROM2	2	0.84803	-0.382123
KCNIP3	2	0.0222636	-0.805788
FAHD2A	2	0.0923779	-0.375258
LINC00342	2	0.000174671	-1.30863
ANKRD36C	2	0.717975	0.317942
STARD7	2	0.999983	0.0322094
STARD7-AS1	2	0.988547	-0.0808953
SNRNP200	2	0.999994	0.017312
ARID5A	2	0.77441	-0.404942
FER1L5	2	0.581294	-0.68088
LMAN2L	2	0.811486	-0.232764
CNNM4	2	0.767089	-0.155383
ANKRD39	2	0.0612468	-0.438153
FAM178B	2	0.45438	-0.882454
ANKRD36	2	0.923266	0.243469
ANKRD36B	2	0.963112	0.228379
ACTR1B	2	0.388717	-0.331317
C2orf92	2	0.408133	-0.5283
INPP4A	2	0.877851	0.191049
TSGA10	2	1	-0.00202739
MRPL30	2	0.786164	0.193259
TXNDC9	2	0.443142	0.298039
EIF5B	2	0.523549	-0.381517
AFF3	2	0.700791	0.354013
LONRF2	2	0.87933	0.255966
CNOT11	2	0.890575	-0.119059
IL1R1	2	0.649341	0.681658
IL1RL1	2	1	-0.0731553
IL18R1	2	0.972637	0.567127
PANTR1	2	0.465097	-0.438454
AC018730.1	2	0.310428	0.354147
MRPS9	2	0.997913	-0.0570765
AC012360.3	2	0.986223	-0.131562
ST6GAL2	2	0.991615	-0.154862
SULT1C4	2	0.000851234	1.67903
GCC2	2	0.533629	0.254385
LIMS1	2	0.783502	0.297711
RANBP2	2	0.473129	0.310871
CCDC138	2	0.999999	-0.0152749
2019-09-10	2	0.978284	0.234462
SOWAHC	2	0.18903	0.505245
BCL2L11	2	0.244973	0.448
ANAPC1	2	0.00240444	0.475956
MERTK	2	0.544902	0.591323
FBLN7	2	0.861112	0.518671
ZC3H8	2	0.403066	-0.301229
ZC3H6	2	0.978137	0.109232
RGPD8	2	0.000147949	1.66647
TTL	2	0.510083	-0.372819
AC079922.2	2	0.690375	-0.301721
SLC20A1	2	0.999994	-0.0192148
PSD4	2	0.996785	-0.110957
WASH2P	2	0.00348429	-0.830746
RABL2A	2	0.000107703	-0.573927
SLC35F5	2	0.00888174	0.575249
INSIG2	2	0.973705	0.0961225
STEAP3	2	0.822484	0.477783
DBI	2	0.622972	-0.403608
TMEM177	2	0.494049	0.320552
EPB41L5	2	0.87936	0.178102
TMEM185B	2	0.0131122	0.797474
INHBB	2	0.911844	0.312581
GLI2	2	0.996925	0.202792
TFCP2L1	2	0.822676	0.733636
CLASP1	2	0.979414	-0.0877593
CNTNAP5	2	0.0464156	1.04229
GYPC	2	0.847546	-0.36862
ERCC3	2	0.530164	-0.169091
MAP3K2	2	0.99824	0.0628659
AC010976.1	2	0.997415	0.147373
AMMECR1L	2	0.994185	-0.0527485
HS6ST1	2	0.751741	-0.282758
MZT2B	2	0.000126436	-1.05112
CCDC115	2	0.509872	-0.285571
IMP4	2	0.71512	-0.19706
FAM168B	2	0.769621	-0.227239
PLEKHB2	2	0.998548	0.0625756
MZT2A	2	0.000387665	-0.93504
AC073869.1	2	0.790883	-0.333302
C2orf27A	2	0.876993	0.20179
TMEM163	2	0.999682	-0.0674684
CCNT2	2	0.851844	0.122502
RAB3GAP1	2	0.680066	0.179745
ZRANB3	2	0.301383	0.38124
R3HDM1	2	0.654456	-0.315851
UBXN4	2	0.0562075	0.407851
DARS	2	0.996179	0.0903115
CXCR4	2	0.995967	0.275955
HNMT	2	0.291096	0.487609
SPOPL	2	0.807983	0.219501
LRP1B	2	0.0711116	0.617512
GTDC1	2	0.975552	-0.173687
ACVR2A	2	0.113259	0.479991
MBD5	2	0.000321745	0.475248
KIF5C	2	0.965299	0.242301
MMADHC	2	0.000116778	0.628429
NMI	2	0.924847	0.286117
ARL5A	2	0.00587296	0.55778
CACNB4	2	0.988006	0.153016
STAM2	2	0.0176306	0.467567
FMNL2	2	0.999998	0.0305956
ARL6IP6	2	0.580201	0.279617
GALNT13	2	0.377093	0.408542
KCNJ3	2	0.999989	0.0398568
GPD2	2	0.994697	0.103115
ACVR1	2	0.693576	0.299605
TANC1	2	0.759679	0.335083
WDSUB1	2	0.999998	-0.0170963
2019-03-07	2	0.307788	0.274037
PLA2R1	2	0.164582	1.11764
RBMS1	2	0.999965	-0.0368485
TANK	2	0.326287	0.227718
SLC4A10	2	0.149472	0.920557
IFIH1	2	0.0564615	0.901659
FIGN	2	0.93646	0.227177
COBLL1	2	0.31743	0.697916
SCN2A	2	0.999944	0.0620263
CSRNP3	2	0.992201	0.137789
TTC21B	2	0.229775	0.265621
SCN1A	2	0.469171	0.53753
STK39	2	0.767353	0.274086
NOSTRIN	2	1	0.00556386
UBR3	2	0.459299	0.244502
GAD1	2	0.473198	0.76111
GORASP2	2	0.999148	0.0438791
TLK1	2	0.992931	0.0765937
CYBRD1	2	0.200458	0.736719
SLC25A12	2	0.607645	0.329394
HAT1	2	0.0660868	0.461044
METAP1D	2	0.999846	-0.0337633
ITGA6	2	0.315532	0.553283
PDK1	2	0.999956	0.0590031
RAPGEF4	2	0.449664	0.846122
MAP3K20	2	0.186552	0.470009
SP3	2	0.0562688	0.372462
OLA1	2	0.358628	0.331904
SCRN3	2	0.024405	0.57237
GPR155	2	0.97685	0.12745
ATP5MC3	2	0.999947	-0.0334235
HNRNPA3	2	0.729316	-0.257445
NFE2L2	2	0.999094	0.0714308
AGPS	2	0.335373	0.302479
RBM45	2	0.845622	-0.154783
OSBPL6	2	0.999641	0.0587754
PJVK	2	0.163398	-0.505694
FKBP7	2	0.0380674	0.661777
ZNF385B	2	0.468418	0.488683
CWC22	2	0.997745	-0.0569526
UBE2E3	2	0.842161	-0.159028
ITPRID2	2	0.737899	-0.359989
PDE1A	2	0.999964	0.0574649
FRZB	2	0.464654	0.942831
ZNF804A	2	0.342274	0.727455
ITGAV	2	3.06706e-06	1.44237
FAM171B	2	0.999985	0.0410212
CALCRL	2	0.0530816	0.851987
TFPI	2	0.997909	0.182078
COL5A2	2	0.202231	0.930611
SLC40A1	2	0.0350763	0.928498
C2orf88	2	0.844756	0.354026
HIBCH	2	0.999798	-0.0643097
MFSD6	2	0.986266	0.16625
NEMP2	2	0.371288	0.370049
GLS	2	0.999988	0.0355619
CAVIN2	2	0.97558	0.284975
TMEFF2	2	0.99944	-0.0999289
SLC39A10	2	0.998231	0.0981522
HECW2	2	0.995115	-0.109092
PGAP1	2	0.556214	0.336264
HSPD1	2	0.988672	-0.187605
HSPE1	2	0.350378	-0.607573
MOB4	2	0.864454	0.158068
RFTN2	2	0.930732	0.281062
KCTD18	2	0.999988	0.0208958
SGO2	2	0.00175938	1.00439
ORC2	2	0.950624	-0.117558
FAM126B	2	0.998584	0.065469
CFLAR	2	0.483531	-0.327813
STRADB	2	0.999996	0.0171711
FZD7	2	0.686884	0.602309
SUMO1	2	0.986034	-0.0954412
NOP58	2	0.0320595	-0.449679
ICA1L	2	0.811818	-0.198263
WDR12	2	0.00117845	0.573716
CARF	2	0.0489795	0.592263
NBEAL1	2	0.000164633	1.25104
ABI2	2	0.999999	0.0153417
PARD3B	2	0.221049	0.586019
ZDBF2	2	0.130168	0.56443
ADAM23	2	0.999995	-0.0298904
IDH1	2	0.999899	0.0316594
PIKFYVE	2	0.0553965	0.33122
MAP2	2	0.978476	0.230912
UNC80	2	0.605142	0.409066
KANSL1L	2	0.293646	0.386412
ERBB4	2	0.00672753	0.777198
IKZF2	2	0.373262	0.616905
BARD1	2	0.11761	0.63271
ATIC	2	0.796755	0.18827
FN1	2	0.424854	0.706157
MREG	2	0.863363	0.258933
PECR	2	0.339496	0.312757
TMEM169	2	0.87427	0.235577
AC012513.3	2	0.0232514	0.687441
LINC01963	2	0.86373	0.20772
2019-03-04	2	0.483212	-0.58381
IGFBP5	2	0.914754	0.54575
TNS1	2	0.766024	-0.366906
PNKD	2	0.102269	-0.522152
TMBIM1	2	0.97108	-0.254673
SLC11A1	2	0.998338	-0.299402
CTDSP1	2	0.0257041	-0.80503
CNOT9	2	0.10416	-0.268043
BCS1L	2	0.079111	-0.246468
CDK5R2	2	0.0485335	-0.933483
CNPPD1	2	0.963005	-0.133994
RETREG2	2	0.97769	-0.111806
ANKZF1	2	0.257878	-0.597741
TUBA4A	2	0.991085	-0.160298
PTPRN	2	0.542248	-0.460927
DNPEP	2	0.0533639	-0.34353
ASIC4	2	0.0897684	-0.640086
CHPF	2	0.935307	-0.189516
TMEM198	2	0.0721961	-0.424556
EPHA4	2	0.883081	0.281673
AC010980.1	2	1	-0.00588012
FARSB	2	0.647483	-0.257397
KCNE4	2	0.966351	0.447455
SCG2	2	0.539848	0.625882
AP1S3	2	0.999997	-0.026001
SERPINE2	2	0.98417	-0.201021
CUL3	2	4.34733e-05	0.834768
NYAP2	2	0.369897	0.854994
AC016717.2	2	0.775974	0.504281
RHBDD1	2	0.307163	0.327101
COL4A4	2	0.364353	0.619935
AGFG1	2	0.552455	0.197477
SLC19A3	2	0.800223	-0.401286
SPHKAP	2	0.498662	0.738308
TRIP12	2	0.823049	0.162585
SLC16A14	2	0.096825	0.588018
SP100	2	0.762608	0.397626
ITM2C	2	0.369738	-0.613014
AC009407.1	2	0.0280531	-0.979135
NCL	2	0.519543	-0.390048
COPS7B	2	0.00263595	-0.504373
DIS3L2	2	0.232972	-0.373117
TIGD1	2	0.000780457	-0.918453
EIF4E2	2	0.694872	-0.152619
EFHD1	2	0.516206	-0.722174
INPP5D	2	0.998434	-0.125419
ATG16L1	2	0.979299	-0.0838204
DGKD	2	0.921234	-0.179456
ARL4C	2	0.130466	0.57424
SH3BP4	2	0.998347	-0.104613
IQCA1	2	0.937902	0.266761
ACKR3	2	0.361514	0.740271
RAMP1	2	0.0505178	-0.752511
ERFE	2	0.999647	-0.110661
ILKAP	2	0.00581809	-0.562165
HES6	2	0.741098	-0.413525
PER2	2	0.241054	-0.53015
TRAF3IP1	2	0.223578	-0.389208
HDAC4	2	0.94728	-0.166499
NDUFA10	2	0.167132	-0.329586
AC110619.1	2	0.529659	-0.641251
ANKMY1	2	0.946511	-0.209705
DUSP28	2	0.699088	-0.151373
RNPEPL1	2	0.000589905	-0.832868
KIF1A	2	0.215967	-0.590786
SNED1	2	0.994139	-0.165692
ANO7	2	0.999182	-0.121392
2019-09-02	2	0.94809	-0.241598
STK25	2	0.00900122	-0.500484
THAP4	2	0.00128448	-0.556222
DTYMK	2	0.0223876	-0.500686
D2HGDH	2	0.0372345	-0.667105
CNTN4	2	0.833955	0.315889
LRRN1	2	0.0555551	0.875812
EDEM1	2	0.48096	0.248794
GRM7	2	0.999995	0.0301924
RAD18	2	0.631534	0.318982
SRGAP3	2	0.977844	-0.110749
THUMPD3-AS1	2	0.25899	-0.475384
LHFPL4	2	0.84565	-0.273464
MTMR14	2	0.0156928	-0.37753
CPNE9	2	0.99525	-0.170324
TADA3	2	0.121554	-0.460483
TTLL3	2	0.0698571	-0.648818
RPUSD3	2	0.00706138	-0.40998
JAGN1	2	0.997245	-0.0574396
PRRT3	2	0.452045	-0.348695
BRK1	2	0.0209989	-0.491462
IRAK2	2	0.93886	0.303395
ATP2B2	2	0.914868	-0.241372
SLC6A11	2	0.999999	-0.0276472
VGLL4	2	0.941425	0.15022
TAMM41	2	0.198276	-0.311862
TSEN2	2	0.964986	0.0705074
RAF1	2	0.695428	-0.172127
CAND2	2	0.408289	0.24404
IQSEC1	2	0.257291	-0.424022
NUP210	2	0.585925	-0.263491
TMEM43	2	0.470294	-0.175529
LSM3	2	0.981226	-0.10092
GRIP2	2	0.52525	0.680898
FGD5	2	0.565661	0.524352
FGD5-AS1	2	0.764137	-0.255768
MRPS25	2	0.313678	-0.248483
RBSN	2	0.999413	0.0543456
CAPN7	2	0.186692	0.270383
SH3BP5-AS1	2	0.3948	-0.443726
METTL6	2	0.999725	-0.0264317
EAF1	2	0.437553	0.234015
COLQ	2	0.735825	-0.35132
HACL1	2	0.398406	0.36998
BTD	2	0.215328	0.5104
GALNT15	2	0.427736	0.857239
DPH3	2	0.359972	0.316705
PLCL2	2	0.0422283	0.659816
TBC1D5	2	0.0798203	0.3887
SATB1	2	0.221346	0.406107
KAT2B	2	0.999718	0.0637662
ZNF385D	2	0.0590742	0.826299
UBE2E2	2	0.664494	-0.260772
UBE2E1	2	0.934587	0.13113
NKIRAS1	2	0.235367	0.373426
RPL15	2	0.400471	-0.469858
RBMS3	2	0.010426	0.796226
TGFBR2	2	0.0845635	0.964984
STT3B	2	0.905187	0.151998
OSBPL10	2	0.959694	0.194081
GPD1L	2	0.998793	-0.0553396
CMTM6	2	0.455574	0.387738
DYNC1LI1	2	0.000538697	0.612311
CNOT10	2	0.0346814	-0.273071
GLB1	2	0.0860568	0.420059
CRTAP	2	0.366053	-0.610691
SUSD5	2	0.124836	0.550082
FBXL2	2	0.999991	0.0312399
CLASP2	2	1	0.0138057
ARPP21	2	0.76112	-0.316329
TRANK1	2	0.998315	-0.134009
EPM2AIP1	2	0.999996	-0.016566
CTDSPL	2	0.772462	-0.283788
VILL	2	0.0391233	-0.57962
PLCD1	2	0.728759	0.388863
MYD88	2	0.473448	0.605764
XYLB	2	0.297478	0.466755
EXOG	2	0.427724	-0.202516
WDR48	2	0.997778	0.0512756
GORASP1	2	0.992649	0.070196
TTC21A	2	0.0935476	-0.672114
CSRNP1	2	0.79135	-0.381276
SLC25A38	2	0.0105207	-0.380907
EIF1B	2	0.994406	0.0771694
ENTPD3	2	0.863344	0.361551
ZNF621	2	0.642745	-0.331787
CTNNB1	2	0.873322	0.192867
TRAK1	2	0.555108	0.250847
VIPR1	2	0.100471	-0.523961
VIPR1-AS1	2	0.995827	0.254325
GASK1A	2	0.277753	0.626147
SNRK	2	0.0441058	0.476613
ANO10	2	0.79306	0.188944
ABHD5	2	2.80713e-05	1.1404
TCAIM	2	0.10158	0.300152
ZNF445	2	0.968213	-0.0916336
ZKSCAN7	2	0.964185	0.151902
ZNF35	2	0.99737	0.06052
ZNF501	2	0.134337	0.56051
LARS2	2	0.00428715	0.809011
LIMD1	2	0.852268	0.215787
FYCO1	2	0.968092	0.152641
ALS2CL	2	0.985744	-0.22148
PTH1R	2	0.0684098	-0.847247
CCDC12	2	0.0154997	-0.467206
NBEAL2	2	0.972867	-0.234807
KIF9-AS1	2	0.593889	-0.248416
KIF9	2	0.989039	0.113271
AC099778.1	2	0.0277138	-0.69155
PTPN23	2	0.0192083	-0.483605
SCAP	2	0.0155921	-0.387116
ELP6	2	0.251152	-0.258365
SMARCC1	2	0.531928	-0.458717
ZNF589	2	0.999825	-0.0324809
FCF1P2	2	0.267235	0.345384
NME6	2	0.663877	0.182027
PLXNB1	2	0.291527	-0.561092
COL7A1	2	0.954035	-0.338621
UQCRC1	2	0.817618	-0.213048
SLC25A20	2	0.692191	0.30318
ARIH2	2	0.999976	0.0304999
P4HTM	2	0.307768	-0.256701
LAMB2	2	0.917313	0.277166
KLHDC8B	2	0.678249	-0.253727
C3orf62	2	6.97045e-06	-0.771709
GPX1	2	0.238528	-0.407111
RHOA	2	0.991274	-0.120367
NICN1	2	0.707343	-0.189299
DAG1	2	0.936468	0.187296
BSN	2	0.99337	-0.178035
RNF123	2	0.253985	0.434632
CAMKV	2	0.758888	-0.374236
MON1A	2	0.982259	-0.101509
RBM5	2	0.989582	-0.0958097
SEMA3F	2	1	0.0357913
GNAI2	2	0.0136188	-0.678614
U73166.1	2	0.489253	-0.602611
IFRD2	2	0.951589	-0.10895
NAA80	2	0.945206	-0.267563
HYAL1	2	0.905885	-0.277552
HYAL2	2	0.997722	-0.151899
NPRL2	2	0.00422462	-0.522013
CYB561D2	2	0.999999	0.0307646
TMEM115	2	0.00969794	-0.404131
MAPKAPK3	2	0.999861	-0.0618225
DOCK3	2	0.999997	-0.0173667
MANF	2	0.820181	-0.352962
DCAF1	2	0.641189	0.21847
RAD54L2	2	0.149703	-0.349518
TWF2	2	0.00442638	-0.517149
WDR82	2	0.999699	0.0420417
DNAH1	2	0.956095	-0.291882
PHF7	2	0.122917	0.694947
STAB1	2	0.96845	-0.417319
NT5DC2	2	0.970407	-0.160465
SPCS1	2	0.999818	-0.0516779
NEK4	2	0.000530699	0.623156
PRKCD	2	0.970147	-0.219321
TKT	2	0.876604	-0.230707
CACNA1D	2	0.987384	0.163611
CHDH	2	0.72291	0.376433
IL17RB	2	0.651362	0.523861
SELENOK	2	0.312909	-0.372593
CACNA2D3	2	0.997164	0.10278
ERC2	2	0.99983	0.0831999
CCDC66	2	0.74438	-0.240462
TASOR	2	0.759277	-0.196833
ARHGEF3	2	0.601065	0.332347
IL17RD	2	0.848263	0.265568
ASB14	2	0.980572	0.135969
SLMAP	2	0.0406203	0.429395
RPP14	2	0.43213	-0.267213
ACOX2	2	0.577918	0.489744
FAM107A	2	0.254576	-0.845142
FHIT	2	0.997657	-0.0760871
PTPRG	2	0.605737	0.3157
CADPS	2	0.975425	0.223716
SYNPR	2	0.945411	-0.33469
AC104162.1	2	0.0354958	0.74976
C3orf49	2	0.00188533	1.11726
ATXN7	2	0.998035	-0.0455805
ADAMTS9	2	0.992579	0.402931
MAGI1	2	0.982822	-0.0881982
SLC25A26	2	0.995195	0.0856914
LRIG1	2	0.790546	0.394382
KBTBD8	2	0.392376	0.412499
SUCLG2	2	0.604941	0.441473
UBA3	2	0.0787205	0.275549
FOXP1	2	0.0237604	-0.552007
EIF4E3	2	0.9553	0.136928
PPP4R2	2	0.989578	-0.127904
PDZRN3	2	0.906239	0.251322
ZNF717	2	0.627798	0.239284
ROBO2	2	0.904147	0.373554
GBE1	2	0.168477	0.456088
CGGBP1	2	0.540001	0.289535
C3orf38	2	0.860295	0.195261
PROS1	2	0.0951163	0.85638
ARL13B	2	0.953635	0.154409
NSUN3	2	0.033907	0.488498
EPHA6	2	0.0307306	1.25901
AC110491.1	2	0.551387	0.63106
ARL6	2	0.000488014	0.733425
CRYBG3	2	0.0494167	1.2103
RIOX2	2	0.000422165	0.594473
CMSS1	2	0.891602	0.177414
TBC1D23	2	0.026997	0.342851
NIT2	2	0.992664	-0.0755452
TOMM70	2	0.826612	0.174186
LNP1	2	0.359012	0.340062
ZBTB11	2	0.316105	0.339504
NFKBIZ	2	0.541341	0.538272
LINC00882	2	0.757643	0.266372
DUBR	2	0.998996	0.117594
BBX	2	0.948502	0.241908
CD47	2	1	-0.0084394
IFT57	2	0.485803	0.235176
MYH15	2	0.999638	0.112585
CIP2A	2	0.335924	0.746042
DZIP3	2	0.979396	0.102333
TAGLN3	2	0.611469	-0.503558
CD200	2	0.998431	0.0987407
SLC35A5	2	0.0532015	0.616696
CCDC80	2	0.19605	1.40133
NEPRO	2	0.999478	0.0430133
BOC	2	0.652694	0.472372
SIDT1	2	0.999979	0.0456249
NAA50	2	0.0268974	0.431828
ATP6V1A	2	0.00985858	0.774499
GRAMD1C	2	0.196278	0.717117
ZDHHC23	2	0.969962	0.236832
CCDC191	2	0.98414	-0.189093
QTRT2	2	0.99889	0.0663393
AC093010.3	2	0.649253	-0.408524
ZBTB20	2	0.640226	0.465565
GAP43	2	0.996504	0.178497
LSAMP	2	0.240787	0.432173
IGSF11	2	0.560545	0.404271
B4GALT4	2	0.999305	0.0686305
ARHGAP31	2	0.0280102	0.848724
TMEM39A	2	0.999998	-0.0164806
ADPRH	2	0.477913	0.518107
PLA1A	2	0.794235	0.746089
GSK3B	2	0.199644	0.312411
AC092910.3	2	0.183798	0.536455
LRRC58	2	0.891186	0.162249
FSTL1	2	0.689667	0.476589
RABL3	2	0.347146	0.317597
STXBP5L	2	0.796087	0.353102
HCLS1	2	0.999935	-0.0991535
SLC15A2	2	0.117325	0.886001
FAM162A	2	0.133963	-0.50625
WDR5B	2	0.623061	0.354868
KPNA1	2	0.215018	0.221884
PARP9	2	0.979803	0.228084
DTX3L	2	0.809664	0.404349
PARP14	2	0.869816	0.391089
SEC22A	2	0.861419	-0.122756
KALRN	2	1	-0.00772917
ITGB5	2	0.607471	0.386387
HEG1	2	0.0248062	0.990467
ZNF148	2	0.600695	0.194065
SNX4	2	0.999997	0.0250094
OSBPL11	2	0.913925	0.230141
SLC41A3	2	0.456635	-0.259099
ALDH1L1	2	0.963603	0.312112
KLF15	2	0.530718	-0.491958
CHCHD6	2	0.988887	-0.111844
MCM2	2	0.933205	0.248849
PODXL2	2	0.0249956	-0.667
ABTB1	2	0.198536	-0.506684
MGLL	2	0.998688	-0.0952236
SEC61A1	2	0.0630141	-0.468817
GATA2	2	0.99904	0.140593
RPN1	2	0.90421	-0.143015
RAB7A	2	0.970906	-0.11383
ACAD9	2	0.729914	-0.15737
CNBP	2	0.916983	-0.162275
COPG1	2	0.814495	-0.164455
H1FX	2	0.000216133	-1.04575
H1FX-AS1	2	0.00413542	-0.915645
RPL32P3	2	1	-0.000156692
EFCAB12	2	0.889039	-0.366953
MBD4	2	0.98765	-0.0993443
NEK11	2	0.828244	0.218238
DNAJC13	2	0.0872819	0.356605
UBA5	2	0.000200526	0.477055
NPHP3	2	0.111569	-0.644061
CDV3	2	0.674614	0.239236
RYK	2	0.990108	-0.0801037
EPHB1	2	0.500291	0.57019
MSL2	2	0.999999	-0.0126373
PCCB	2	0.0293046	0.689726
STAG1	2	0.000331524	0.986313
NCK1	2	0.109046	0.329534
DZIP1L	2	0.998585	0.128738
ARMC8	2	0.345635	0.184193
NME9	2	0.885901	-0.159562
MRAS	2	0.998041	-0.140596
CEP70	2	0.98369	0.0951317
PIK3CB	2	0.119726	0.371557
COPB2	2	0.108768	0.395482
RBP1	2	0.584503	-0.659504
SLC25A36	2	0.256026	0.307479
ZBTB38	2	0.00879948	0.671396
ATP1B3	2	1	-0.0116668
TFDP2	2	0.999997	-0.0171024
ATR	2	0.936731	0.135105
TRPC1	2	0.596841	0.253158
SLC9A9	2	0.996063	0.106408
PLOD2	2	0.646665	0.403801
PLSCR4	2	0.560665	0.531238
PLSCR1	2	0.393025	0.758513
ZIC4	2	0.033329	1.38229
ZIC1	2	0.306018	0.998298
GYG1	2	0.717069	0.269179
HPS3	2	0.000130534	0.958953
CP	2	0.317426	1.46423
TM4SF18	2	0.205835	1.07857
TM4SF1	2	0.89205	0.415479
WWTR1	2	0.973196	0.209725
RNF13	2	0.999065	0.104556
PFN2	2	0.99585	-0.107403
SERP1	2	0.9197	-0.188942
MED12L	2	0.0184161	0.939488
MBNL1	2	0.999638	-0.0389769
MBNL1-AS1	2	0.5611	0.366895
ARHGEF26-AS1	2	0.895503	0.312637
ARHGEF26	2	0.999616	0.0932782
DHX36	2	0.0183815	0.544947
PLCH1	2	0.296227	0.551446
C3orf33	2	0.99753	-0.0612047
GMPS	2	0.01028	0.384848
KCNAB1	2	0.792654	0.261437
TIPARP	2	0.89591	0.263482
RSRC1	2	3.76164e-07	1.00929
MLF1	2	0.999678	0.0561609
AC080013.1	2	0.754847	0.383935
SCHIP1	2	0.0307199	0.770375
C3orf80	2	0.909367	0.39962
IFT80	2	0.674367	-0.365559
KPNA4	2	0.940361	0.110063
KRT8P12	2	0.421249	-0.318477
B3GALNT1	2	0.201453	0.435176
NMD3	2	0.224466	0.398421
SPTSSB	2	0.725617	0.501165
SLITRK3	2	0.573868	0.398473
PDCD10	2	0.00137789	0.585981
GOLIM4	2	0.379945	0.478443
MECOM	2	0.715532	0.516538
SEC62	2	0.992998	-0.11848
PRKCI	2	0.938012	-0.108632
SLC7A14	2	0.739335	0.418695
EIF5A2	2	0.0875796	0.589503
TNIK	2	0.7859	0.262006
FNDC3B	2	0.177594	0.560899
ECT2	2	0.00788013	0.8497
TBL1XR1	2	0.619992	-0.224148
ZMAT3	2	0.331251	0.338157
PIK3CA	2	1.04414e-05	1.12155
MFN1	2	0.999834	0.0401623
GNB4	2	0.913856	-0.198254
ACTL6A	2	0.256691	0.433973
MRPL47	2	0.938014	0.119644
NDUFB5	2	0.987012	0.0980406
USP13	2	0.966447	0.153155
FXR1	2	0.942217	-0.209162
DNAJC19	2	1	-0.00768026
SOX2	2	0.729498	0.365395
MCCC1	2	0.266144	0.28106
MCF2L2	2	0.0379165	0.984214
B3GNT5	2	0.333683	0.633217
LINC00888	2	0.769484	0.172624
KLHL24	2	0.995134	0.0973689
YEATS2	2	0.999986	-0.0161685
EIF2B5	2	0.0962158	-0.417132
AP2M1	2	0.243555	-0.417369
ABCF3	2	0.990741	-0.0627809
VWA5B2	2	0.754854	-0.478511
PSMD2	2	0.436915	0.259631
EIF4G1	2	0.985403	-0.111335
FAM131A	2	0.343518	-0.310636
POLR2H	2	0.00114111	-0.640387
CHRD	2	0.220324	-0.483951
EPHB3	2	0.890942	0.279232
C3orf70	2	0.944811	0.224128
EHHADH	2	0.0311881	0.903774
MAP3K13	2	0.816359	0.156219
DGKG	2	0.903669	0.199773
EIF4A2	2	0.986128	-0.141331
ST6GAL1	2	0.784153	0.374563
RPL39L	2	0.0586878	0.589264
MASP1	2	0.667506	0.6474
BCL6	2	0.479664	-0.576539
LPP	2	0.0481061	0.651559
CCDC50	2	0.177643	0.411596
FGF12	2	0.732618	0.419025
MB21D2	2	0.0289421	0.694999
ATP13A4	2	0.142661	0.91664
OPA1	2	0.711519	0.234577
LINC00884	2	0.71128	0.426076
LSG1	2	0.926872	0.153608
XXYLT1	2	0.975296	0.110343
ACAP2	2	0.0929095	0.394176
PPP1R2	2	0.991588	0.128677
APOD	2	0.600308	-0.545397
AC124944.3	2	0.999885	-0.0710212
SDHAP1	2	0.565371	-0.364118
PCYT1A	2	0.729825	-0.185944
FBXO45	2	0.99995	0.0359289
CEP19	2	0.0667377	0.704175
PAK2	2	0.996774	-0.0933593
SENP5	2	0.236074	-0.24795
RPSAP69	2	0.988712	0.271072
BDH1	2	0.233626	-0.422471
AC132008.2	2	0.578952	0.233658
LRCH3	2	0.0531305	-0.434111
LMLN	2	0.624412	0.233267
ZNF876P	2	0.920502	-0.199376
PIGG	2	0.573143	-0.2184
PDE6B	2	0.882412	-0.438176
MYL5	2	0.0107019	-1.13736
SLC49A3	2	0.850098	-0.34287
PCGF3	2	0.000107332	-0.569499
CPLX1	2	0.555411	-0.602656
TMEM175	2	0.00030822	-0.811893
IDUA	2	0.185609	-0.604792
FGFRL1	2	0.858976	-0.380993
SPON2	2	0.325331	-0.861152
CTBP1	2	0.000100874	-0.825312
CTBP1-DT	2	0.999932	-0.0243123
MAEA	2	0.0416983	-0.287252
UVSSA	2	0.999994	-0.0366973
1575	2	0.289169	-0.517269
TACC3	2	0.167646	-0.463872
NSD2	2	0.889214	-0.11953
NAT8L	2	0.158012	-0.601737
MXD4	2	0.00107685	-1.04666
TNIP2	2	0.151222	-0.519377
SH3BP2	2	0.40648	-0.562911
ADD1	2	0.653201	-0.261927
NOP14-AS1	2	0.997859	-0.105209
GRK4	2	0.000106781	-0.635482
MSANTD1	2	0.991325	-0.175375
RGS12	2	0.00964185	-0.612844
DOK7	2	0.999942	-0.0932352
ADRA2C	2	0.0575144	-0.790189
TMEM128	2	0.999927	-0.060774
LYAR	2	0.89412	-0.182376
STX18-AS1	2	0.155954	0.502738
MSX1	2	0.981125	-0.274321
EVC	2	0.114456	1.00422
CRMP1	2	0.435666	-0.320455
WFS1	2	0.953534	-0.218075
PPP2R2C	2	0.999945	-0.0418266
AC093323.1	2	0.613843	-0.254474
TBC1D14	2	7.36232e-05	1.03556
ABLIM2	2	0.991249	-0.137394
SH3TC1	2	0.991789	-0.237493
AC104825.1	2	0.0516223	-0.412758
AC105345.1	2	0.687561	-0.542213
WDR1	2	0.971622	-0.118904
HS3ST1	2	0.967299	0.166793
RAB28	2	1	-0.00197963
BOD1L1	2	0.54325	0.236358
FBXL5	2	0.841239	0.200166
FAM200B	2	0.81706	-0.228772
TAPT1	2	0.932651	-0.138099
LDB2	2	0.99748	-0.119904
QDPR	2	0.782409	-0.545494
LAP3	2	0.671103	0.416946
FAM184B	2	0.877388	0.203609
DCAF16	2	0.995922	-0.154896
LCORL	2	0.144747	0.43236
KCNIP4	2	0.342677	0.503402
ADGRA3	2	0.73882	0.404651
PPARGC1A	2	0.315779	0.455343
DHX15	2	0.102841	0.349813
SOD3	2	0.991469	-0.241712
LGI2	2	0.0154616	1.05176
PI4K2B	2	0.953985	0.155922
ANAPC4	2	0.0248046	-0.534614
SEL1L3	2	0.0286829	0.971462
RBPJ	2	0.213199	-0.514801
STIM2	2	0.974107	0.0884158
ARAP2	2	1	-0.00114843
C4orf19	2	0.333112	0.780135
RELL1	2	0.000146578	2.35253
PGM2	2	0.00512264	0.906603
TBC1D1	2	0.293078	-0.302088
KLF3-AS1	2	0.998979	0.0939978
KLF3	2	0.719954	0.280545
RFC1	2	0.329023	0.38849
LIAS	2	0.843638	0.15512
SMIM14	2	0.857334	0.183514
UBE2K	2	0.981976	-0.113475
PDS5A	2	0.989471	-0.103556
N4BP2	2	0.0485179	0.671438
AC095057.3	2	0.389426	-0.525073
SLC30A9	2	0.128956	0.426837
ATP8A1	2	0.991438	-0.154717
KCTD8	2	0.865214	0.262271
GABRG1	2	0.0381472	0.99276
GABRA2	2	0.0542287	0.854384
GABRB1	2	0.00154135	1.38495
COMMD8	2	0.101349	0.402794
ATP10D	2	0.000685639	0.905798
AC107068.1	2	0.998877	-0.0523092
SLAIN2	2	0.82969	0.143307
FRYL	2	0.992628	-0.188714
OCIAD1	2	0.880596	-0.168288
OCIAD2	2	0.98439	0.164454
DCUN1D4	2	0.999944	-0.0244417
SGCB	2	0.923836	0.162812
DANCR	2	0.991046	-0.111667
SCFD2	2	0.2844	0.328058
LNX1	2	0.0060163	1.15036
CHIC2	2	0.992063	0.109409
KIT	2	0.587841	0.537078
SRD5A3	2	0.697772	-0.460159
CEP135	2	0.352534	0.39904
AASDH	2	0.00171557	0.602201
PPAT	2	0.00413568	0.494796
PAICS	2	0.997185	0.0680859
REST	2	0.104146	0.573764
IGFBP7	2	1	-0.00552677
ADGRL3	2	0.24985	0.362082
EPHA5	2	0.36254	0.769869
CENPC	2	0.26279	0.376032
UBA6-AS1	2	0.730434	-0.244512
YTHDC1	2	0.384028	-0.385995
RUFY3	2	0.999994	-0.0245905
MOB1B	2	0.99964	0.0522139
DCK	2	0.000673959	0.641144
SLC4A4	2	0.304412	0.938277
COX18	2	0.201944	0.325096
MTHFD2L	2	0.509565	-0.214112
PARM1	2	0.822579	0.394618
THAP6	2	0.155314	0.339157
CDKL2	2	2.63577e-06	1.52621
G3BP2	2	0.0194845	0.608293
NAAA	2	1	-0.0134675
FAM47E	2	1	0.014708
SHROOM3	2	0.559621	0.448526
CCNG2	2	0.998997	0.061572
CNOT6L	2	0.308413	0.265054
ANXA3	2	0.284752	0.846234
LINC01094	2	0.866876	0.561212
BMP2K	2	0.041931	0.697104
ANTXR2	2	0.251166	0.637319
HNRNPD	2	0.522434	-0.217702
HNRNPDL	2	0.870236	-0.224587
ENOPH1	2	0.99997	-0.0358772
THAP9-AS1	2	0.664587	-0.374464
LIN54	2	0.831054	0.169943
COQ2	2	0.00815386	0.677585
ABRAXAS1	2	0.620974	0.237317
CDS1	2	0.0916275	0.646022
WDFY3-AS2	2	0.971905	0.185452
PTPN13	2	0.894915	0.267662
AFF1	2	0.348884	0.300658
NUDT9	2	0.308784	0.373696
SPARCL1	2	0.457432	0.603421
SPP1	2	0.997467	-0.250492
ABCG2	2	0.509212	0.861759
PPM1K	2	0.999998	-0.0191386
HERC5	2	0.958449	0.224092
NAP1L5	2	0.865642	0.336207
GPRIN3	2	0.0231666	0.862172
SNCA	2	0.999998	0.0285235
CCSER1	2	0.148895	0.667967
GRID2	2	0.758851	0.344281
SMARCAD1	2	0.000917816	0.473968
PDLIM5	2	0.203066	0.523799
BMPR1B	2	0.293899	0.720733
AC106881.1	2	0.994426	-0.229814
RAP1GDS1	2	0.991557	0.119155
TSPAN5	2	0.996919	-0.0707419
AC114811.2	2	0.997772	0.166088
EIF4E	2	0.955646	0.117769
METAP1	2	0.485182	0.176807
ADH5	2	0.806347	0.210814
LAMTOR3	2	0.813719	0.157248
DNAJB14	2	0.0776457	0.412311
DDIT4L	2	0.993387	0.281298
EMCN	2	0.25936	0.86728
PPP3CA	2	0.626306	-0.388952
SLC39A8	2	0.0203508	1.0374
NFKB1	2	0.168843	0.445071
UBE2D3	2	0.999999	0.0143995
BDH2	2	0.362343	0.489197
INTS12	2	0.432761	0.308733
CYP2U1	2	0.322903	0.298694
HADH	2	0.159912	0.304954
LEF1	2	0.999955	0.0732008
OSTC	2	0.394604	0.250105
SEC24B	2	0.000741844	0.509215
CASP6	2	0.974305	-0.193877
CFI	2	0.487493	0.853578
GAR1	2	0.951443	-0.111872
ELOVL6	2	0.476279	0.238571
AP1AR	2	0.319558	0.305554
TIFA	2	0.169829	0.874523
ALPK1	2	0.618643	0.534566
ZGRF1	2	1	0.00792371
LARP7	2	0.997106	-0.0897809
CAMK2D	2	0.999971	0.0421735
ARSJ	2	0.0368925	1.01063
UGT8	2	0.99544	0.288373
TRAM1L1	2	0.636712	0.52018
NDST3	2	0.283367	0.760666
AC110079.1	2	0.716016	-0.392539
METTL14	2	0.0313213	0.34108
USP53	2	0.0442513	0.803482
AC093752.1	2	1	-0.00471733
PDE5A	2	0.0368396	0.715286
MAD2L1	2	0.18219	0.588578
PRDM5	2	0.00638321	1.01833
ANXA5	2	0.987734	0.141857
EXOSC9	2	0.999726	-0.0423049
BBS7	2	0.0504312	0.549624
KIAA1109	2	0.170176	0.383386
FGF2	2	0.49181	0.5824
NUDT6	2	0.0170064	0.755382
FAT4	2	0.580062	0.567184
ABHD18	2	0.992686	0.083615
LARP1B	2	0.999651	0.0370511
SCLT1	2	0.937687	-0.204813
C4orf33	2	0.526587	0.277518
PCDH10	2	0.727492	0.232658
PCDH18	2	0.0419054	1.22925
SLC7A11	2	0.746987	0.562735
NOCT	2	0.922623	-0.221331
NAA15	2	0.0293239	0.368482
AC097376.2	2	0.97769	-0.123416
MGST2	2	0.993485	-0.119244
MAML3	2	0.27668	0.382368
SCOC	2	0.964009	0.156059
CLGN	2	0.00542076	1.37432
TBC1D9	2	0.182996	0.520534
RNF150	2	0.0675938	0.595061
USP38	2	0.00284726	0.648238
GAB1	2	0.999997	-0.0356522
SMARCA5	2	0.720421	0.231966
HHIP-AS1	2	0.84566	-0.394095
ANAPC10	2	0.675914	0.202102
OTUD4	2	0.981115	0.113593
SMAD1	2	0.0148472	0.915184
ZNF827	2	0.944069	0.0889044
SLC10A7	2	0.00142854	0.701964
TMEM184C	2	0.000941441	0.508595
PRMT9	2	0.0697151	0.423063
ARHGAP10	2	1	0.0116284
DCLK2	2	0.275059	-0.402578
GATB	2	0.944642	-0.137986
FBXW7	2	0.996502	-0.138572
ARFIP1	2	0.71252	0.191108
FHDC1	2	0.699739	0.491133
TLR2	2	0.959677	0.449759
RNF175	2	0.934126	-0.221251
GUCY1A1	2	0.0931826	0.833037
GUCY1B1	2	0.988809	0.140686
PDGFC	2	0.584117	0.350926
GLRB	2	0.399489	0.551232
GRIA2	2	0.928219	0.208699
GASK1B	2	0.636701	0.470786
FSTL5	2	0.218919	0.79456
NPY1R	2	0.765073	-0.405372
TMA16	2	0.131264	0.398797
FAM218A	2	0.989788	-0.18307
MSMO1	2	0.999985	-0.0390144
CPE	2	0.936119	0.296156
DDX60	2	0.064907	1.40199
DDX60L	2	0.198141	0.761224
PALLD	2	0.999498	-0.0870556
HPF1	2	0.999999	0.0135433
MFAP3L	2	0.971532	0.169692
AADAT	2	0.999905	0.0373285
GALNT7	2	0.672142	0.259974
AC097534.2	2	0.918471	-0.221809
SAP30	2	0.725886	0.216976
FBXO8	2	0.176801	0.34624
WDR17	2	0.0252313	0.63308
SPCS3	2	0.929893	0.134019
TENM3	2	0.99984	0.0657214
DCTD	2	0.839214	-0.155374
CDKN2AIP	2	0.999376	0.0459589
RWDD4	2	0.995952	-0.0653713
STOX2	2	0.861128	0.226508
IRF2	2	0.998151	-0.0512072
ACSL1	2	1	-0.0208182
SLC25A4	2	0.0201002	0.508423
LRP2BP	2	0.0629373	-0.618664
UFSP2	2	0.0259223	0.571908
PDLIM3	2	0.990385	0.18231
FAT1	2	0.000353619	1.25517
SDHA	2	0.419066	0.262233
PDCD6	2	0.0188403	-0.449271
EXOC3	2	0.507867	-0.266655
AC010442.1	2	0.718642	-0.181094
SLC9A3-AS1	2	0.885947	-0.386077
SLC9A3	2	0.794637	0.452604
CEP72	2	0.999727	-0.0575809
BRD9	2	0.200177	-0.42419
SLC12A7	2	0.9752	-0.221825
SDHAP3	2	0.999757	-0.0526084
ICE1	2	0.0899359	0.332158
UBE2QL1	2	0.999963	-0.0518323
SRD5A1	2	0.44439	0.24782
ADCY2	2	0.999876	0.0561535
ATPSCKMT	2	1	-0.00557204
CMBL	2	0.807653	0.249286
DAP	2	0.93518	-0.192261
CTNND2	2	0.982424	-0.139921
DNAH5	2	0.999854	0.0780234
FBXL7	2	0.830322	0.256782
2019-03-11	2	0.99586	-0.142231
ZNF622	2	1	0.0117162
RETREG1	2	0.999979	0.0485453
MYO10	2	0.99971	-0.0786448
BASP1	2	0.969744	-0.224772
CDH18	2	0.413088	0.690946
GUSBP1	2	1	-0.0225284
DROSHA	2	0.949668	0.0787016
C5orf22	2	0.999995	-0.0229297
PDZD2	2	0.821162	0.274344
GOLPH3	2	0.971475	0.0940763
ZFR	2	0.99989	0.0463789
SUB1	2	0.999128	-0.0758956
TARS	2	0.573732	0.367597
RAD1	2	0.0114161	0.401565
BRIX1	2	0.882056	-0.147329
LMBRD2	2	0.934645	0.154047
NADK2	2	0.859209	0.222031
RANBP3L	2	0.00260443	1.67373
SLC1A3	2	0.513232	0.658943
NIPBL	2	0.996073	0.0825411
NUP155	2	0.602214	0.192395
WDR70	2	0.996687	-0.0500606
LIFR	2	0.0513288	0.693553
LIFR-AS1	2	0.958909	0.286589
OSMR	2	0.670128	0.688013
FYB1	2	0.717493	0.869395
DAB2	2	0.573964	0.449042
TTC33	2	0.000303439	0.842664
CARD6	2	0.409282	0.708968
PLCXD3	2	0.471703	0.584154
C5orf51	2	0.888163	0.139862
FBXO4	2	0.944276	0.199629
CCDC152	2	0.999942	0.056622
SELENOP	2	0.00635595	1.74567
ZNF131	2	0.995973	0.0466928
AC114947.2	2	0.999802	-0.0962969
PAIP1	2	0.223999	0.293043
NNT-AS1	2	0.972819	0.0984282
MRPS30-DT	2	0.00462031	0.940969
MRPS30	2	0.0856564	0.357878
HCN1	2	0.420791	0.658831
ITGA1	2	0.250771	0.858175
PLPP1	2	0.00356652	0.768407
SLC38A9	2	0.995773	-0.0741297
IL6ST	2	0.995782	-0.108736
MAP3K1	2	0.871174	0.187853
PLK2	2	0.71602	-0.357912
RAB3C	2	0.671155	0.568942
ELOVL7	2	0.180375	0.717181
ERCC8	2	0.624603	0.180589
SMIM15	2	0.999999	-0.0112327
ZSWIM6	2	0.999986	0.0308166
IPO11	2	0.0022089	0.629172
RNF180	2	0.00525808	0.620859
RGS7BP	2	0.000738903	1.68935
CWC27	2	0.583615	0.210585
PPWD1	2	0.999444	0.0518471
TRIM23	2	0.320909	0.319916
TRAPPC13	2	0.00843364	0.582986
SGTB	2	0.00116255	0.959408
ERBIN	2	0.674259	-0.458051
SREK1	2	0.369632	0.249877
PIK3R1	2	1	-0.00529058
AC022107.1	2	0.755736	0.358149
CDK7	2	0.945559	-0.0983078
AK6	2	0.999985	0.0224451
TAF9	2	0.999094	-0.0649312
RAD17	2	0.864426	0.145521
OCLN	2	0.147934	1.04944
BDP1	2	0.74512	0.199274
MAP1B	2	0.998488	0.0990832
MRPS27	2	0.620184	0.183479
ZNF366	2	0.0011883	2.29653
TNPO1	2	0.402158	0.280013
BTF3	2	0.999911	-0.0335519
ANKRA2	2	0.870552	0.193194
SV2C	2	0.232036	1.21497
TBCA	2	0.20567	-0.372806
AP3B1	2	0.999646	0.0573163
SCAMP1	2	0.232777	0.361698
LHFPL2	2	0.43416	0.536477
BHMT2	2	0.806326	0.446384
HOMER1	2	0.916307	0.266955
CMYA5	2	0.598266	0.389125
MTX3	2	0.00640319	0.433744
THBS4	2	0.353617	0.430967
AC008771.1	2	0.820187	0.226338
MSH3	2	0.0213138	0.520095
RASGRF2	2	0.327969	0.440414
CKMT2-AS1	2	0.990467	0.14436
ATG10	2	0.999985	0.0296947
TMEM167A	2	0.0615604	0.449378
VCAN	2	0.176278	0.801969
COX7C	2	0.292663	-0.464918
CCNH	2	0.819572	0.228779
TMEM161B	2	0.000224186	0.795792
LINC00461	2	0.995748	0.131897
MEF2C	2	0.961826	0.212846
MBLAC2	2	0.999988	0.0257154
POLR3G	2	0.999813	0.0420058
LYSMD3	2	0.0364039	0.47031
ADGRV1	2	0.732375	0.602737
NR2F1	2	0.817447	-0.292471
SLF1	2	0.996737	-0.0869966
MCTP1	2	0.620379	0.426794
ARSK	2	0.386862	0.381876
RHOBTB3	2	0.945809	0.2241
CAST	2	0.863916	0.182016
AC009126.1	2	0.978324	0.10737
LIX1	2	0.999188	0.162291
CHD1	2	0.920386	0.139699
FAM174A	2	0.973268	-0.115987
PAM	2	0.849396	0.26933
PPIP5K2	2	0.0768064	0.355309
FER	2	0.0603303	0.405213
PJA2	2	0.645899	0.303103
SLC25A46	2	0.0222836	0.433183
CAMK4	2	0.921761	0.275409
STARD4	2	0.374103	0.429856
STARD4-AS1	2	0.00867375	1.48903
NREP	2	0.0284343	0.7961
EPB41L4A	2	0.0291608	0.630046
EPB41L4A-AS1	2	0.276424	-0.389755
APC	2	0.0119991	0.777771
SRP19	2	0.81986	-0.189632
1984	2	0.999763	0.069654
DCP2	2	0.485487	0.233162
MCC	2	0.149254	0.769185
PGGT1B	2	0.521548	0.261582
CCDC112	2	0.898042	0.195776
FEM1C	2	0.330953	0.337166
TMED7	2	0.640219	0.275115
DTWD2	2	0.983515	-0.138262
HSD17B4	2	0.998143	0.0651527
SNCAIP	2	0.638875	0.433613
SNX2	2	0.000642559	0.625652
SNX24	2	0.999992	0.0206098
GRAMD2B	2	0.756467	0.355511
AC093535.2	2	0.755855	-0.347525
2019-03-03	2	0.99201	0.165292
MEGF10	2	0.188159	0.645461
[truncated: 34,171 more rows]

## Sheet: Supplementary Table 12
Term	Library	Direction	BranchNumber	P.value	Adjusted.P.value	Overlap	Z.score	Genes
DNA repair (GO:0006281)	GO_Biological_Process_2018	DOWN	2	6.8976e-05	0.049155	0.0899654	-1.70949	PRKDC;BRCC3;BACH1;POLD1;RAD21;PMS2;PMS1;MBD4;WDHD1;FANCM;NCOA6;INTS3;HUWE1;MLH1;SMC1A;RAD23B;SIRT1;POLA1;MSH2;TDP2;RPA3;UBE2N;TIMELESS;PMS2P1;UBE2V1;ATR
intracellular protein transport (GO:0006886)	GO_Biological_Process_2018	DOWN	2	6.68266e-06	0.0085371	0.091954	-1.65338	STX12;COPA;C2CD5;RAB3D;AP4E1;VPS26A;HIKESHI;NXT2;IPO5;SNX27;XPO4;LAMP2;TBC1D10C;RAB28;TBC1D12;STX3;TNPO1;EVI5;VPS36;SEC31A;RAB8B;TBC1D8B;RAB2B;RAB4A;STRADA;RAB33A;SEC23IP;ZFYVE16;TBC1D5;RABL3;RAB9A;NUPL2
cellular protein localization (GO:0034613)	GO_Biological_Process_2018	DOWN	2	9.21972e-05	0.049155	0.0853659	-1.17043	STX12;COPA;RAB3D;VPS26A;SEPT8;SNX27;TBC1D10C;RAB28;TBC1D12;STX3;EVI5;BBS4;SEC31A;RAB8B;CEP68;TBC1D8B;SEPT10;RAB2B;RAB4A;ANK2;RAB33A;SEC23IP;RAP2A;ZFYVE16;RRAGB;TBC1D5;RABL3;RAB9A
protein modification by small protein conjugation (GO:0032446)	GO_Biological_Process_2018	DOWN	2	2.78629e-06	0.00711897	0.0902256	-1.14144	DET1;ZFAND4;PRKDC;UBE2D2;DCUN1D4;UBR3;UBE2D1;RNF6;WDR61;BACH1;CDC73;IFIH1;HECTD2;HLTF;NAE1;FBXO9;HACE1;FBXW11;MSL2;HUWE1;WWP1;KLHL2;MITF;KLHL4;SENP2;SIRT1;KLHL5;KBTBD2;UBA3;UBE2N;UBA2;FBXL3;FBXL2;NUPL2;PDZRN3;ZNF598
ubiquitin-protein transferase activity (GO:0004842)	GO_Molecular_Function_2018	DOWN	2	1.93179e-05	0.0110305	0.0837321	-1.09724	RNF31;RNF13;UBE2D2;UBR3;UBE2D1;RNF6;BACH1;TRIM9;HECTD2;TRIM5;HLTF;RFFL;FBXO9;HACE1;FBXW11;MSL2;HUWE1;WWP1;KLHL2;ZFP91;MARCH8;KLHL4;FBXW2;RNF146;GID4;KLHL5;KBTBD2;UBE2N;FBXL3;UBE2V1;FBXL2;PDZRN3;ZNF598;ANAPC1;TAF1
protein ubiquitination (GO:0016567)	GO_Biological_Process_2018	DOWN	2	9.61938e-05	0.049155	0.0749507	-1.09431	RNF31;DET1;RNF13;ZFAND4;PRKDC;UBE2D2;UBR3;UBE2D1;RNF6;WDR61;BACH1;CDC73;NPEPPS;HECTD2;HLTF;FBXO9;HACE1;FBXW11;MSL2;HUWE1;WWP1;KLHL2;MARCH8;KLHL4;SIRT1;FBXW2;PSMA5;RNF146;KLHL5;KBTBD2;UBE2N;SPOPL;FBXL3;UBE2V1;FBXL2;PDZRN3;ZNF598;TAF1
racemase and epimerase activity, acting on carbohydrates and derivatives (GO:0016857)	GO_Molecular_Function_2018	UP	2	5.87401e-05	0.028489	0.384615	-2.44225	TSTA3;GALE;HYI;GALM;RENBP
MutLalpha complex (GO:0032389)	GO_Cellular_Component_2018	DOWN	3	0.000154428	0.0382981	0.4	-5.52279	PMS2;PMS2P1;MLH1;PMS1
mismatch repair complex binding (GO:0032404)	GO_Molecular_Function_2018	DOWN	3	9.49432e-05	0.0254922	0.444444	-3.24758	MSH2;PMS2;MLH1;ATR
single-stranded DNA binding (GO:0003697)	GO_Molecular_Function_2018	DOWN	3	7.29013e-05	0.0254922	0.125	-1.94775	TSNAX;MSH2;RPA3;SUB1;CRY2;PMS2;PMS2P1;MLH1;RAD23B;PMS1;TSN
racemase and epimerase activity, acting on carbohydrates and derivatives (GO:0016857)	GO_Molecular_Function_2018	UP	3	0.000176016	0.0410291	0.307692	-2.44225	DSE;HYI;GALM;RENBP
cytoskeleton-dependent intracellular transport (GO:0030705)	GO_Biological_Process_2018	UP	3	3.02547e-05	0.0360915	0.222222	-2.09031	HOOK2;MYO10;KIF5B;KIF13A;KIF13B;KIF1C
establishment or maintenance of apical/basal cell polarity (GO:0035088)	GO_Biological_Process_2018	UP	3	5.96492e-05	0.0409591	0.263158	-2.06483	CRB2;PARD3;ERBIN;FOXJ1;SCRIB
RNA polymerase II regulatory region sequence-specific DNA binding (GO:0000977)	GO_Molecular_Function_2018	UP	3	0.000227001	0.0410291	0.0520607	-1.85576	MBD3;JUND;MAX;ZMYND8;ZBTB16;ACTL6A;TFEB;VEZF1;RFX1;ASCL1;GLI1;USF2;PHF21A;PURA;ELF1;NFIA;TFDP2;SP1;NACC2;MTF1;NFIC;MXI1;ZNF219;HSF4
regulation of transcription from RNA polymerase II promoter (GO:0006357)	GO_Biological_Process_2018	UP	3	3.50403e-05	0.0360915	0.0398918	-1.37684	GLI1;MED18;SALL1;HMGN5;WWC3;ZNF205;CCNL2;TEAD2;ZHX3;ACTL6A;TFEB;VEZF1;EBF4;SOX12;RFX1;KLF15;KAT2B;ELF1;RBL1;TFDP2;MTF1;NUPR1;EZR;RHOQ;KANK2;MAX;UHRF1;FOXO4;ASCL1;PHF21A;HIRA;HMBOX1;MXI1;HSF4;VHL;LYAR;GTF2IRD2B;MBD3;WWTR1;WWOX;TGFB1;JUND;JUP;TGFB3;ZBTB16;FOXJ1;USF2;NFKBIA;NFIA;TNIP2;SP1;NFIC;MAFF;ZNF219;MDM2;HDGF;PKN1;KIAA1958;TAF3
DNA binding (GO:0003677)	GO_Molecular_Function_2018	UP	3	0.000277224	0.0410291	0.0425056	-1.19359	MCM7;MAX;SRRT;FOXO4;ASCL1;GLI1;ZNF69;CENPB;HIRA;PURA;HMBOX1;SALL1;CHRAC1;MXI1;ABL1;HSF4;ZNF205;POLR2H;LYAR;GTF2IRD2B;TEAD2;MBD3;NKX6-2;ZBTB16;FOXJ1;SOX12;USF2;DDB2;TFDP2;IMPDH1;SP1;MTF1;MAFF;ZNF219;BCL2;NUPR1;KIAA1958;PHF19
cytoskeleton-dependent intracellular transport (GO:0030705)	GO_Biological_Process_2018	UP	4	9.74733e-06	0.00758343	0.333333	-2.08708	HOOK2;MYO10;KIF5C;KIF5B;KIF5A;KIF13A;KIF1C;KIF1B;KIF1A
cadherin binding (GO:0045296)	GO_Molecular_Function_2018	UP	4	1.55504e-05	0.0105742	0.117834	-2.04741	HSP90AB1;HDLBP;ENO1;GIGYF2;LARP1;CALD1;KIF5B;MICALL1;PACSIN2;RPL14;PAK6;H1FX;LRRFIP1;RPL15;YKT6;EMD;PAK4;VASP;NOP56;SH3GLB1;DBNL;JUP;SWAP70;DAB2IP;SCRIB;KTN1;EHD1;ANLN;DLG1;CCS;FMNL2;UBAP2;TLN1;RPL29;EZR;DBN1;PLEC
regulation of transcription, DNA-templated (GO:0006355)	GO_Biological_Process_2018	UP	4	0.000110932	0.0493171	0.0775485	-1.82827	ZMYND8;EHMT1;ENO1;RBPJ;ELK1;ARHGAP35;TIAL1;UXT;YY1;ZNF609;RPS6KA5;HMGN5;EP300;ZNF205;ZNF565;FADS1;PIAS4;HES6;DAXX;NKX6-2;THOC1;MITF;SOX12;RFX1;POU3F2;HIC1;NUPR1;ZNF672;URI1;HKR1;CTR9;FOXO4;SUPT6H;PHF21A;HMBOX1;NACC2;ZNF704;DVL1;WBP2NL;ABL1;ZNF789;ZNF547;ZBTB7A;GTF2IRD2B;HEXIM1;SMAD2;CREBBP;SMAD4;TGFB1;JUND;CBX5;TGFB3;ZBTB16;TRIP4;PA2G4;FOXN3;GON4L;SP1;MDM2;MAP3K10;PHF19;CDKN1C;ZNF493;CHD7;HP1BP3;…
negative regulation of transcription, DNA-templated (GO:0045892)	GO_Biological_Process_2018	UP	4	4.24777e-06	0.00440636	0.0945946	-1.76295	CDKN1C;TENM2;TCF25;ATN1;EHMT1;ENO1;RBPJ;ARHGAP35;UXT;YY1;RPS6KA5;ZNF608;VPS72;UIMC1;WWC3;EP300;ZNF205;LRRFIP1;CIC;MAF1;PIAS4;USP47;DAXX;NKX6-2;ZHX3;PRMT2;MITF;ZHX1;HIC1;NCOR2;ZEB2;ZEB1;TFDP2;MTF2;EZR;HDAC4;KANK2;URI1;MAX;UHRF1;CTR9;ASCL1;ZNF8;PHF21A;HMBOX1;NACC2;MXI1;VHL;BRD7;LYAR;ZBTB7A;MBD3;HEXIM1;SMAD2;CREBBP;SMAD4;TGFB1;JUND;CBX5;ZBTB16;PCGF2;DAB2IP;FOXJ1;PA2G4;FOXN3;HINFP;SKI;DLG1;NFIA;NFIC;…
nucleoplasm part (GO:0044451)	GO_Cellular_Component_2018	UP	4	1.11006e-05	0.0017095	0.110294	-1.73117	ZCCHC8;URI1;MINDY1;CXXC1;EHMT1;DTX1;PTPN23;STK4;RPAP2;CENPB;MED18;LSM10;HMBOX1;LARS;NACC2;UIMC1;ABL1;HMG20B;POLR2F;SH3BGRL3;POLR2H;NELFA;CREBBP;DAXX;CBX5;ADPRHL2;ZBTB16;WDR18;SETD1A;TRIP4;ELP2;PTK6;TERF1;GTF2H3;BAZ1B;HIPK2;THOC6;NCOR2;SKI;GON4L;KANSL1;ERCC2;MDM2;TAF8;TAF3
vesicle-mediated transport (GO:0016192)	GO_Biological_Process_2018	UP	4	6.0643e-05	0.0377442	0.104623	-1.66272	RAB5C;WIPF2;INPPL1;AGAP1;AGAP3;PTPN23;STX10;ARFRP1;ZFYVE27;KIF5A;KIF13A;MICALL1;RAB29;KIF1C;VPS54;KIF1B;DENND5A;STX4;KIF1A;STX2;YKT6;ATP9B;AGFG2;GIT1;SPAG9;RALBP1;SORT1;CACFD1;DENND2A;RHOG;ZFYVE21;SCRIB;ARAP1;COMMD1;HSPA2;VRK3;EHD1;RABEP1;HOOK2;KIF16B;CSNK1G2;RHOQ;SEC22C
RNA polymerase II transcription cofactor activity (GO:0001104)	GO_Molecular_Function_2018	UP	4	6.73062e-05	0.0152561	0.176471	-1.45712	RERE;NCOA1;CREBBP;URI1;WBP2;ZMYND8;ATN1;SOX12;MED18;HIPK2;UXT;MED24;MED13;WBP2NL;HDGF
nuclear body (GO:0016604)	GO_Cellular_Component_2018	UP	4	3.60915e-07	0.000111162	0.106624	-1.44728	USP36;TENM2;HP1BP3;FAM107A;EHMT1;PTPN23;TRIM8;LSM10;FBL;TATDN2;VPS72;CWC22;UIMC1;HMG20B;SH3BGRL3;NELFA;PPP1R16B;DAXX;ADPRHL2;THOC1;TERF1;BAZ1B;REXO4;THOC6;NCOR2;RUFY1;DDX39A;SRSF4;SREK1;RAF1;SGK1;DOCK1;ZCCHC8;MINDY1;POLDIP3;CXXC1;DTX1;FOXO4;STK4;CENPB;OSGEP;HMBOX1;LARS;NACC2;PACSIN2;ABL1;HSF4;ZC3H18;ZNF621;N4BP1;CREBBP;CBX5;ZBTB16;SETD1A;ERBIN;TRIP4;PTK6;CHFR;HIPK2;HINFP;SKI;HNRNPM;GON4L;MDM2;TRI…
negative regulation of cell cycle process (GO:0010948)	GO_Biological_Process_2018	UP	4	2.34086e-06	0.00364237	0.207317	-1.4021	CBX5;HSP90AB1;MAX;PCGF2;DAB2IP;FZD9;EHMT1;FOXO4;SMC1A;SMC3;UXT;STAG2;HMGN5;TFDP2;ZFYVE19;GPER1;MDM2
regulation of transcription from RNA polymerase II promoter (GO:0006357)	GO_Biological_Process_2018	UP	4	7.77634e-05	0.0403333	0.0791075	-1.37198	ATN1;ENO1;RBPJ;ELK1;ARHGAP35;TIAL1;UXT;YY1;ZNF609;RPS6KA5;HMGN5;ZNF608;WWC3;EP300;ZNF205;CCNL2;MITF;EBF4;SOX12;RFX1;POU3F2;HIC1;NUPR1;EZR;URI1;MAX;CTR9;FOXO4;RPAP2;PHF21A;HMBOX1;ZNF704;DHX36;LYAR;GTF2IRD2B;HEXIM1;SMAD2;ZBTB17;CREBBP;SMAD4;TGFB1;JUND;CBX5;JUP;TGFB3;ZBTB16;NFKBIA;DLG1;SP1;MAFF;MDM2;CREBRF;PAF1;CC2D1B;BMPR1A;TENM2;TCF25;CHD4;YBX1;AATF;MED18;MED13;VPS72;GPER1;LRRFIP1;CIC;TEAD2;NCOA1;…
RNA binding (GO:0003723)	GO_Molecular_Function_2018	UP	4	4.97565e-05	0.0152561	0.0806916	-1.36733	MAPKBP1;HDLBP;ENO1;CASC3;LSM10;TIAL1;YY1;PPP1CC;FBL;ENDOV;HMGN5;DHX57;CWC22;FBRSL1;DENR;C11ORF68;TNS1;SUPT16H;TYW5;PUS1;GTPBP1;FAM133B;DDX39A;MRTO4;SRSF4;SREK1;RPL29;EZR;ZCCHC8;MEPCE;ZCCHC9;UTP23;KRCC1;SUPT6H;GIGYF2;GSPT1;C7ORF50;ZMAT1;LARP1;DHX36;G3BP1;DNAJC21;ZC3H18;H1FX;LYAR;HEXIM1;SMAD2;ZRANB2;PNPT1;PA2G4;MRPL23;MEX3D;LSM4;LSM2;HNRNPL;HNRNPM;LAS1L;LSM14A;USP36;DDX49;HSP90AB1;PRR3;PSIP1;YBX1;Z…
negative regulation of transcription from RNA polymerase II promoter (GO:0000122)	GO_Biological_Process_2018	UP	4	6.995e-07	0.00217684	0.107774	-1.08768	TENM2;TCF25;ZMYND8;ATN1;ENO1;RBPJ;ARHGAP35;UXT;YY1;ZNF608;VPS72;WWC3;EP300;ZNF205;LRRFIP1;CIC;ZHX3;AXIN1;MITF;ZHX1;HIC1;NCOR2;ZEB2;ZEB1;MTF2;EZR;HDAC4;KANK2;URI1;MAX;UHRF1;CTR9;ASCL1;ZNF8;PHF21A;HMBOX1;NACC2;MXI1;VHL;LYAR;MBD3;HEXIM1;SMAD2;CREBBP;SMAD4;JUND;CBX5;ZBTB16;PCGF2;DAB2IP;FOXJ1;SKI;DLG1;NFIA;NFIC;ZNF219;MDM2;PAF1;HDGF;TAF3;CC2D1B
MutLalpha complex (GO:0032389)	GO_Cellular_Component_2018	DOWN	5	0.000401307	0.0374553	0.4	-5.48716	PMS2;PMS2P1;MLH1;PMS1
mitochondrial respiratory chain complex assembly (GO:0033108)	GO_Biological_Process_2018	DOWN	5	5.8473e-06	0.0131155	0.153061	-1.78338	NDUFA8;COA3;AARS2;NDUFA5;DMAC1;COX18;UQCC1;NDUFA10;ACAD9;TTC19;FOXRED1;OXA1L;IMMP2L;NDUFS1;NDUFV1
mitochondrial inner membrane (GO:0005743)	GO_Cellular_Component_2018	DOWN	5	3.31968e-05	0.00929509	0.0877193	-1.70251	TOMM40;MRPS16;DMAC1;COX15;NDUFA10;MRPS34;PSEN2;PHB2;MRPL57;FOXRED1;SLC25A26;OPA1;SLC25A40;TIMM17B;SLC25A45;NDUFV1;COX10;DNAJC19;NDUFA8;NDUFA5;MRPS25;UQCC1;ACAD9;IMMT;TTC19;MRPL30;UQCRC2;L2HGDH;LETMD1;SLC25A11
integral component of mitochondrial membrane (GO:0032592)	GO_Cellular_Component_2018	DOWN	5	0.000337398	0.0374553	0.157895	-1.3849	OXA1L;COA3;TIMM23B;TOMM40;COX18;MFN1;TIMM17B;L2HGDH;GDAP1
NuRD complex (GO:0016581)	GO_Cellular_Component_2018	UP	5	0.00198455	0.0407341	0.235294	-2.47597	MBD3;SALL1;NACC2;CHD4
regulation of receptor recycling (GO:0001919)	GO_Biological_Process_2018	UP	5	0.000230964	0.0400799	0.277778	-2.45681	KIF16B;RAB29;ECE1;SCRIB;BVES
CHD-type complex (GO:0090545)	GO_Cellular_Component_2018	UP	5	0.00198455	0.0407341	0.235294	-2.44017	MBD3;SALL1;NACC2;CHD4
positive regulation of receptor recycling (GO:0001921)	GO_Biological_Process_2018	UP	5	0.000322226	0.0423777	0.363636	-2.27692	RAB29;ECE1;SCRIB;BVES
nuclear transcription factor complex (GO:0044798)	GO_Cellular_Component_2018	UP	5	0.00251355	0.0443461	0.111111	-2.21048	WWOX;TFDP2;NFYA;MAX;TCF12;MXI1;ASCL1;HIPK2
mitotic spindle pole (GO:0097431)	GO_Cellular_Component_2018	UP	5	0.0014252	0.0391139	0.192308	-2.20487	GPSM2;STAG2;KATNA1;SMC1A;SMC3
vesicle transport along microtubule (GO:0047496)	GO_Biological_Process_2018	UP	5	0.000395664	0.0442905	0.25	-2.15953	FYCO1;NDE1;KIF5B;KIF13A;HAP1
epidermal growth factor receptor signaling pathway (GO:0007173)	GO_Biological_Process_2018	UP	5	1.78539e-05	0.00580922	0.172414	-2.15841	RPS6KA5;TGFB1;KIF16B;ABL1;GAB1;ERBIN;PLCE1;CSK;PLCG1;IQGAP1
RNA polymerase II transcription factor complex (GO:0090575)	GO_Cellular_Component_2018	UP	5	0.000398237	0.0185982	0.0945946	-2.11397	ATF1;WWOX;SMAD4;JUND;NFYA;MAX;TCF12;ASCL1;HIPK2;TFDP2;MXI1;TAF8;TAF3;TEAD2
positive regulation of vasculature development (GO:1904018)	GO_Biological_Process_2018	UP	5	4.20443e-05	0.0109441	0.12381	-2.07699	JUP;GAB1;VEGFB;SIRT1;HIPK2;AQP1;RAP1A;SP1;PLCG1;PRKD1;SASH1;RAPGEF3;PAK4
cytoskeleton-dependent intracellular transport (GO:0030705)	GO_Biological_Process_2018	UP	5	0.000206531	0.0384	0.222222	-2.0763	MYO10;KIF5B;KIF5A;KIF13A;KIF13B;KIF1C
establishment or maintenance of apical/basal cell polarity (GO:0035088)	GO_Biological_Process_2018	UP	5	0.000304982	0.0423777	0.263158	-2.05587	CRB2;PARD3;ERBIN;FOXJ1;SCRIB
regulation of SMAD protein import into nucleus (GO:0060390)	GO_Biological_Process_2018	UP	5	1.14454e-05	0.00496538	0.352941	-2.01019	WWTR1;SMAD4;TGFB1;FAM89B;TGFB3;BMPR1A
regulation of intracellular signal transduction (GO:1902531)	GO_Biological_Process_2018	UP	5	0.000409338	0.0442905	0.0661939	-1.93851	PHLPP1;EHMT1;CHD4;ARHGAP17;PREX1;SYDE1;GNA12;PIP4K2A;BRD7;RFFL;ZNF385A;PAK4;MBD3;GDF11;TGFB1;TGFB3;RHOG;ARAP1;HIPK2;DLC1;DDIT4;MDM2;TRIP10;TAF3;SOS2;RHOQ;BIRC3;ARHGEF6
positive regulation of transcription from RNA polymerase II promoter (GO:0045944)	GO_Biological_Process_2018	UP	5	1.5016e-06	0.000977165	0.0647821	-1.89347	ATF1;YBX1;RBPJ;GLI1;AATF;CDC73;ZNF609;RPS6KA5;SALL1;MED13;GPER1;TEAD2;NCOA1;TCF12;TFEB;MITF;VEZF1;EBF4;SOX12;KLF15;SIRT1;KAT2B;ELF1;RBL1;TFDP2;MTF1;PRKD1;RHOQ;UHRF1;DOT1L;FOXO4;ASCL1;MAPK7;ZNF300;NGFR;WWTR1;WWOX;SMAD4;TGFB1;JUND;JUP;TGFB3;FOXJ1;ST18;NFKB1;HIPK2;APLN;SKI;NFKBIA;NFIA;TNIP2;SP1;NFIC;MAFF;BMPR1A
actin-based cell projection (GO:0098858)	GO_Cellular_Component_2018	UP	5	0.000527074	0.0185982	0.126761	-1.89105	SPN;WWOX;TGFB1;STARD10;SPATA13;TWF1;EZR;CD44;RAPGEF3
kinesin complex (GO:0005871)	GO_Cellular_Component_2018	UP	5	0.00135296	0.0391139	0.137255	-1.8858	KIF16B;NDE1;KIF5B;KIF5A;KIF13A;KIF13B;KIF1C
RNA polymerase II regulatory region sequence-specific DNA binding (GO:0000977)	GO_Molecular_Function_2018	UP	5	0.000155056	0.0281685	0.0672451	-1.84847	ATF1;MAX;ZMYND8;CHD4;YBX1;RBPJ;ASCL1;GLI1;BACH1;PHF21A;NACC2;MXI1;PURG;MBD3;SMAD4;JUND;NFYA;ZBTB16;ACTL6A;TCF12;TFEB;MITF;VEZF1;RFX1;NFKB1;ELF1;NFIA;TFDP2;SP1;MTF1;NFIC
regulation of transcription, DNA-templated (GO:0006355)	GO_Biological_Process_2018	UP	5	1.94223e-07	0.000252782	0.0569106	-1.83723	CDKN1C;ZNF571;ZMYND8;CHD7;HP1BP3;EHMT1;CHD4;YBX1;RBPJ;GLI1;AATF;BACH1;TIAL1;UXT;ZNF609;RPS6KA5;SALL1;HMGN5;MED13;UIMC1;HMG20B;ZNF565;TEAD2;PIAS4;NCOA1;USP47;NKX6-2;ZHX3;ZNF480;ACTL6A;TCF12;TFEB;RHOG;MITF;VEZF1;SOX12;RFX1;POU3F2;SIRT1;ZHX1;HIC1;SAP30;ELF1;ZEB1;TFDP2;MTF1;CRY1;TIMELESS;NUPR1;ZNF358;ZNF234;ZNF672;SRRT;CXXC1;FOXO4;ASCL1;PHF21A;HMBOX1;NACC2;ABL1;SPP1;GPBP1L1;BRD7;ZNF423;ZNF621;GTF2IRD…
perinuclear region of cytoplasm (GO:0048471)	GO_Cellular_Component_2018	UP	5	0.000380152	0.0185982	0.0686016	-1.82565	TWF1;ECE1;MT1X;NXT2;STX10;MT2A;RAP1A;TNKS2;KIF5B;GPER1;CAPN2;ABL1;VPS54;APOD;PDLIM4;ADAM10;MEX3D;TF;S100A6;FAT1;TAF8;MT1F;CDK2AP1;S100A4;EZR;MT1E
protein deacetylase activity (GO:0033558)	GO_Molecular_Function_2018	UP	5	7.03323e-05	0.0191655	0.186047	-1.80153	MBD3;SALL1;NACC2;HMG20B;CHD4;SIRT1;PHF21A;SAP30
cortical cytoskeleton organization (GO:0030865)	GO_Biological_Process_2018	UP	5	0.000380839	0.0442905	0.2	-1.7722	ANLN;FMNL2;EZR;LLGL1;RHOQ;LLGL2
negative regulation of transcription, DNA-templated (GO:0045892)	GO_Biological_Process_2018	UP	5	9.25732e-06	0.00481936	0.0626536	-1.7596	CDKN1C;EHMT1;RBPJ;BACH1;CDC73;UXT;RPS6KA5;SALL1;ZNF608;UIMC1;WWC3;MAF1;PIAS4;USP47;NKX6-2;ZHX3;MITF;SIRT1;ZHX1;HIC1;ZEB1;TFDP2;CRY1;TIMELESS;EZR;KANK2;MAX;UHRF1;ASCL1;PHF21A;HMBOX1;NACC2;MXI1;BRD7;ZNF423;LYAR;MBD3;WWOX;SMAD4;TGFB1;JUND;ZBTB16;FOXJ1;FOXN3;NFKB1;SKI;NFIA;NFIC;MDM2;HDGF;TAF3
regulation of angiogenesis (GO:0045765)	GO_Biological_Process_2018	UP	5	0.000282942	0.0423777	0.0898876	-1.75731	EGLN1;JUP;GAB1;VEGFB;FOXO4;SYNJ2BP;THBS2;SIRT1;HIPK2;AQP1;SP1;PLCG1;PRKD1;SASH1;RAPGEF3;PAK4
positive regulation of transcription, DNA-templated (GO:0045893)	GO_Biological_Process_2018	UP	5	4.34971e-07	0.00037741	0.0615522	-1.71281	CDKN1C;ATF1;YBX1;RBPJ;GLI1;AATF;CDC73;ZNF609;RPS6KA5;SALL1;HMGN5;MED13;GPER1;TEAD2;NCOA1;TCF12;TFEB;RHOG;MITF;VEZF1;EBF4;SOX12;KLF15;SIRT1;KAT2B;ELF1;RBL1;TFDP2;MTF1;PADI2;PRKD1;RHOQ;UHRF1;DOT1L;CXXC1;FOXO4;ASCL1;MAPK7;SPP1;BRD7;ZNF423;ZNF300;FZD1;WWTR1;WWOX;SMAD4;TGFB1;JUND;JUP;NFYA;TGFB3;ZBTB16;TRIP4;FOXJ1;FOXN3;ST18;NFKB1;HIPK2;SKI;NFKBIA;NFIA;TNIP2;SP1;NFIC;MAFF;TAF8;TAF3;PHF19;BMPR1A
positive regulation of ERBB signaling pathway (GO:1901186)	GO_Biological_Process_2018	UP	5	0.000102174	0.0221633	0.25	-1.71255	HIP1;SHKBP1;GPER1;ARAP1;HAP1;RBPJ
positive regulation of multicellular organismal process (GO:0051240)	GO_Biological_Process_2018	UP	5	0.00042538	0.0442905	0.0837438	-1.70784	CRB2;WWTR1;DOCK5;SMAD4;TGFB1;TGFB3;ZBTB16;HPN;FOXJ1;RBPJ;SIRT1;SYDE1;PLCG1;HAP1;DOCK1;TAPT1;BMPR1A
chromatin (GO:0000785)	GO_Cellular_Component_2018	UP	5	0.000145519	0.011981	0.0774411	-1.67032	MBD3;NCOA1;SMAD4;JUND;MCM7;MAX;UHRF1;ACTL6A;TCF12;CHD4;SMC3;SIRT1;HIC1;POLA1;RBL1;SALL1;STAG2;SP1;NACC2;TIMELESS;RCC1;PADI2;ZNF385A
vesicle-mediated transport (GO:0016192)	GO_Biological_Process_2018	UP	5	0.000257696	0.0419239	0.0681265	-1.64706	INPPL1;STX10;KIF5A;KIF13A;MICALL1;RAB29;KIF1C;VPS54;DENND5A;STX2;BVES;AGFG2;SPAG9;CACFD1;DENND2A;RHOG;ZFYVE21;SCRIB;ARAP1;HSPA2;EHD1;MYO1E;KIF16B;PLIN3;RAB9A;PRKD1;SFT2D2;RHOQ
microvillus (GO:0005902)	GO_Cellular_Component_2018	UP	5	0.000472803	0.0185982	0.162791	-1.59771	SPN;WWOX;TGFB1;STARD10;EZR;CD44;RAPGEF3
cortical cytoskeleton (GO:0030863)	GO_Cellular_Component_2018	UP	5	0.00170199	0.0407341	0.132075	-1.57128	GYPC;DLC1;CAPN2;EZR;LLGL1;RAPGEF3;LLGL2
positive regulation of angiogenesis (GO:0045766)	GO_Biological_Process_2018	UP	5	0.000163213	0.0326802	0.115385	-1.5393	JUP;SP1;GAB1;VEGFB;PLCG1;PRKD1;SIRT1;SASH1;RAPGEF3;HIPK2;AQP1;PAK4
positive regulation of ossification (GO:0045778)	GO_Biological_Process_2018	UP	5	5.3118e-05	0.0125696	0.169811	-1.48018	P2RX7;TGFB1;ZHX3;TGFB3;ZBTB16;FZD9;ANO6;PRKD1;BMPR1A
ERBB signaling pathway (GO:0038127)	GO_Biological_Process_2018	UP	5	0.000325606	0.0423777	0.123457	-1.47967	RPS6KA5;TGFB1;KIF16B;ABL1;GAB1;ERBIN;PLCE1;CSK;PLCG1;IQGAP1
transcriptional activator activity, RNA polymerase II transcription regulatory region sequence-specific binding (GO:0001228)	GO_Molecular_Function_2018	UP	5	0.000210682	0.0287054	0.077193	-1.44467	ATF1;SMAD4;TCF12;TFEB;FOXJ1;MITF;VEZF1;EBF4;SOX12;YBX1;FOXO4;RBPJ;KLF15;NFKB1;ELF1;NFIA;TFDP2;SP1;MTF1;NFIC;MAFF;ZNF300
nuclear body (GO:0016604)	GO_Cellular_Component_2018	UP	5	2.0015e-05	0.00247185	0.0662359	-1.43531	ZCCHC8;MINDY1;POLDIP3;HP1BP3;FAM107A;CXXC1;EHMT1;DTX1;FOXO4;STK4;NSL1;CENPB;TRIM8;FBL;HMBOX1;MAPK7;NACC2;CWC22;UIMC1;ABL1;HMG20B;SH3BGRL3;ZNF621;WWTR1;ZBTB16;TCF12;ERBIN;TRIP4;SIRT1;HIPK2;SKI;RUFY1;DDX39A;MDM2;TRIP11;ACIN1;HBP1;SREK1;RAF1;SGK1;DOCK1
histone deacetylase activity (GO:0004407)	GO_Molecular_Function_2018	UP	5	4.9116e-05	0.0191655	0.195122	-1.41281	MBD3;SALL1;NACC2;HMG20B;CHD4;SIRT1;PHF21A;SAP30
negative regulation of cell cycle process (GO:0010948)	GO_Biological_Process_2018	UP	5	1.5121e-05	0.00562285	0.146341	-1.39823	UXT;STAG2;HMGN5;TFDP2;MAX;GPER1;FZD9;MDM2;EHMT1;FOXO4;SMC1A;SMC3
regulation of transcription from RNA polymerase II promoter (GO:0006357)	GO_Biological_Process_2018	UP	5	8.91223e-08	0.000231985	0.0588235	-1.37805	ATF1;CHD4;YBX1;RBPJ;GLI1;AATF;BACH1;CDC73;TIAL1;UXT;ZNF609;RPS6KA5;SALL1;HMGN5;MED13;ZNF608;GPER1;WWC3;TEAD2;NCOA1;ZHX3;ACTL6A;TCF12;TFEB;MITF;VEZF1;EBF4;SOX12;RFX1;POU3F2;KLF15;SIRT1;ZHX1;HIC1;KAT2B;ELF1;RBL1;ZEB1;TFDP2;MTF1;CRY1;NUPR1;PRKD1;EZR;RHOQ;KANK2;MAX;UHRF1;DOT1L;FOXO4;ASCL1;PHF21A;HMBOX1;MAPK7;MXI1;BRD7;LYAR;GTF2IRD2B;ZNF300;TCEAL9;MBD3;WWTR1;WWOX;SMAD4;TGFB1;JUND;JUP;TGFB3;ZBTB16;FOXJ…
nuclear speck (GO:0016607)	GO_Cellular_Component_2018	UP	5	0.0021439	0.0407341	0.0673401	-1.28627	POLDIP3;ZBTB16;HP1BP3;TCF12;FAM107A;CXXC1;ERBIN;FOXO4;NSL1;RUFY1;DDX39A;CWC22;TRIP11;ACIN1;HBP1;SREK1;RAF1;SGK1;ZNF621;DOCK1
positive regulation of transmembrane receptor protein serine/threonine kinase signaling pathway (GO:0090100)	GO_Biological_Process_2018	UP	5	0.000397507	0.0442905	0.120482	-1.17194	CRB2;CDKN1C;GDF11;SMAD4;TGFB1;TGFB3;RBPJ;ZNF423;HIPK2;BMPR1A
focal adhesion (GO:0005925)	GO_Cellular_Component_2018	UP	5	8.45337e-06	0.00208798	0.0812325	-1.13218	ITGB5;TWF1;SLC4A2;IQGAP1;PPP1CC;CSRP1;GNA12;G3BP1;CAPN2;TSPAN4;TNS3;TNS1;PAK4;VASP;FZD1;YES1;JUP;RHOG;ADAM10;AIF1L;ENAH;DLC1;ITGA11;ITGA8;FAT1;TLN1;EZR;CD44;PLEC
nuclear chromosome part (GO:0044454)	GO_Cellular_Component_2018	UP	5	0.00298944	0.0492261	0.0610687	-1.12	MBD3;NCOA1;SMAD4;JUND;MCM7;MAX;UHRF1;ACTL6A;TCF12;CHD4;SIRT1;CDC73;PPP1CC;POLA1;HMBOX1;CHRAC1;TNKS2;SP1;NACC2;POLD1;TIMELESS;RCC1;NCAPD2;ZNF385A
negative regulation of transcription from RNA polymerase II promoter (GO:0000122)	GO_Biological_Process_2018	UP	5	2.99656e-05	0.00866671	0.0671378	-1.08129	KANK2;MAX;UHRF1;ZMYND8;RBPJ;ASCL1;BACH1;CDC73;PHF21A;UXT;HMBOX1;SALL1;ZNF608;NACC2;MXI1;WWC3;LYAR;MBD3;WWOX;SMAD4;JUND;ZHX3;ZBTB16;FOXJ1;MITF;SIRT1;ZHX1;NFKB1;HIC1;SKI;ZEB1;NFIA;NFIC;CRY1;MDM2;HDGF;EZR;TAF3
AP-2 adaptor complex binding (GO:0035612)	GO_Molecular_Function_2018	UP	6	4.29555e-05	0.00521008	0.625	-3.19738	HIP1;FCHO1;TBC1D5;LDLRAP1;SIDT2
type I transforming growth factor beta receptor binding (GO:0034713)	GO_Molecular_Function_2018	UP	6	0.00142687	0.0402013	0.444444	-2.77935	SMAD2;TGFB1;TGFB3;SMAD7
neurotrophin TRK receptor signaling pathway (GO:0048011)	GO_Biological_Process_2018	UP	6	0.000174059	0.036852	0.5	-2.51979	NGFR;SORT1;DDIT4;HAP1;BCAR1
RNA polymerase II distal enhancer sequence-specific DNA binding (GO:0000980)	GO_Molecular_Function_2018	UP	6	0.00134303	0.0402013	0.188679	-2.18933	MBD3;YY1;SFPQ;NFYA;NFYB;ZBTB16;ACTL6A;CHD4;BACH1;NFKB1
epidermal growth factor receptor signaling pathway (GO:0007173)	GO_Biological_Process_2018	UP	6	0.000186499	0.036852	0.206897	-2.14774	RPS6KA5;TGFB1;KIF16B;ABL1;GAB1;ERBIN;ABL2;PLCE1;CSK;PLCG1;IQGAP1;BCAR1
cytoskeleton-dependent intracellular transport (GO:0030705)	GO_Biological_Process_2018	UP	6	2.52583e-06	0.00120265	0.37037	-2.08384	HOOK2;MYO10;KIF5C;KIF5B;KIF5A;KIF13A;KIF13B;KIF1C;KIF1B;KIF1A
nuclear matrix (GO:0016363)	GO_Cellular_Component_2018	UP	6	0.00100723	0.0307205	0.183333	-2.07845	NCOR2;POLA1;HNRNPM;SFPQ;STAG2;UHRF1;RAD21;ATN1;NSMF;SMC1A;SMC3
GTPase activator activity (GO:0005096)	GO_Molecular_Function_2018	UP	6	3.18949e-05	0.00521008	0.132	-2.04084	TBC1D9B;AGAP1;ARHGAP17;ASAP1;AGAP3;IQGAP1;ARHGAP35;RASGRP3;ARHGAP21;PREX1;SYDE1;LARS;TBC1D12;AGFG2;GIT1;TBC1D8B;RALBP1;DAB2IP;AXIN1;MTSS1L;ARAP3;ARAP1;TBC1D1;TBC1D20;TBC1D5;DLC1;SGSM2;TRIP10;PLXNB1;LLGL1;SIPA1;ARHGEF6;LLGL2
cadherin binding (GO:0045296)	GO_Molecular_Function_2018	UP	6	0.00012708	0.00903328	0.117834	-1.99753	HDLBP;TWF1;ASAP1;ENO1;IQGAP1;GIGYF2;CRKL;LARP1;CALD1;KIF5B;MICALL1;PACSIN2;RPL14;H1FX;LRRFIP1;CDH26;YKT6;PAK4;VASP;NOP56;SH3GLB1;JUP;SWAP70;DAB2IP;SCRIB;KTN1;EHD1;ANLN;DLG1;FMNL2;PLIN3;UBAP2;TLN1;RPL29;EZR;CDH19;PLEC
positive regulation of nucleic acid-templated transcription (GO:1903508)	GO_Biological_Process_2018	UP	6	0.000196509	0.036852	0.10338	-1.97799	CDKN1C;SETD3;HMGB2;CTCF;GLI1;ELK1;SALL1;HMGN5;MED13;EP300;CEP290;TEAD2;NCOA1;PRMT2;NCOA6;FBXW11;NCOA4;RHOG;AXIN1;MITF;ELF1;MED24;WAC;HDAC4;CXXC1;CREBL2;IRAK1;DVL1;WBP2NL;SPP1;VHL;BRD7;ZNF423;TRIM44;IVNS1ABP;FZD1;SMAD2;CREBBP;SMAD4;TGFB1;BRPF1;NFYA;TGFB3;ZBTB16;TRIP4;FOXN3;NFKB1;HIPK2;SP1;TAF8;TAF3;PHF19
nuclear chromatin (GO:0000790)	GO_Cellular_Component_2018	UP	6	0.000103035	0.00628513	0.125984	-1.95355	INO80E;SETD3;MAX;UHRF1;HMGB2;CHD4;YY1;HIRA;NACC2;RCC1;E2F4;ZNF385A;MBD3;NCOA1;SMAD2;CREBBP;SMAD4;JUND;CBX5;PCGF2;ACTL6A;SETD1A;TCF12;H2AFV;SIRT1;NCOR2;ZEB2;H1F0;SP1;ANP32E;TIMELESS;NSMF
kinesin complex (GO:0005871)	GO_Cellular_Component_2018	UP	6	0.000233129	0.0111221	0.215686	-1.91323	KIF16B;KIF5C;KIF26A;NDE1;KIF5B;KIF5A;KIF13A;KIF13B;KIF1C;KIF1B;KIF1A
small GTPase binding (GO:0031267)	GO_Molecular_Function_2018	UP	6	0.00048754	0.0254812	0.1875	-1.8899	GGA2;RILPL1;MAPKAP1;PEX5;AGAP1;ARAP3;PLCE1;ASAP1;AGAP3;ARAP1;AGFG2;GIT1
positive regulation of transcription from RNA polymerase II promoter (GO:0045944)	GO_Biological_Process_2018	UP	6	0.000108284	0.0277623	0.0942285	-1.87857	ATF1;SETD3;HMGB2;ARHGEF10L;YBX1;RBPJ;GLI1;AATF;ELK1;ZNF609;RPS6KA5;SALL1;MED13;SALL2;GPER1;RPS6KA1;EP300;CCNL2;TEAD2;NCOA1;NCOA6;TCF12;TFEB;MITF;VEZF1;EBF4;SOX12;KLF15;SIRT1;KAT2B;ZEB2;SFPQ;ELF1;RBL1;TFDP2;MTF1;PRKD1;RHOQ;HDAC4;UHRF1;CTR9;DOT1L;FOXO4;ASCL1;SUPT6H;MAPK7;E2F4;ZNF300;SMAD2;NGFR;WWTR1;ZBTB17;WWOX;ZNF143;CREBBP;SMAD4;TGFB1;JUND;JUP;TGFB3;DAB2IP;FOXJ1;USF2;ST18;NFKB1;HIPK2;APLN;SMAD7;S…
phosphatidylinositol phosphate binding (GO:1901981)	GO_Molecular_Function_2018	UP	6	0.000134794	0.00903328	0.182927	-1.86994	HIP1;PLEKHF1;MYO10;MAPKAP1;DAB2IP;ARAP3;ARAP1;IQGAP1;GOLPH3;SNX27;KIF16B;ZFYVE19;PARD3;SAP30L;SH3PXD2B
transcriptional activator activity, RNA polymerase II core promoter proximal region sequence-specific binding (GO:0001077)	GO_Molecular_Function_2018	UP	6	0.000550431	0.0254812	0.130682	-1.85095	SMAD2;ZBTB17;ZNF143;SMAD4;TCF12;TFEB;FOXJ1;MITF;EBF4;SOX12;YBX1;RBPJ;KLF15;USF2;ELK1;ELF1;NFIA;SP1;MTF1;NFIC;PLAGL2;E2F4;ZNF467
RNA polymerase II regulatory region sequence-specific DNA binding (GO:0000977)	GO_Molecular_Function_2018	UP	6	4.09377e-05	0.00521008	0.110629	-1.84847	ATF1;ZMYND8;CHD4;CTCF;YBX1;ENO1;RBPJ;GLI1;ELK1;BACH1;ARHGAP35;YY1;SALL2;LRRFIP1;ACTL6A;TCF12;TFEB;MITF;VEZF1;RFX1;SFPQ;ELF1;TFDP2;MTF1;CGGBP1;MAX;ASCL1;PHF21A;PURA;NACC2;WBP2NL;MXI1;HSF4;E2F4;PURG;MBD3;SMAD2;ZBTB17;ZNF143;SMAD4;JUND;NFYA;NFYB;ZBTB16;USF2;NFKB1;NFIA;SP1;NFIC;ZNF219;CREBRF
regulation of transcription, DNA-templated (GO:0006355)	GO_Biological_Process_2018	UP	6	7.34512e-08	8.16043e-05	0.094434	-1.83544	ZNF571;ZMYND8;EHMT1;ENO1;RBPJ;ELK1;BACH1;ARHGAP35;TIAL1;UXT;YY1;ZNF609;RPS6KA5;SALL1;HMGN5;SALL2;RPS6KA1;EP300;ZNF205;ZNF565;FADS1;PIAS4;HES6;DAXX;NKX6-2;FBXW11;MITF;SOX12;RFX1;POU3F2;HIC1;SAP30;TIMELESS;NUPR1;ZNF672;URI1;CTR9;CREBL2;FOXO4;SUPT6H;PHF21A;HMBOX1;IRAK1;NACC2;RAD21;ZNF704;DVL1;WBP2NL;ABL1;ZKSCAN5;ZNF423;ZBTB7A;GTF2IRD2B;ZNF300;IVNS1ABP;FZD1;HEXIM1;SMAD2;WWTR1;ZNF143;CREBBP;SMAD4;TGFB…
protein deacetylase activity (GO:0033558)	GO_Molecular_Function_2018	UP	6	4.44041e-05	0.00521008	0.255814	-1.78224	HDAC4;MBD3;SALL1;NACC2;SAP30L;MIER1;HMG20B;CHD4;SIRT1;PHF21A;SAP30
negative regulation of transcription, DNA-templated (GO:0045892)	GO_Biological_Process_2018	UP	6	5.2096e-08	8.16043e-05	0.110565	-1.76463	CDKN1C;TCF25;ATN1;HMGB2;EHMT1;CTCF;ENO1;BMI1;RBPJ;BACH1;ARHGAP35;UXT;YY1;RPS6KA5;SALL1;ZNF608;SALL2;VPS72;UIMC1;WWC3;EP300;ZNF205;LRRFIP1;CIC;MAF1;PIAS4;USP47;DAXX;NKX6-2;ZHX3;PRMT2;FBXW11;MITF;SIRT1;ZHX1;HIC1;NCOR2;ZEB2;SFPQ;ZEB1;TFDP2;TIMELESS;EZR;CGGBP1;HDAC4;KANK2;URI1;MAX;UHRF1;CIPC;CTR9;ASCL1;ZNF8;PHF21A;HMBOX1;NACC2;MXI1;VHL;BRD7;ZNF423;LYAR;ZBTB7A;MBD3;HEXIM1;SMAD2;WWOX;CREBBP;SMAD4;TGFB1…
microtubule motor activity (GO:0003777)	GO_Molecular_Function_2018	UP	6	0.0011613	0.0389312	0.180328	-1.74905	KIF16B;KIF5C;KIF26A;KIF5B;KIF5A;KIF13A;KIF13B;KIF1C;KIF1B;KIF1A;SMC3
bHLH transcription factor binding (GO:0043425)	GO_Molecular_Function_2018	UP	6	0.000346788	0.0203449	0.304348	-1.74109	CREBBP;SP1;TCF12;MAP3K10;ASCL1;USF2;SIRT1
transcriptional repressor activity, RNA polymerase II transcription regulatory region sequence-specific binding (GO:0001227)	GO_Molecular_Function_2018	UP	6	0.000134904	0.00903328	0.14375	-1.72496	CREBBP;MAX;ZBTB16;MITF;CTCF;ENO1;ASCL1;BACH1;NFKB1;HIC1;ARHGAP35;YY1;PURA;ZEB2;HMBOX1;RBL1;ZEB1;NACC2;MXI1;ZNF219;LRRFIP1;CGGBP1;PURG
positive regulation of transcription, DNA-templated (GO:0045893)	GO_Biological_Process_2018	UP	6	2.4967e-06	0.00120265	0.0963426	-1.70794	ATF1;RBPJ;ELK1;ZNF609;RPS6KA5;SALL1;HMGN5;SALL2;RPS6KA1;EP300;CCNL2;FBXW11;MITF;EBF4;SOX12;PADI2;PRKD1;CTR9;CREBL2;FOXO4;IRAK1;DVL1;WBP2NL;ZNF423;ZNF300;IVNS1ABP;FZD1;SMAD2;WWTR1;ZBTB17;ZNF143;CREBBP;SMAD4;TGFB1;JUND;BRPF1;JUP;TGFB3;ZBTB16;TRIP4;FOXN3;ST18;NFKB1;SMAD7;NFKBIA;SP1;MAFF;CREBRF;PAF1;PHF19;BMPR1A;CDKN1C;SETD3;HMGB2;CTCF;YBX1;GLI1;AATF;MED13;GPER1;CEP290;TEAD2;NCOA1;PRMT2;NCOA6;TCF12;N…
chromatin (GO:0000785)	GO_Cellular_Component_2018	UP	6	4.54532e-07	0.000138632	0.141414	-1.6978	SETD3;MCM7;MAX;UHRF1;CTR9;HMGB2;PSIP1;CHD4;SMC3;SUPT6H;YY1;HIRA;SALL1;NACC2;RCC1;E2F4;ZNF385A;MBD3;NCOA1;SMAD2;CREBBP;SMAD4;JUND;PCGF2;ACTL6A;SETD1A;TCF12;H2AFV;SIRT1;HIC1;NCOR2;POLA1;ZEB2;SFPQ;H1F0;MAU2;RBL1;STAG2;SP1;CHMP2A;TIMELESS;PADI2
phosphatidylinositol-3-phosphate binding (GO:0032266)	GO_Molecular_Function_2018	UP	6	0.000579118	0.0254812	0.25	-1.68443	HIP1;PLEKHF1;SNX27;KIF16B;ZFYVE19;PARD3;SH3PXD2B;DAB2IP
vesicle-mediated transport (GO:0016192)	GO_Biological_Process_2018	UP	6	7.27002e-07	0.00048462	0.126521	-1.66272	WIPF2;INPPL1;PTPN23;KIF5A;KIF13A;KIF1C;KIF1B;DENND5A;KIF1A;BVES;AGFG2;GIT1;RUBCN;RALBP1;DENND2A;RHOG;ZFYVE21;ARAP3;SCRIB;ARAP1;VRK3;RABEP1;KIF16B;TBC1D5;PLIN3;PRKD1;SFT2D2;CSNK1G2;RHOQ;SEC22C;RAB7A;RAB5C;AGAP1;ASAP1;DENND3;AGAP3;STX10;ARFRP1;MICALL1;RAB29;VPS54;STX4;STX2;YKT6;SPAG9;SORT1;CACFD1;HSPA2;EHD1;MYO1E;HOOK2;RAB9A
GTPase regulator activity (GO:0030695)	GO_Molecular_Function_2018	UP	6	4.35683e-05	0.00521008	0.126812	-1.64943	GPSM1;GPSM2;TBC1D9B;AGAP1;ARHGAP17;ASAP1;AGAP3;IQGAP1;ARHGAP35;RASGRP3;ARHGAP21;PREX1;SYDE1;LARS;TBC1D12;AGFG2;GIT1;TBC1D8B;RALBP1;DAB2IP;AXIN1;MTSS1L;ARAP3;ARAP1;TBC1D1;TBC1D20;TBC1D5;DLC1;SGSM2;TRIP10;PLXNB1;LLGL1;SIPA1;ARHGEF6;LLGL2
nucleoplasm part (GO:0044451)	GO_Cellular_Component_2018	UP	6	0.000845328	0.0286472	0.102941	-1.6321	ZCCHC8;URI1;MINDY1;CXXC1;EHMT1;DTX1;JADE3;PTPN23;STK4;BMI1;RPAP2;CENPB;HMBOX1;LARS;NACC2;UIMC1;ABL1;HMG20B;SH3BGRL3;POLR2G;POLR2H;NELFA;WWTR1;CREBBP;DAXX;CBX5;NCOA6;ZBTB16;SETD1A;TRIP4;PTK6;TERF1;BAZ1B;HIPK2;NCOR2;SKI;H1F0;MAU2;KANSL1;MDM2;TAF8;TAF3
transcription factor activity, RNA polymerase II core promoter proximal region sequence-specific binding (GO:0000982)	GO_Molecular_Function_2018	UP	6	0.000141145	0.00903328	0.120996	-1.56981	MAX;CTCF;YBX1;ENO1;RBPJ;ASCL1;ELK1;BACH1;YY1;NACC2;PLAGL2;LRRFIP1;E2F4;ZNF467;SMAD2;ZBTB17;ZNF143;CREBBP;SMAD4;TCF12;TFEB;FOXJ1;MITF;EBF4;SOX12;KLF15;USF2;ELF1;RBL1;NFIA;SP1;MTF1;NFIC;ZNF219
cellular response to copper ion (GO:0071280)	GO_Biological_Process_2018	UP	6	0.000254768	0.0424571	0.318182	-1.54558	DAXX;MT2A;MT1F;MT1X;MT1H;AQP1;MT1E
cytoskeleton (GO:0005856)	GO_Cellular_Component_2018	UP	6	0.000255262	0.0111221	0.101727	-1.53622	HIP1;IPP;PPP1R9B;UXT;SEPT8;LRRFIP1;MYLIP;NCOA5;TPM4;DENND2A;RHOG;CLIP1;TUBB2B;MYOT;SPECC1L;NSMF;HAP1;EZR;LLGL1;RHOQ;PLEC;KANK2;ZNF397;GYPC;CCDC69;KLHL17;TWF1;SLAIN2;IQGAP1;CORO1C;ARHGAP21;CALD1;WBP2NL;ABL1;MAP7;ABL2;PDLIM4;VASP;SEPT10;JUP;MID1IP1;SORBS2;AIF1L;ANLN;MYO1E;MARCKS;SMTN;H1F0;ARPC2;TTLL3;CROCC;TACC3;NF2
neurotrophin signaling pathway (GO:0038179)	GO_Biological_Process_2018	UP	6	5.91645e-05	0.0179269	0.388889	-1.53369	NGFR;RAP1A;SORT1;DDIT4;RAPGEF1;HAP1;BCAR1
motor activity (GO:0003774)	GO_Molecular_Function_2018	UP	6	0.0007675	0.0300178	0.162791	-1.5186	MYO10;SMC3;MYO1E;MYH3;KIF16B;KIF5C;KIF26A;KIF5B;KIF5A;KIF13A;KIF13B;KIF1C;KIF1B;KIF1A
core promoter proximal region sequence-specific DNA binding (GO:0000987)	GO_Molecular_Function_2018	UP	6	0.00115702	0.0389312	0.111111	-1.48573	UHRF1;CHD4;CTCF;YBX1;RBPJ;ASCL1;ELK1;YY1;NACC2;HSF4;LRRFIP1;E2F4;MBD3;SMAD2;ZBTB17;ZNF143;CREBBP;SMAD4;JUND;ACTL6A;TCF12;TFEB;MITF;RFX1;USF2;ELF1;NFIA;SP1;MTF1;NFIC;ZNF219
nuclear body (GO:0016604)	GO_Cellular_Component_2018	UP	6	2.87519e-06	0.000438466	0.109855	-1.43531	USP36;HP1BP3;FAM107A;EHMT1;PTPN23;BMI1;TRIM8;FBL;VPS72;CWC22;UIMC1;HMG20B;SH3BGRL3;NELFA;PPP1R16B;DAXX;TCF12;TERF1;BAZ1B;SIRT1;REXO4;NCOR2;RUFY1;SFPQ;MAU2;DDX39A;WDFY3;SRSF4;SREK1;RAF1;SGK1;DOCK1;ZCCHC8;MINDY1;POLDIP3;CXXC1;DTX1;FOXO4;STK4;NSL1;CENPB;HMBOX1;MAPK7;U2AF2;LARS;NACC2;PACSIN2;ABL1;HSF4;ZC3H18;ZNF621;N4BP1;WWTR1;CREBBP;CBX5;ZBTB16;SETD1A;ERBIN;TRIP4;PTK6;HIPK2;SKI;HNRNPM;H1F0;MDM2;TRIP…
histone deacetylase activity (GO:0004407)	GO_Molecular_Function_2018	UP	6	2.73406e-05	0.00521008	0.268293	-1.41281	HDAC4;MBD3;SALL1;NACC2;SAP30L;MIER1;HMG20B;CHD4;SIRT1;PHF21A;SAP30
RNA polymerase II transcription cofactor activity (GO:0001104)	GO_Molecular_Function_2018	UP	6	0.000680591	0.0281845	0.164706	-1.41139	RERE;NCOA1;WWOX;CREBBP;URI1;ZMYND8;ATN1;SOX12;HIPK2;UXT;MED24;MED13;WBP2NL;HDGF
negative regulation of cell cycle process (GO:0010948)	GO_Biological_Process_2018	UP	6	8.91744e-06	0.00371523	0.207317	-1.39746	CBX5;MAX;PCGF2;DAB2IP;FZD9;EHMT1;FOXO4;BMI1;SMC1A;SMC3;UXT;STAG2;HMGN5;TFDP2;ZFYVE19;GPER1;MDM2
enhancer sequence-specific DNA binding (GO:0001158)	GO_Molecular_Function_2018	UP	6	0.000564789	0.0254812	0.184615	-1.39273	MBD3;YY1;SFPQ;NFYA;NFYB;ZBTB16;ZNF704;ACTL6A;HMGB2;CHD4;BACH1;NFKB1
endosomal transport (GO:0016197)	GO_Biological_Process_2018	UP	6	0.000210077	0.036852	0.126087	-1.38881	SYS1;DENND3;PTPN23;STX10;ARFRP1;SNX27;KIF13A;MICALL1;MVB12B;RAB29;MVB12A;VPS54;DENND5A;YKT6;SPAG9;SORT1;DENND2A;VPS37C;ZFYVE21;SCRIB;EHD1;HOOK2;KIF16B;TBC1D5;ALMS1;CHMP2A;UBAP1;RAB9A;RAB7A
regulation of transcription from RNA polymerase II promoter (GO:0006357)	GO_Biological_Process_2018	UP	6	2.02462e-07	0.000168701	0.0946586	-1.37441	ATF1;ATN1;ENO1;RBPJ;ELK1;BACH1;ARHGAP35;TIAL1;UXT;YY1;ZNF609;RPS6KA5;SALL1;HMGN5;ZNF608;SALL2;RPS6KA1;WWC3;EP300;ZNF205;CCNL2;MITF;EBF4;SOX12;RFX1;POU3F2;HIC1;NUPR1;PRKD1;EZR;CGGBP1;URI1;MAX;CTR9;FOXO4;RPAP2;PHF21A;HMBOX1;RAD21;ZNF704;LYAR;GTF2IRD2B;ZNF300;IVNS1ABP;HEXIM1;SMAD2;WWTR1;ZBTB17;ZNF143;CREBBP;SMAD4;TGFB1;JUND;CBX5;JUP;TGFB3;ZBTB16;ST18;NFKB1;SMAD7;NFKBIA;DLG1;SP1;MAFF;MDM2;CREBRF;PAF1…
transcriptional activator activity, RNA polymerase II transcription regulatory region sequence-specific binding (GO:0001228)	GO_Molecular_Function_2018	UP	6	0.000815205	0.0302055	0.112281	-1.37286	ATF1;YBX1;FOXO4;RBPJ;ELK1;SALL2;PLAGL2;E2F4;ZNF467;ZNF300;SMAD2;ZBTB17;ZNF143;SMAD4;TCF12;TFEB;FOXJ1;MITF;VEZF1;EBF4;SOX12;KLF15;USF2;NFKB1;ELF1;NFIA;TFDP2;SP1;MTF1;NFIC;MAFF;CREBRF
mitogen-activated protein kinase binding (GO:0051019)	GO_Molecular_Function_2018	UP	6	0.00134087	0.0402013	0.285714	-1.30919	MAPK7;TNIP1;MAPKAPK2;ABL1;PPM1D;SIRT1
regulation of mitotic cell cycle (GO:0007346)	GO_Biological_Process_2018	UP	6	8.88809e-05	0.0246867	0.144578	-1.25632	GPSM2;CDK19;INTS13;TGFB1;NEK7;SCRIB;IQGAP1;STK4;SIRT1;CDC25B;CYLD;DLG1;RBL1;STK25;CDC16;TACC3;MDM2;RCC1;NEK1;GAS1;HECA;MAP4K5;MAP4K4;PAK4
negative regulation of gene expression (GO:0010629)	GO_Biological_Process_2018	UP	6	3.7626e-05	0.0139342	0.103393	-1.25196	CDKN1C;HMGB2;EHMT1;CTCF;ENO1;BMI1;RBPJ;ARHGAP35;YY1;SYNCRIP;RPS6KA5;SALL1;GPER1;UIMC1;DIP2A;LRRFIP1;CIC;PIAS4;USP47;DAXX;NKX6-2;ZHX3;IGFBP5;PRMT2;FBXW11;SIRT1;ZHX1;NCOR2;SFPQ;RBL1;ZEB1;TFDP2;TIMELESS;HDAC4;CIPC;ASCL1;PPM1D;GIGYF2;HMBOX1;RIDA;LARP1;NACC2;VHL;BRD7;ZNF423;ZBTB7A;HEXIM1;SMAD2;SMAD4;TGFB1;PNPT1;CBX5;ZBTB16;DAB2IP;SAMD4A;PA2G4;FOXN3;MEX3D;NFKB1;APLN;ZNF219;MDM2;MAP3K10;PHF19
JNK cascade (GO:0007254)	GO_Biological_Process_2018	UP	6	0.000201568	0.036852	0.19403	-1.23269	SPAG9;DAXX;DAB2IP;AXIN1;CRKL;IRAK1;IRAK2;MAP3K10;TAB2;PKN1;MAP4K5;MAP3K13;ARHGEF6
nuclear chromosome part (GO:0044454)	GO_Cellular_Component_2018	UP	6	0.000102547	0.00628513	0.111959	-1.22198	INO80E;SETD3;MCM7;MAX;UHRF1;HMGB2;CHD4;PPP1CB;YY1;HIRA;PPP1CC;PURA;HMBOX1;CHRAC1;TNKS2;NACC2;POLD1;RAD21;RCC1;E2F4;ZNF385A;MBD3;NCOA1;SMAD2;CREBBP;SMAD4;JUND;CBX5;PCGF2;ACTL6A;SETD1A;TCF12;H2AFV;TERF1;BAZ1B;SIRT1;NCOR2;POLA1;ZEB2;H1F0;SP1;ANP32E;TIMELESS;NCAPD2
transcription from RNA polymerase II promoter (GO:0006366)	GO_Biological_Process_2018	UP	6	0.000289862	0.0460052	0.102881	-1.18635	SETD2;INTS13;INTS10;PHAX;YBX1;CASC3;RBPJ;MED13;SALL2;NELFA;TEAD2;KLF13;VEZF1;KAT2B;MED24;DDX39A;ZC3H11A;SRSF4;MAX;POLDIP3;SRRT;C5AR1;CTR9;DTX1;FOXO4;PPM1D;RPAP2;SUPT6H;U2AF2;DVL1;SYMPK;POLR2G;POLR2H;ZBTB7B;BTF3;WWTR1;ZNF143;CREBBP;NFYA;CPSF2;DEK;USF2;NFKB1;SP1;NFIC;MAFF;TAF8;PAF1;TRIP11;TAF3
actin cytoskeleton (GO:0015629)	GO_Cellular_Component_2018	UP	6	7.64921e-05	0.00628513	0.122034	-1.18055	WIPF2;KLHL17;IPP;TWF1;IQGAP1;CORO1C;PPP1R9B;ARHGAP21;CALD1;FLOT1;CAPN2;ABL1;ABL2;VASP;NCOA5;TPM4;DENND2A;COBL;SORBS2;AIF1L;ANLN;MYO1E;MARCKS;SMTN;H1F0;ARPC2;MYOT;CROCC;DLC1;SPECC1L;HAP1;EZR;LLGL1;RAPGEF3;RHOQ;LLGL2
regulation of programmed cell death (GO:0043067)	GO_Biological_Process_2018	UP	6	0.00013525	0.0321991	0.122677	-1.17897	KANK2;PHLPP1;HIP1;STK4;PIDD1;CASP10;CASP6;ABL1;ABL2;NEK1;TNFRSF14;DIP2A;MAP4K5;MAP4K4;PAK4;NGFR;USP47;GDF11;CREBBP;TGFB1;TGFB3;DUSP1;SIRT1;TP53I3;STK25;ANP32E;GAS1;ANP32B;NF2;RAF1;SGK1;BCAR1;BIRC3
DNA binding (GO:0003677)	GO_Molecular_Function_2018	UP	6	0.000132642	0.00903328	0.0928412	-1.17424	RERE;MCM7;HP1BP3;ATN1;HMGB2;CHD4;CTCF;YBX1;RBPJ;GLI1;ARHGAP35;YY1;SALL1;SALL2;EP300;ZNF205;LRRFIP1;TEAD2;NKX6-2;TWNK;H2AFV;SOX12;TERF1;HIC1;DDB2;ZEB2;SFPQ;MAU2;TFDP2;MTF1;TIMELESS;NUPR1;CGGBP1;HIST1H2BD;HDAC4;MAX;SRRT;FOXO4;ASCL1;ZNF8;ZNF69;CENPB;HIRA;PURA;HMBOX1;CHRAC1;POLD1;SAP30L;MXI1;ABL1;HSF4;PLAGL2;POLR2G;E2F4;POLR2H;HNRNPA1;LYAR;ZBTB7A;GTF2IRD2B;ZNF300;PURG;MBD3;SMAD2;CREBBP;SMAD4;NFYA;NFY…
RNA polymerase II core promoter proximal region sequence-specific DNA binding (GO:0000978)	GO_Molecular_Function_2018	UP	6	0.00184072	0.049841	0.110266	-1.10509	CHD4;CTCF;YBX1;RBPJ;ASCL1;ELK1;YY1;NACC2;HSF4;LRRFIP1;E2F4;MBD3;SMAD2;ZBTB17;ZNF143;SMAD4;JUND;ACTL6A;TCF12;TFEB;MITF;RFX1;USF2;ELF1;NFIA;SP1;MTF1;NFIC;ZNF219
negative regulation of transcription from RNA polymerase II promoter (GO:0000122)	GO_Biological_Process_2018	UP	6	2.25017e-08	7.49983e-05	0.123675	-1.08768	TCF25;ZMYND8;ATN1;CTCF;ENO1;BMI1;RBPJ;BACH1;ARHGAP35;UXT;YY1;SALL1;ZNF608;SALL2;VPS72;WWC3;EP300;ZNF205;LRRFIP1;CIC;ZHX3;AXIN1;MITF;SIRT1;ZHX1;HIC1;NCOR2;ZEB2;SFPQ;ZEB1;EZR;CGGBP1;HDAC4;KANK2;URI1;MAX;UHRF1;CTR9;ASCL1;ZNF8;PHF21A;HMBOX1;NACC2;MXI1;VHL;LYAR;MBD3;HEXIM1;SMAD2;WWOX;CREBBP;SMAD4;JUND;CBX5;ZBTB16;PCGF2;DAB2IP;FOXJ1;NFKB1;SMAD7;SKI;DLG1;NFIA;NFIC;ZNF219;MDM2;PAF1;HDGF;TAF3;CC2D1B
focal adhesion (GO:0005925)	GO_Cellular_Component_2018	UP	6	0.00040648	0.015497	0.109244	-1.0811	ITGB5;TWF1;SLC4A2;IQGAP1;CORO1C;PPP1CB;PPP1CC;CSRP1;PRKAR2A;GNA12;G3BP1;PACSIN2;FLOT1;CAPN2;TSPAN4;TNS3;GIT1;TNS1;PAK4;VASP;FZD1;YES1;TPM4;JUP;RHOG;ADAM10;AIF1L;ENAH;MARCKS;ARPC2;DLC1;ITGA11;ITGA8;FAT1;TLN1;EZR;BCAR1;LIMS2;PLEC
negative regulation of cellular macromolecule biosynthetic process (GO:2000113)	GO_Biological_Process_2018	UP	6	4.94529e-05	0.0164826	0.107212	-1.06198	CDKN1C;HMGB2;EHMT1;CTCF;ENO1;RBPJ;ARHGAP35;SYNCRIP;RPS6KA5;SALL1;UIMC1;LRRFIP1;CIC;PIAS4;USP47;DAXX;NKX6-2;ZHX3;IGFBP5;PRMT2;FBXW11;TERF1;SIRT1;ZHX1;SFPQ;ZEB1;TFDP2;TIMELESS;HDAC4;CIPC;ASCL1;GIGYF2;HMBOX1;RIDA;LARP1;NACC2;BRD7;ZNF423;ZBTB7A;HEXIM1;SMAD2;SMAD4;TGFB1;CBX5;TGFB3;ZBTB16;DAB2IP;SAMD4A;PA2G4;FOXN3;MEX3D;ZNF219;MDM2;MAP3K10;NF2
protein kinase binding (GO:0019901)	GO_Molecular_Function_2018	UP	6	0.0014276	0.0402013	0.0967742	-1.03123	MAPKAP1;ADCY4;IQGAP1;PTPN23;PPM1D;RND2;PPP1CB;PPP1CC;MAPK7;TRIM5;PRKAR2A;DVL1;ABL1;KIF13B;CSK;PLCG1;RFFL;SLC12A7;SASH1;MAPK4;SPAG9;DAXX;DAB2IP;RHOG;AP1B1;AXIN1;TRIP4;ADAM10;SIRT1;CDC25B;SKI;CYLD;POLA1;KAT2B;DLG1;TNIP1;TNIP2;WNK1;MAPKAPK2;PKN1;RAF1;MAP3K13;EZR;CRK;BCAR1;LLGL1;RHOQ;BCL2L1

## Sheet: Supplementary Table 13
Term	Library	Direction	BranchNumber	P.value	Adjusted.P.value	Overlap	Z.score	Genes
gamma-tubulin large complex (GO:0000931)	GO_Cellular_Component_2018	DOWN	2	0.00302457	0.048571	0.333333	-3.02575	MZT2B;MZT2A;TUBGCP6
gamma-tubulin ring complex (GO:0008274)	GO_Cellular_Component_2018	DOWN	2	0.00302457	0.048571	0.333333	-2.86931	MZT2B;MZT2A;TUBGCP6
U4 snRNP (GO:0005687)	GO_Cellular_Component_2018	DOWN	2	0.000813058	0.0168418	0.307692	-2.85068	SNRPN;DDX39B;PRPF31;SNRPF
U1 snRNP (GO:0005685)	GO_Cellular_Component_2018	DOWN	2	8.10967e-05	0.00316277	0.272727	-2.70097	SNRPN;SNRNP70;LUC7L;SNRPF;SNRPC;LUC7L2
mitochondrial electron transport, cytochrome c to oxygen (GO:0006123)	GO_Biological_Process_2018	DOWN	2	8.10967e-05	0.0293029	0.272727	-2.58478	COX8A;MT-CO1;COX4I1;MT-CO2;MT-CO3;COX6A1
mitochondrial respiratory chain complex IV (GO:0005751)	GO_Cellular_Component_2018	DOWN	2	2.2733e-05	0.00124122	0.333333	-2.38501	COX8A;MT-CO1;COX4I1;MT-CO2;MT-CO3;COX6A1
U2-type prespliceosome (GO:0071004)	GO_Cellular_Component_2018	DOWN	2	0.00039222	0.00921784	0.263158	-2.27413	SNRPN;SF3A2;SNRNP70;LUC7L;LUC7L2
DNA-directed RNA polymerase complex (GO:0000428)	GO_Cellular_Component_2018	DOWN	2	0.000221169	0.00748472	0.294118	-2.1697	POLR2J3;POLR2E;POLRMT;POLR2J;POLR2L
RNA polymerase II activity (GO:0001055)	GO_Molecular_Function_2018	DOWN	2	3.27315e-05	0.0164312	0.416667	-2.15488	POLR2J3;POLR2E;POLR2H;POLR2J;POLR2L
spliceosomal snRNP complex (GO:0097525)	GO_Cellular_Component_2018	DOWN	2	8.80882e-07	0.000177649	0.2	-2.11407	SF3B5;SNRPN;SF3A2;DDX39B;SNRNP70;RBMX2;LUC7L;PRPF31;SNRPF;SNRPC;LSM4;LUC7L2
DNA-directed RNA polymerase II, core complex (GO:0005665)	GO_Cellular_Component_2018	DOWN	2	0.000297491	0.00812149	0.277778	-2.086	POLR2J3;POLR2E;POLR2H;POLR2J;POLR2L
prespliceosome (GO:0071010)	GO_Cellular_Component_2018	DOWN	2	1.24859e-05	0.000852166	0.291667	-2.01423	XAB2;SNRPN;SF3A2;SNRNP70;LUC7L;SNRPC;LUC7L2
mitochondrial ATP synthesis coupled electron transport (GO:0042775)	GO_Biological_Process_2018	DOWN	2	2.56052e-07	0.00018504	0.174419	-1.90034	COX8A;MT-ND6;NDUFB8;NDUFB7;NDUFA11;MT-CO1;NDUFA3;COX4I1;NDUFA2;UQCR10;COX6A1;NDUFS8;MT-CO2;NDUFV3;MT-CO3
mitochondrial respiratory chain complex I (GO:0005747)	GO_Cellular_Component_2018	DOWN	2	0.00040518	0.00921784	0.153846	-1.83943	NDUFB8;NDUFB7;NDUFS8;NDUFA11;NDUFA3;NDUFA2;NDUFV3;FOXRED1
Cajal body (GO:0015030)	GO_Cellular_Component_2018	DOWN	2	0.0012	0.0218399	0.171429	-1.77235	SART1;NOP58;PRPF3;PRPF31;SNRPC;HINFP
mitochondrion (GO:0005739)	GO_Cellular_Component_2018	DOWN	2	3.40523e-05	0.00154938	0.0593963	-1.7719	MT-ND6;TRMU;IFI27L2;NDUFA11;YJEFN3;COX4I1;MPV17L;HSCB;ETFB;COX6A1;PHB2;TXN2;HINT2;FPGS;BSG;CDK5RAP1;PMPCA;PUS1;CMC2;POLRMT;ATAD3B;ATAD3A;SIRT3;C12ORF10;CTU1;NDUFS8;PTRH2;RPUSD3;SLC25A10;MT-CO2;MT-CO3;DTYMK;NDUFB8;TOMM40;NDUFB7;GSTP1;MRPS34;SPG7;COX7A1;FOXRED1;TIMM50;MRPL20;RHOT2;NTHL1;C6ORF203;D2HGDH;NDUFV3;BID;YKT6;MAPK3;PTGES2;IDH3G;BAD;NDUFA3;MRPL28;TRMT1;TRIT1;DHODH;COQ4;TFAP4;CCM2
mRNA splicing, via spliceosome (GO:0000398)	GO_Biological_Process_2018	DOWN	2	5.3195e-07	0.000288317	0.103053	-1.7479	SF3B5;WDR83;DDX41;ESS2;UBL5;SART1;SNRNP70;RBMX2;POLR2E;SYMPK;POLR2H;POLR2J;POLR2L;SNRPN;PRMT7;SF3A2;FUS;LSM4;XAB2;DDX39A;DDX39B;PRPF3;PRPF31;RNPS1;SNRPF;SNRPC;SUGP1
mitochondrial inner membrane (GO:0005743)	GO_Cellular_Component_2018	DOWN	2	1.30146e-06	0.000177649	0.0906433	-1.68778	SLC25A1;MT-ND6;NDUFB8;TOMM40;NDUFB7;NDUFA11;MT-CO1;COX4I1;MRPS34;SPG7;UQCR10;COX6A1;PHB2;FOXRED1;TIMM50;MRPL55;MRPL20;SLC25A28;TIMM17B;PMPCA;RDH13;NDUFV3;COX8A;NDUFA3;NDUFA2;MRPL28;DHODH;SLC25A38;SLC25A10;MT-CO2;MT-CO3
mRNA processing (GO:0006397)	GO_Biological_Process_2018	DOWN	2	2.54815e-06	0.00110488	0.0950704	-1.47411	SF3B5;WDR83;DDX41;ESS2;UBL5;SART1;SNRNP70;RBMX2;POLR2E;SYMPK;POLR2H;PRKACA;POLR2J;POLR2L;SNRPN;SF3A2;FUS;LSM4;XAB2;DDX39A;DDX39B;PRPF3;PRPF31;RNPS1;SNRPF;SNRPC;SUGP1
U2-type spliceosomal complex (GO:0005684)	GO_Cellular_Component_2018	DOWN	2	0.000246749	0.00748472	0.147541	-1.46008	XAB2;SNRPN;SF3A2;SNRNP70;LUC7L;PRPF31;SNRPF;SNRPC;LUC7L2
centrosome (GO:0005813)	GO_Cellular_Component_2018	DOWN	2	0.000863682	0.0168418	0.0649351	-1.45867	BRSK2;SPPL2B;SSNA1;CEP164;GNAI2;UXT;CEP95;FSD1;PRKACA;EMD;CDK5RAP3;USP20;H2AFX;CEP131;TRIP4;KLHL22;TUBG2;CDC25B;MZT2B;MZT2A;RAD51D;PSMA1;ADGRB2;JTB;TUBGCP6;CNTROB;ATF5;MAD1L1;RABL6;CEP89
respiratory electron transport chain (GO:0022904)	GO_Biological_Process_2018	DOWN	2	2.75582e-08	5.97463e-05	0.178947	-1.35974	COX8A;MT-ND6;NDUFB8;NDUFB7;NDUFA11;MT-CO1;NDUFA3;COX4I1;NDUFA2;ETFB;UQCR10;COX6A1;NDUFS8;D2HGDH;MT-CO2;NDUFV3;MT-CO3
spliceosomal complex (GO:0005681)	GO_Cellular_Component_2018	DOWN	2	1.10674e-05	0.000852166	0.130435	-1.28957	SF3B5;SNRPN;SF3A2;WDR83;DDX41;CCAR2;XAB2;DDX39A;DDX39B;SNRNP70;RBMX2;PRPF3;PRPF31;SNRPF;SNRPC
RNA splicing, via transesterification reactions with bulged adenosine as nucleophile (GO:0000377)	GO_Biological_Process_2018	DOWN	2	2.55781e-07	0.00018504	0.109705	-1.26776	SF3B5;WDR83;DDX41;ESS2;UBL5;SART1;SNRNP70;RBMX2;POLR2E;SYMPK;POLR2H;POLR2J;POLR2L;SNRPN;SF3A2;FUS;LSM4;XAB2;DDX39A;DDX39B;PRPF3;PRPF31;RNPS1;SNRPF;SNRPC;SUGP1
mitochondrial electron transport, NADH to ubiquinone (GO:0006120)	GO_Biological_Process_2018	DOWN	3	1.8559e-05	0.0114416	0.319149	-2.72969	MT-ND6;NDUFA8;NDUFB8;NDUFB7;NDUFA11;NDUFA3;NDUFA10;NDUFA2;NDUFC2;NDUFS8;NDUFS7;NDUFS3;NDUFS2;NDUFV3;NDUFV1
U1 snRNP (GO:0005685)	GO_Cellular_Component_2018	DOWN	3	0.000639999	0.0168228	0.363636	-2.60838	SNRPN;SNRNP70;SNRPG;LUC7L3;LUC7L;SNRPF;SNRPC;LUC7L2
mitochondrial electron transport, cytochrome c to oxygen (GO:0006123)	GO_Biological_Process_2018	DOWN	3	0.000101677	0.0341912	0.409091	-2.57784	COX8A;COX7B;COX7A2L;MT-CO1;COX4I1;MT-CO2;MT-CO3;COX6A1;COX7C
mitochondrial respiratory chain complex IV (GO:0005751)	GO_Cellular_Component_2018	DOWN	3	0.000124071	0.00507313	0.444444	-2.35629	COX8A;MT-CO1;COX4I1;NDUFA4L2;MT-CO2;MT-CO3;COX6A1;COX7C
mitochondrial respiratory chain complex III (GO:0005750)	GO_Cellular_Component_2018	DOWN	3	0.00176251	0.0308859	0.4	-2.32793	UQCRB;MT-CO1;UQCRC1;UQCR10;BCS1L;UQCRH
spliceosomal tri-snRNP complex (GO:0097526)	GO_Cellular_Component_2018	DOWN	3	0.000113319	0.00507313	0.34375	-2.27281	SART1;PRPF6;SNRPN;PRPF3;SNRPG;PRPF31;SNU13;LSM5;TXNL4A;LSM4;LSM2
U2 snRNP (GO:0005686)	GO_Cellular_Component_2018	DOWN	3	0.000639999	0.0168228	0.363636	-2.22281	SF3B5;SNRPN;SF3A2;PHF5A;RBMX2;SF3B6;SNRPG;HTATSF1
COPI vesicle coat (GO:0030126)	GO_Cellular_Component_2018	DOWN	3	0.00259384	0.0415014	0.375	-2.21904	TMED3;COPZ2;COPG2;COPE;COPZ1;ARFGAP2
negative regulation of microtubule polymerization or depolymerization (GO:0031111)	GO_Biological_Process_2018	DOWN	3	2.70196e-05	0.0142779	0.392857	-2.21411	CLIP3;CAMSAP3;SPEF1;MID1IP1;STMN1;TBCD;KATNB1;ARHGEF2;TRIM54;EML2;ANAPC2
U2-type prespliceosome (GO:0071004)	GO_Cellular_Component_2018	DOWN	3	0.00128433	0.0248755	0.368421	-2.19956	SNRPN;SF3A2;SNRNP70;SNRPG;LUC7L3;LUC7L;LUC7L2
DNA-directed RNA polymerase complex (GO:0000428)	GO_Cellular_Component_2018	DOWN	3	0.000588175	0.0168228	0.411765	-2.13171	POLR2J3;POLR2E;POLR2F;POLRMT;POLR3K;POLR2J;POLR2L
spliceosomal snRNP complex (GO:0097525)	GO_Cellular_Component_2018	DOWN	3	1.27208e-08	4.68125e-06	0.366667	-2.11407	SF3B5;SNRPN;SF3A2;SF3B6;SNU13;LSM5;HTATSF1;LSM4;LSM2;PRPF6;PHF5A;DDX39B;SNRNP70;RBMX2;SNRPG;LUC7L3;LUC7L;PRPF31;SNRPF;SNRPC;TXNL4A;LUC7L2
precatalytic spliceosome (GO:0071011)	GO_Cellular_Component_2018	DOWN	3	0.000945976	0.0218157	0.294118	-1.98098	SF3B5;PHF5A;SNRNP70;RBMX2;SF3B6;SNRPG;PRPF31;SNU13;NSRP1;LSM2
prespliceosome (GO:0071010)	GO_Cellular_Component_2018	DOWN	3	0.000224034	0.00824447	0.375	-1.97518	XAB2;SNRPN;SF3A2;SNRNP70;SNRPG;LUC7L3;LUC7L;SNRPC;LUC7L2
U4/U6 x U5 tri-snRNP complex (GO:0046540)	GO_Cellular_Component_2018	DOWN	3	0.000448963	0.0150199	0.346154	-1.94124	SART1;PRPF6;SNRPN;PRPF3;PRPF31;SNU13;LSM5;TXNL4A;LSM2
mitochondrial respiratory chain complex I (GO:0005747)	GO_Cellular_Component_2018	DOWN	3	6.99479e-05	0.00429014	0.288462	-1.92165	NDUFA8;NDUFB8;NDUFB7;NDUFA11;NDUFA3;NDUFA10;NDUFA2;NDUFC2;FOXRED1;NDUFS8;NDUFS7;NDUFS3;NDUFS2;NDUFV3;NDUFV1
mitochondrial ATP synthesis coupled electron transport (GO:0042775)	GO_Biological_Process_2018	DOWN	3	3.12168e-09	5.77355e-06	0.325581	-1.90149	MT-ND6;COX7B;NDUFB8;NDUFB7;UQCRB;NDUFA11;MT-CO1;COX4I1;NDUFA10;UQCR10;COX6A1;COX7C;UQCRH;NDUFV3;NDUFV1;COX8A;NDUFA8;NDUFA3;NDUFA2;NDUFC2;COX7A2L;NDUFS8;NDUFS7;NDUFS3;UQCRC1;NDUFS2;MT-CO2;MT-CO3
vesicle coat (GO:0030120)	GO_Cellular_Component_2018	DOWN	3	0.000113319	0.00507313	0.34375	-1.90014	NECAP2;PDCD6;CLTB;TMED3;CLTA;COPZ2;COPG2;COPE;COPZ1;SEC31B;ARFGAP2
RNA splicing (GO:0008380)	GO_Biological_Process_2018	DOWN	3	0.00016134	0.0459073	0.214953	-1.87375	SNRPN;SF3A2;WDR83;USP39;LSM4;CCAR2;PPP2CA;PTBP1;DDX19A;DDX19B;RNF113A;PRPF6;DDX39B;SNRNP70;NOVA1;PRPF3;SNRPG;LUC7L3;RNPS1;HNRNPH3;SNRPF;TARDBP;TXNL4A
microtubule organizing center (GO:0005815)	GO_Cellular_Component_2018	DOWN	3	0.00112057	0.0240019	0.137795	-1.842	TRAF3IP1;SPPL2B;CETN2;CEP164;KEAP1;CHD4;SPATC1L;UXT;ACTR1B;KIF5B;KIF13A;CEP95;PRKACA;TAPT1;CDK5RAP3;CDK5RAP2;LRRC45;IFT140;H2AFX;CEP131;TUBG2;DYNLL1;DYNLL2;CDC25B;MZT2B;MZT2A;WRAP73;RAD51D;RILPL2;PSMA1;ADGRB2;RILPL1;DDAH2;C7ORF43;MAPKAPK2;SPECC1L;JTB;ATF5;MAD1L1;ATF4;RABL6;BRSK1;BRSK2;TUBGCP2;SSNA1;FLII;CRMP1;GNAI2;HSF1;FSD1;PCNT;RAB11FIP4;NEK9;RANBP1;USP20;TBCD;TRIP4;KLHL22;WDR13;SKI;IFT20;CAMSA…
mitochondrion (GO:0005739)	GO_Cellular_Component_2018	DOWN	3	3.46095e-06	0.000318407	0.138267	-1.8046	IFI27L1;MT-ND6;IFI27L2;NDUFA11;NDUFA10;MPV17L;ARAF;DCAF8;COX6A1;PHB2;TMEM143;TXN2;ABHD11;CYP2D7;FAM162A;FPGS;BSG;CDK5RAP1;FDXR;PMPCA;MPV17;GLUL;ACAD10;CHCHD1;PUS1;CMC2;POLRMT;BCS1L;ATAD3B;ATAD3A;GTPBP3;C12ORF10;ILF3;COX7A2L;ETHE1;UQCRC1;TARS2;MT-CO2;MT-CO3;RAF1;LETMD1;TP53;SHMT2;MRPL18;ABCB8;COX7A1;UQCRH;TIMM50;MRPL20;RHOT2;CYB5R3;NTHL1;NACC2;ABL1;NDUFV3;NDUFV1;UROS;MRPL28;PYCR2;ACSF3;MRPL22;COQ4…
mRNA splicing, via spliceosome (GO:0000398)	GO_Biological_Process_2018	DOWN	3	6.5034e-07	0.000601402	0.194656	-1.7479	WDR83;YBX1;CASC3;DDX41;USP39;PRPF19;PTBP1;UBL5;SART1;SNRNP70;RBMX2;TXNL4A;SRRM2;RBM17;SNRPN;PRMT7;GTF2F1;PRPF6;DDX39A;DDX39B;PRPF3;SNRPG;PPIE;HNRNPH3;SNRPF;SNRPC;SF3B5;SF3B6;SNU13;HTATSF1;ESS2;RNF113A;POLR2E;SYMPK;POLR2F;POLR2H;POLR2J;POLR2L;CPSF7;SF3A2;FUS;LSM5;LSM4;LSM2;XAB2;PHF5A;HNRNPA2B1;HNRNPD;PRPF31;RNPS1;SUGP1
mitochondrial inner membrane (GO:0005743)	GO_Cellular_Component_2018	DOWN	3	1.25915e-06	0.000231684	0.178363	-1.68778	MRPS17;SLC25A1;MT-ND6;COX7B;NDUFA11;MT-CO1;MRPS11;COX4I1;NDUFA10;MRPL34;COX6A1;PHB2;COX7C;AIFM3;MRPL2;AIFM1;TIMM17B;PMPCA;MPV17;SLC25A45;CHCHD1;COX8A;NDUFC2;SLC25A18;COX7A2L;MRPL51;UQCRC1;SLC25A10;MT-CO2;MT-CO3;LETMD1;SLC25A11;NDUFB8;TOMM40;NDUFB7;UQCRB;SHMT2;MRPL18;MRPS34;SPG7;UQCR10;MRPL57;UQCRH;FOXRED1;TIMM50;MRPL55;MRPL20;SLC25A28;RDH13;NDUFV3;NDUFV1;NDUFA8;NDUFA3;CKMT1A;NDUFA2;MRPL28;EXOG;MR…
NADH dehydrogenase (ubiquinone) activity (GO:0008137)	GO_Molecular_Function_2018	DOWN	3	0.000161096	0.0427978	0.295455	-1.65453	NDUFA8;NDUFB8;NDUFB7;NDUFA3;NDUFA10;NDUFA2;NDUFC2;NDUFS8;NDUFS7;NDUFS3;NDUFS2;NDUFV3;NDUFV1
DNA-directed RNA polymerase II, holoenzyme (GO:0016591)	GO_Cellular_Component_2018	DOWN	3	0.00217246	0.0363394	0.197802	-1.57645	POLR2J3;TAF12;TAF10;TAF11;MED8;GTF2F1;MED18;RECQL5;TADA3;ERCC2;POLR2E;PAF1;POLR2F;POLR2H;TAF4;POLR2J;TP53;POLR2L
mitochondrial respiratory chain complex I biogenesis (GO:0097031)	GO_Biological_Process_2018	DOWN	3	9.21196e-05	0.0340751	0.261538	-1.57606	MT-ND6;NDUFA8;NDUFB8;NDUFB7;NDUFA11;NDUFA3;NDUFA10;NDUFA2;NDUFC2;BCS1L;FOXRED1;NDUFS8;NDUFS7;NDUFS3;NDUFS2;NDUFV3;NDUFV1
NADH dehydrogenase complex assembly (GO:0010257)	GO_Biological_Process_2018	DOWN	3	9.21196e-05	0.0340751	0.261538	-1.57167	MT-ND6;NDUFA8;NDUFB8;NDUFB7;NDUFA11;NDUFA3;NDUFA10;NDUFA2;NDUFC2;BCS1L;FOXRED1;NDUFS8;NDUFS7;NDUFS3;NDUFS2;NDUFV3;NDUFV1
NADH dehydrogenase (quinone) activity (GO:0050136)	GO_Molecular_Function_2018	DOWN	3	0.000161096	0.0427978	0.295455	-1.55324	NDUFA8;NDUFB8;NDUFB7;NDUFA3;NDUFA10;NDUFA2;NDUFC2;NDUFS8;NDUFS7;NDUFS3;NDUFS2;NDUFV3;NDUFV1
U2-type spliceosomal complex (GO:0005684)	GO_Cellular_Component_2018	DOWN	3	9.58601e-06	0.00070553	0.295082	-1.50058	SRRM2;SNRPN;SF3A2;SF3B6;SNU13;HTATSF1;PRPF19;XAB2;RNF113A;SNRNP70;SNRPG;PPIE;LUC7L3;LUC7L;PRPF31;SNRPF;SNRPC;LUC7L2
mRNA processing (GO:0006397)	GO_Biological_Process_2018	DOWN	3	1.52978e-06	0.00113173	0.18662	-1.47411	WDR83;YBX1;CASC3;DDX41;USP39;PRPF19;PTBP1;UBL5;SART1;SNRNP70;RBMX2;PRKACA;TXNL4A;SRRM2;RBM17;SNRPN;GTF2F1;PRPF6;DDX39A;DDX39B;PRPF3;SNRPG;PPIE;HNRNPH3;SNRPF;SNRPC;SF3B5;SF3B6;SNU13;HTATSF1;ESS2;TBRG4;POLR2E;SYMPK;POLR2F;POLR2H;POLR2J;POLR2L;CPSF7;SF3A2;FUS;LSM5;SUPT5H;LSM4;LSM2;XAB2;PHF5A;HNRNPA2B1;ERCC2;HNRNPD;PRPF31;RNPS1;SUGP1
mitochondrial respiratory chain complex I assembly (GO:0032981)	GO_Biological_Process_2018	DOWN	3	9.21196e-05	0.0340751	0.261538	-1.40786	MT-ND6;NDUFA8;NDUFB8;NDUFB7;NDUFA11;NDUFA3;NDUFA10;NDUFA2;NDUFC2;BCS1L;FOXRED1;NDUFS8;NDUFS7;NDUFS3;NDUFS2;NDUFV3;NDUFV1
centrosome (GO:0005813)	GO_Cellular_Component_2018	DOWN	3	0.00156414	0.0287801	0.138528	-1.37732	TRAF3IP1;SPPL2B;CETN2;CEP164;CHD4;SPATC1L;SPOUT1;UXT;ACTR1B;KIF13A;CEP95;PRKACA;EMD;TAPT1;CDK5RAP3;CDK5RAP2;LRRC45;IFT140;H2AFX;CEP131;TUBG2;DYNLL1;DYNLL2;CDC25B;MZT2B;MZT2A;WRAP73;RAD51D;RILPL2;PSMA1;ADGRB2;RILPL1;MAPKAPK2;JTB;ATF5;MAD1L1;ATF4;RABL6;BRSK1;BRSK2;TUBGCP2;SSNA1;CRMP1;GNAI2;HSF1;FSD1;PCNT;RAB11FIP4;NEK9;RANBP1;USP20;TBCD;TRIP4;KLHL22;SKI;IFT20;CAMSAP3;RGCC;TUBGCP6;MPLKIP;CNTROB;CALM…
RNA binding (GO:0003723)	GO_Molecular_Function_2018	DOWN	3	1.98089e-06	0.00157877	0.132565	-1.37251	RRP1;PEBP1;MSI1;ENO1;CASC3;SRP14;NOC2L;C14ORF93;CCAR2;EDC3;UBE2L3;LSM10;YY1;ENDOV;RPS16;LGALS1;TRIM28;RBMX2;DHX58;LUC7L;CHCHD1;C11ORF68;SRRM2;SNRPN;PUS1;RPL22;CIRBP;IMP4;ACTN4;HLA-A;POLRMT;GTF2F1;RPP25L;ILF3;PRPF6;DDX39A;DDX39B;EWSR1;HNRNPUL2;NCL;PRPF3;MRTO4;SNRPG;PPIE;SNRPF;PFN1;SNRPC;DUS3L;SRSF8;ANP32A;YTHDC1;PRKRIP1;MEPCE;RPN1;TWF2;SNU13;HTATSF1;KRCC1;RCC1L;MRPL20;C7ORF50;PCBP3;S100A16;GAR1;H1…
respiratory electron transport chain (GO:0022904)	GO_Biological_Process_2018	DOWN	3	1.96841e-09	5.77355e-06	0.315789	-1.35974	MT-ND6;COX7B;NDUFB8;NDUFB7;UQCRB;NDUFA11;MT-CO1;COX4I1;NDUFA10;ETFB;UQCR10;COX6A1;COX7C;UQCRH;D2HGDH;NDUFV3;NDUFV1;COX8A;NDUFA8;NDUFA3;NDUFA2;NDUFC2;COX7A2L;NDUFS8;NDUFS7;NDUFS3;UQCRC1;NDUFS2;MT-CO2;MT-CO3
nucleolus (GO:0005730)	GO_Cellular_Component_2018	DOWN	3	0.00117401	0.0240019	0.131462	-1.32821	SETD4;USP36;JPT1;ACADVL;NARF;RRP1;DDX41;RBPJ;AATF;NOC2L;WDR46;TXN2;SNAPC5;PTBP1;RABGEF1;ENDOV;HINT2;BUD23;MAF1;CDK5RAP3;PELP1;TSPYL2;ACTL6B;NSUN5;PIH1D1;CIRBP;IMP4;DDX51;P3H4;VRK3;REXO4;DDX19A;METTL22;DDX19B;ILF3;COX7A2L;DDX39A;DDX39B;SAPCD2;EWSR1;NCL;MRTO4;TUT1;FAM32A;EEF1E1;TP53;ZNF554;CSTB;DDX27;PRKRIP1;PNKP;NOL9;ABCB8;SNU13;EXOSC6;EXOSC5;SERTAD3;S100A16;DDRGK1;NACC2;ZNF506;MXI1;ABL1;H1FX;LYAR…
spliceosomal complex (GO:0005681)	GO_Cellular_Component_2018	DOWN	3	2.70258e-06	0.000318407	0.243478	-1.28957	SF3B5;SF3B6;WDR83;SNU13;YBX1;DDX41;HTATSF1;CCAR2;RNF113A;SNRNP70;RBMX2;TXNL4A;SNRPN;SF3A2;LSM2;XAB2;PRPF6;PHF5A;DDX39A;DDX39B;PRPF3;HNRNPA2B1;SNRPG;PRPF31;HNRNPH3;SNRPF;SNRPC;NSRP1
negative regulation of supramolecular fiber organization (GO:1902904)	GO_Biological_Process_2018	DOWN	3	0.000141137	0.0435056	0.272727	-1.28733	SPEF1;MID1IP1;TWF2;TBCD;KATNB1;EML2;CLIP3;CAMSAP3;CHADL;STMN1;ARHGEF2;PFN1;TRIM54;CRYAB;ANAPC2
nuclear body (GO:0016604)	GO_Cellular_Component_2018	DOWN	3	0.000948511	0.0218157	0.134087	-1.26771	USP36;EHMT2;FAM107A;EHMT1;PTPN23;PRPF19;TRIM8;LSM10;SNAPC5;BABAM1;SART1;UIMC1;HMG20B;PRKACA;FNBP4;ATPAF2;SRRM2;BRD1;DNAAF1;H2AFX;TOP3A;ACTN4;TERF2;REXO4;RUFY1;ITPKC;MAU2;PRPF6;DDX39A;DDX39B;PRPF3;NDUFS3;KCTD13;PPIE;TERF2IP;LUC7L3;TUT1;RAF1;SNRPC;NSRP1;DOCK1;TP53;SRSF8;HDAC5;RNF34;YTHDC1;GTF3C6;POMP;ADD1;OSGEP;GLIS2;TIMM50;C12ORF57;HMBOX1;MAPK7;NACC2;MKNK2;HSF1;ABL1;HSF4;ZNF621;N4BP1;ATP6V0A1;CENP…
RNA splicing, via transesterification reactions with bulged adenosine as nucleophile (GO:0000377)	GO_Biological_Process_2018	DOWN	3	1.62917e-07	0.000200876	0.206751	-1.26693	WDR83;YBX1;CASC3;DDX41;USP39;PRPF19;PTBP1;UBL5;SART1;SNRNP70;RBMX2;TXNL4A;SRRM2;RBM17;SNRPN;GTF2F1;PRPF6;DDX39A;DDX39B;PRPF3;SNRPG;PPIE;HNRNPH3;SNRPF;SNRPC;SF3B5;SF3B6;SNU13;HTATSF1;ESS2;POLR2E;SYMPK;POLR2F;POLR2H;POLR2J;POLR2L;CPSF7;SF3A2;FUS;LSM5;LSM4;LSM2;XAB2;PHF5A;HNRNPA2B1;HNRNPD;PRPF31;RNPS1;SUGP1
fatty acid elongase activity (GO:0009922)	GO_Molecular_Function_2018	UP	3	0.000500175	0.0364042	0.625	-2.9716	ELOVL4;ELOVL5;ELOVL2;ELOVL6;ELOVL7
transmembrane receptor protein serine/threonine kinase activity (GO:0004675)	GO_Molecular_Function_2018	UP	3	4.20668e-05	0.0192035	0.533333	-2.5133	ACVR1;TGFBR3;BMPR1B;LTBP1;ACVR2A;TGFBR1;TGFBR2;BMPR1A
MAP kinase kinase kinase activity (GO:0004709)	GO_Molecular_Function_2018	UP	3	0.000342443	0.0364042	0.240506	-2.19288	EPHA5;RET;ALK;EPHA4;FLT1;MAP3K1;EPHA6;LMTK2;BRAF;MERTK;EGFR;STK3;ERBB4;MAP3K20;MAP3K21;MAP3K8;TEK;MAP3K5;DDR2
transforming growth factor beta binding (GO:0050431)	GO_Molecular_Function_2018	UP	3	0.000512788	0.0364042	0.4	-2.1858	ACVR1;TGFBR3;TWSG1;CD109;ITGAV;LTBP1;TGFBR1;TGFBR2
positive regulation of osteoblast differentiation (GO:0045669)	GO_Biological_Process_2018	UP	3	6.30369e-06	0.0064865	0.388889	-1.97932	ACVR1;MEF2C;HGF;SUCO;NPNT;ACVR2A;BMP6;RUNX2;NELL1;BMP2;BMPR1B;IL6R;DDR2;BMPR1A
ubiquitin-like protein ligase activity (GO:0061659)	GO_Molecular_Function_2018	UP	3	0.000367915	0.0364042	0.187166	-1.87284	PRKN;CUL3;RNF180;PELI2;CUL2;UBR3;CBL;ANAPC10;C18ORF25;ZNRF3;HECTD2;KIAA1586;RNF19A;RNF217;LONRF3;ARIH1;RNF152;BRAP;HACE1;NHLRC3;TOPORS;PJA2;PJA1;RNF145;RNF144B;RNF128;NEDD4;HECW1;RLIM;TRIP12;UBE2V1;CBLL1;ANAPC1;RAD18;RNF121
cellular protein modification process (GO:0006464)	GO_Biological_Process_2018	UP	3	5.13428e-05	0.0422654	0.141717	-1.74271	CHRM3;PGAP1;TP53RK;TNC;F13A1;PLAT;PLOD2;FBXO21;RPS6KA6;PTAR1;STS;CDH2;KIAA1586;PSMD2;AKT3;MAP3K8;MACROD2;ZNF720;MAP3K5;CHGB;ACVR1;CDKL2;CDKL5;PRKCH;CSNK2A1;LMTK2;PRKCA;PDIA6;FBXW2;KLHL42;ERN1;ADPRH;SPARCL1;TNIK;ERG;RPN2;CUL3;CUL2;HIF1A;LTBP1;MTMR6;MTMR7;MTM1;STK3;C3;NUAK1;BTBD1;FUT9;HLCS;ARSJ;ARSK;MAP3K20;STK38L;MAP3K21;ARSG;SOCS6;LYN;SRPK2;B3GALNT1;TGFB2;FYB1;NEK4;RHBDD1;ZBTB16;PMM2;FN1;BRAF;B3G…
phosphorylation (GO:0016310)	GO_Biological_Process_2018	UP	3	2.18343e-06	0.00421678	0.180879	-1.72403	RET;DGKG;ALK;GSK3B;TP53RK;DGKB;PIK3CB;RPS6KA6;AKT3;TLK1;MAP3K8;JAK2;XYLB;MAP3K5;JAK1;ACVR1;CDKL2;CDKL5;PRKCH;CSNK2A1;CHUK;LMTK2;IRAK3;PRKCA;KSR2;TGFBR1;TGFBR2;ERN1;LATS2;PIK3CA;PEAK1;BMP2K;PIK3C3;TNIK;UQCRC2;ERG;DGKI;PRKAA2;ROCK2;STK3;NUAK1;MAPK8;MAP3K20;STK38L;MAP3K21;LYN;SRPK2;MAP3K2;TGFB2;MAP3K1;FYB1;NEK4;GK;CSNK1A1;BRAF;MERTK;HIPK3;MTOR;BMP2;SNRK;FER;CDK4;STK17A;CAMK4;NEK10;POMK;PKN2;BMPR1B;C…
kinase activity (GO:0016301)	GO_Molecular_Function_2018	UP	3	1.07702e-05	0.0098332	0.188612	-1.72393	DGKG;GSK3B;DGKB;PIK3CB;PIK3C2A;RPS6KA6;PPIP5K1;PPIP5K2;RFK;AKT3;JAK2;PRKG1;MAP3K5;PDK1;ACVR1;CDKL2;EPHA4;CDKL5;CSNK2A1;CHUK;PRKCA;KSR2;MASTL;TGFBR1;PGM2L1;PIK3CA;PRKD3;PEAK1;PIK3C3;TNIK;DGKI;PRKAA2;PAPSS2;TTBK2;STK3;MAPK8;GRK3;LYN;MAP3K2;MAP3K1;GK;CSNK1A1;CDC7;BRAF;GTF2H1;HIPK3;MTOR;WEE1;NEK10;POMK;PKN2;TEK;ATR
integral component of plasma membrane (GO:0005887)	GO_Cellular_Component_2018	UP	3	4.63778e-05	0.00839438	0.134563	-1.68873	ICAM2;AQP4;SLC4A4;ICAM1;EDNRB;C3AR1;ACVR1;EPHA5;EPHA4;EPHA6;IL1R1;FRS2;GABRG2;GABRG1;KIF20B;PLPP3;CFTR;PLPP1;SLC22A4;PCDH10;FPR1;PCDH18;PCDH17;NEU3;GRIN2A;TSPAN6;GALR1;FLRT1;PCDHA4;STXBP5;HLA-DQA1;ABCA1;GPR12;FZD6;IFNLR1;GRIN2B;SLC16A14;GPR137B;PCDHGA10;PCDHGA12;LPAR6;FAT1;PCDHB6;PCDHB4;RET;GABRB2;TENM1;GABRB1;TENM2;TENM3;PTPRO;GPR22;SLC7A11;PTPRG;DHX15;CD34;HLA-DPA1;CD53;FCER1G;KCND2;GPR34;SLC2A…
ubiquitin protein ligase activity (GO:0061630)	GO_Molecular_Function_2018	UP	3	0.00032738	0.0364042	0.186528	-1.67183	PRKN;CUL3;RNF180;PELI2;CUL2;UBR3;CBL;ANAPC10;C18ORF25;ZNRF3;HECTD2;RNF19A;RNF217;TRIM25;LONRF3;ARIH1;RNF152;BRAP;HACE1;NHLRC3;TOPORS;PJA2;PJA1;RNF145;RNF144B;RNF128;NEDD4;HECW1;RLIM;TRIP12;UBE2V1;CBLL1;ANAPC1;RAD18;DZIP3;RNF121
transmembrane receptor protein tyrosine kinase activity (GO:0004714)	GO_Molecular_Function_2018	UP	3	0.000424376	0.0364042	0.258065	-1.63473	EPHA5;RET;ALK;EPHA4;FLT1;EPHA6;CRIM1;LMTK2;MERTK;EGFR;IGF2R;NELL2;EFEMP1;ERBB4;TEK;DDR2
positive regulation of ossification (GO:0045778)	GO_Biological_Process_2018	UP	3	3.07346e-06	0.00421678	0.339623	-1.48545	ACVR1;TGFB2;MEF2C;HGF;ZBTB16;SUCO;ANO6;NPNT;ACVR2A;BMP6;SLC8A1;RUNX2;NELL1;BMP2;BMPR1B;IL6R;DDR2;BMPR1A
nuclear body (GO:0016604)	GO_Cellular_Component_2018	UP	3	3.09138e-05	0.00839438	0.155089	-1.44728	DCLRE1B;RB1;ZCCHC12;TENM1;CIITA;TENM2;ICE1;PRDM5;NCAPG2;SMC5;PHF7;NR3C1;AFF3;CDC14A;ALKBH8;LSM11;MECOM;RSRC1;NAMPT;NFKBIZ;DHX15;TRIM25;ARIH1;TRIM22;SCN1A;RAB8B;MEF2C;SCAF11;KAZN;TFIP11;CDYL;PPP4R3B;TERF1;TOPORS;PARD3B;SGO2;LSG1;SETBP1;INCENP;IMPAD1;BMP2K;GEMIN5;MAML3;SREK1;PLCB1;KIF20B;CBLL1;DDR2;FTO;PRKN;SP100;PRKAA2;NUFIP2;DHX9;PLAG1;SATB1;ABRAXAS1;ARHGAP18;HIF1A;RNF2;CENPC;WRN;PLAGL1;ORC3;NCAM…
transmembrane receptor protein kinase activity (GO:0019199)	GO_Molecular_Function_2018	UP	3	0.000158024	0.024046	0.269841	-1.38434	ACVR1;EPHA5;RET;ALK;EPHA4;FLT1;EPHA6;LMTK2;MERTK;ACVR2A;EGFR;TGFBR2;ERBB4;TEK;BMPR1B;DDR2;BMPR1A
Golgi subcompartment (GO:0098791)	GO_Cellular_Component_2018	UP	3	0.000102711	0.0123938	0.158333	-1.33893	GALNT13;SLC35B4;GALNT15;HFE;PROS1;GOLIM4;GCC2;MANEA;ZFYVE1;HS6ST2;HS2ST1;C16ORF70;C1GALT1C1;CCDC91;DSE;ATP7A;TMED7;TRIM23;WLS;HLA-DPA1;CSGALNACT1;NSF;SLC30A6;ST6GAL1;COG5;ENTPD4;PIFO;GOLPH3L;COG2;ZDHHC13;COG1;SCAMP1;FAM91A1;RAB30;SLC9A7;B3GNT5;TBC1D23;ST6GALNAC3;B4GALT6;ATF6;RNF121;NOTCH2;COPB2;SGMS1;COPB1;ZDHHC21;LMAN1;CHST11;FUT9;PDGFC;CLVS2;RAB29;RAB6A;HLA-DQA1;CLVS1;B3GALNT1;HACE1;NOS3;GALNT2…
phosphotransferase activity, alcohol group as acceptor (GO:0016773)	GO_Molecular_Function_2018	UP	3	0.000121432	0.024046	0.180392	-1.26981	DGKG;GSK3B;PRKAA2;DGKB;PIK3CB;PIK3C2A;PAPSS2;TTBK2;STK3;RPS6KA6;GRK3;RFK;AKT3;JAK2;XYLB;PRKG1;MAP3K5;PDK1;ACVR1;CDKL2;MAP3K2;EPHA4;CDKL5;MAP3K1;CHUK;GK;CSNK1A1;CDC7;BRAF;GTF2H1;PRKCA;KSR2;HIPK3;MTOR;TGFBR1;PGM2L1;PIK3CA;PEAK1;NEK10;POMK;PKN2;PIK3C3;TNIK;TEK;DGKI;ATR
protein serine/threonine kinase activity (GO:0004674)	GO_Molecular_Function_2018	UP	3	0.000145595	0.024046	0.165312	-1.24776	GSK3B;CCNT2;TP53RK;MYLK4;RPS6KA6;AKT3;TLK1;CPNE3;MAP3K8;STK32A;PRKG1;MAP3K5;ACVR1;CDKL2;CDKL5;PRKCH;CSNK2A1;CHUK;LMTK2;IRAK3;PRKCA;MASTL;TGFBR1;TGFBR2;ERN1;LATS2;PRKD3;BMP2K;TNIK;ALPK1;PRKAA2;ROCK2;PELI2;TTBK2;STK3;STK33;NUAK1;MAPK8;MAP3K20;STK38L;SRPK2;MAP3K2;MAP3K1;NEK4;CSNK1A1;CDC7;BRAF;GTF2H1;MAPK14;HIPK3;ACVR2A;MTOR;SNRK;CDK4;STK17A;CAMK4;PKN2;BMPR1B;CDK14;ATR;BMPR1A
protein phosphorylation (GO:0006468)	GO_Biological_Process_2018	UP	3	1.50323e-06	0.00421678	0.174098	-1.09749	RET;ALK;GSK3B;FLT1;TP53RK;PIK3CB;MYLK4;RPS6KA6;EFEMP1;AKT3;TLK1;MAP3K8;STK32A;JAK2;MAP3K5;JAK1;ACVR1;CDKL2;EPHA4;CDKL5;PRKCH;CSNK2A1;CHUK;LMTK2;IRAK3;PRKCA;KSR2;MASTL;TGFBR1;TGFBR2;TGFBR3;ERN1;LATS2;PIK3CA;PEAK1;BMP2K;PIK3C3;TNIK;ERG;TLR4;DDR2;TLR2;PRKAA2;ROCK2;EGFR;TTBK2;STK3;STK33;NUAK1;MAPK8;ERBB4;MAP3K20;STK38L;MAP3K21;LYN;SRPK2;MAP3K2;TGFB2;MAP3K1;FYB1;NEK4;CSNK1A1;CDC7;BRAF;GTF2H1;MERTK;MAP…
protein kinase activity (GO:0004672)	GO_Molecular_Function_2018	UP	3	7.27195e-05	0.022131	0.157588	-1.08887	RET;ALK;GSK3B;CCNT2;FLT1;TP53RK;FGF2;RPS6KA6;AKT3;TLK1;CPNE3;MAP3K8;STK32A;JAK2;PRKG1;MAP3K5;PDK1;JAK1;ACVR1;EPHA5;CDKL2;EPHA4;CDKL5;PRKCH;EPHA6;CSNK2A1;CHUK;HGF;LMTK2;NRG1;IRAK3;PRKCA;KSR2;MASTL;TGFBR1;ERN1;LATS2;PRKD3;PEAK1;BMP2K;TNIK;ALPK1;DDR2;PRKAA2;ROCK2;PELI2;EGFR;TTBK2;STK3;STK33;NUAK1;MAPK8;GRK3;ERBB4;MAP3K20;STK38L;LYN;SRPK2;MAP3K2;MAP3K1;NEK4;CSNK1A1;CDC7;BRAF;GTF2H1;ERLIN2;MERTK;MAPK1…
ubiquitin-protein transferase activity (GO:0004842)	GO_Molecular_Function_2018	UP	3	0.000518352	0.0364042	0.155502	-1.05696	FBXO25;TNFAIP3;FBXO21;BACH1;TRIM5;RNF19A;TRIM68;TRIM25;ARIH1;RNF152;TRIM23;ZYG11B;NHLRC3;DTX3L;FBXW2;TOPORS;PJA2;PJA1;KLHL42;RNF123;RNF144B;RNF128;HECW1;UBE2V1;CBLL1;ANAPC1;BIRC2;RNF121;BIRC3;RNF31;PRKN;KLHL15;CUL3;RNF180;PELI2;CUL2;UBR3;CBL;TANK;RNF2;ANAPC10;C18ORF25;ZNRF3;HECTD2;RNF217;LONRF3;BARD1;BRAP;HACE1;FEM1B;KLHL28;PEX12;FBXO30;RNF145;KLHL7;NEDD4;RLIM;ERCC8;FBXL3;TRIP12;FBXL4;KBTBD8;TRIM…
clathrin vesicle coat (GO:0030125)	GO_Cellular_Component_2018	DOWN	4	0.00045584	0.00923675	0.714286	-3.41658	NECAP1;CLTB;CLTA;AP2A1;NCALD
clathrin-sculpted gamma-aminobutyric acid transport vesicle membrane (GO:0061202)	GO_Cellular_Component_2018	DOWN	4	0.000197638	0.00475567	0.666667	-3.17523	RAB3A;SYT1;DNAJC5;GAD1;GAD2;VAMP2
clathrin-sculpted gamma-aminobutyric acid transport vesicle (GO:0061200)	GO_Cellular_Component_2018	DOWN	4	0.000197638	0.00475567	0.666667	-3.07916	RAB3A;SYT1;DNAJC5;GAD1;GAD2;VAMP2
high voltage-gated calcium channel activity (GO:0008331)	GO_Molecular_Function_2018	DOWN	4	0.00034892	0.0437147	0.538462	-2.88478	CACNB1;CACNB2;CACNB3;CACNB4;CACNA1B;CACNA1A;CACNA1C
mitochondrial electron transport, NADH to ubiquinone (GO:0006120)	GO_Biological_Process_2018	DOWN	4	4.56725e-06	0.00134172	0.382979	-2.71627	NDUFA9;MT-ND6;NDUFA8;NDUFB8;NDUFB7;NDUFA5;NDUFA11;NDUFB5;NDUFA3;NDUFA10;NDUFA2;NDUFC2;NDUFS8;NDUFS7;NDUFS3;NDUFS2;NDUFV3;NDUFV1
U4 snRNP (GO:0005687)	GO_Cellular_Component_2018	DOWN	4	0.00261223	0.0346796	0.461538	-2.67235	SNRPN;DDX39B;SNRPD1;PRPF31;SNRPD3;SNRPF
U1 snRNP (GO:0005685)	GO_Cellular_Component_2018	DOWN	4	0.000114588	0.00342758	0.454545	-2.62381	SNRPN;SNRNP70;SNRPD1;LUC7L3;PRPF40B;LUC7L;SNRPD3;SNRPF;SNRPC;LUC7L2
mitochondrial electron transport, cytochrome c to oxygen (GO:0006123)	GO_Biological_Process_2018	DOWN	4	0.000114588	0.0168313	0.454545	-2.557	COX8A;COX7B;COX7A2L;MT-CO1;COX4I1;CYCS;MT-CO2;MT-CO3;COX6A1;COX7C
negative regulation of microtubule polymerization (GO:0031115)	GO_Biological_Process_2018	DOWN	4	3.4106e-05	0.00620242	0.7	-2.49928	CLIP3;STMN1;STMN2;TBCD;TUBB4A;EML2;SNCA
L-type voltage-gated calcium channel complex (GO:1990454)	GO_Cellular_Component_2018	DOWN	4	0.00109306	0.0182968	0.625	-2.42929	CACNB2;CACNB3;CACNA2D1;NOS1AP;CACNA1C
mitochondrial respiratory chain complex III (GO:0005750)	GO_Cellular_Component_2018	DOWN	4	0.00104791	0.0182968	0.466667	-2.32039	UQCRB;MT-CO1;UQCRC1;UQCR10;BCS1L;UQCRH;UQCRHL
U6 snRNP (GO:0005688)	GO_Cellular_Component_2018	DOWN	4	0.00221233	0.0327595	0.555556	-2.31735	DDX39B;LSM5;LSM4;LSM3;LSM2
spliceosomal tri-snRNP complex (GO:0097526)	GO_Cellular_Component_2018	DOWN	4	8.53097e-06	0.000547404	0.4375	-2.28585	SNRPN;SNU13;LSM5;LSM4;LSM3;LSM2;SART1;PRPF6;SNRPD1;PRPF3;PPIH;PRPF31;SNRPD3;TXNL4A
negative regulation of microtubule polymerization or depolymerization (GO:0031111)	GO_Biological_Process_2018	DOWN	4	1.47984e-07	0.000141288	0.535714	-2.21788	SPEF1;STMN2;TBCD;KATNB1;TUBB4A;EML2;CLIP3;CAMSAP3;NAV3;STMN1;ARHGEF2;FGF13;TRIM54;ANAPC2;SNCA
mitochondrial respiratory chain complex IV (GO:0005751)	GO_Cellular_Component_2018	DOWN	4	0.0037214	0.0447731	0.388889	-2.19115	COX8A;MT-CO1;COX4I1;MT-CO2;MT-CO3;COX6A1;COX7C
syntaxin-1 binding (GO:0017075)	GO_Molecular_Function_2018	DOWN	4	3.00324e-05	0.00526138	0.5625	-2.15838	NSF;SNAP25;PRRT2;UNC13A;SYT1;SNPH;STXBP1;CPLX1;VAMP2
U2 snRNP (GO:0005686)	GO_Cellular_Component_2018	DOWN	4	0.000657564	0.0120553	0.409091	-2.15446	SF3B5;SNRPN;SF3A2;PHF5A;RBMX2;SNRPD1;SNRPA1;SNRPD3;HTATSF1
negative regulation of microtubule depolymerization (GO:0007026)	GO_Biological_Process_2018	DOWN	4	0.000171956	0.0243223	0.473684	-2.11027	CAMSAP3;SPEF1;NAV3;STMN2;KATNB1;ARHGEF2;FGF13;TRIM54;ANAPC2
spliceosomal snRNP complex (GO:0097525)	GO_Cellular_Component_2018	DOWN	4	2.79301e-10	5.37655e-08	0.45	-2.10104	SF3B5;SNU13;HTATSF1;DCAF4;SNRNP70;RBMX2;SNRPD1;LUC7L;SNRPD3;TXNL4A;SNRPN;SF3A2;PRPF40B;LSM5;LSM4;LSM3;LSM2;PRPF6;PHF5A;DDX39B;LUC7L3;PPIH;PRPF31;SNRPA1;SNRPF;SNRPC;LUC7L2
negative regulation of protein polymerization (GO:0032272)	GO_Biological_Process_2018	DOWN	4	2.87309e-05	0.00548617	0.478261	-2.04103	CLIP3;STMN1;STMN2;MYADM;TWF2;TBCD;PFN1;TUBB4A;EML2;PFN2;SNCA
aerobic respiration (GO:0009060)	GO_Biological_Process_2018	DOWN	4	2.00553e-06	0.000696283	0.482759	-2.02725	COX19;UQCRB;MDH2;MT-CO1;UQCR10;COX6A1;UQCRH;UQCRHL;SIRT3;NDUFS7;UQCRC1;ME3;MT-CO3;SLC25A14
negative regulation of protein depolymerization (GO:1901880)	GO_Biological_Process_2018	DOWN	4	0.000435438	0.0475125	0.428571	-2.01429	CAMSAP3;SPEF1;NAV3;STMN2;KATNB1;ARHGEF2;FGF13;TRIM54;ANAPC2
regulation of microtubule depolymerization (GO:0031114)	GO_Biological_Process_2018	DOWN	4	2.87309e-05	0.00548617	0.478261	-1.99073	CAMSAP3;SPEF1;NAV3;MAP1B;MAP1A;STMN2;KATNB1;ARHGEF2;FGF13;TRIM54;ANAPC2
DNA-directed RNA polymerase complex (GO:0000428)	GO_Cellular_Component_2018	DOWN	4	0.00253895	0.0346796	0.411765	-1.98924	POLR2J3;POLR2E;POLR2F;POLRMT;POLR3K;POLR2J;POLR2L
prespliceosome (GO:0071010)	GO_Cellular_Component_2018	DOWN	4	4.72006e-05	0.00227153	0.458333	-1.9882	XAB2;SNRPN;SF3A2;SNRNP70;SNRPD1;LUC7L3;PRPF40B;LUC7L;SNRPD3;SNRPC;LUC7L2
microtubule organizing center (GO:0005815)	GO_Cellular_Component_2018	DOWN	4	5.95094e-05	0.00237942	0.181102	-1.9844	C2CD5;TRAF3IP1;SPPL2B;CETN2;CEP164;OLA1;SPATC1L;KIF17;UXT;ACTR1B;CEP95;PRKACA;KIFAP3;PRKACB;BCAS2;CDK5RAP3;NDEL1;ZNF365;MKKS;LRRC45;H2AFX;CEP131;MTUS2;IFT80;TUBG2;DYNLL1;DYNLL2;CCSAP;CDC25B;MZT2B;MZT2A;WRAP73;RAD51D;PSMA1;ADGRB2;RILPL1;C7ORF43;SPECC1L;JTB;ITGB1BP1;ATF5;RAPGEF6;MAD1L1;ATF4;RABL6;BRSK1;BRSK2;DCTN2;DCTN1;TUBGCP2;SSNA1;DCTN3;CRMP1;AK5;GNAI2;CDC42;HSF1;KIAA0753;ORC2;FSD1;PCNT;ATP6V1D;…
precatalytic spliceosome (GO:0071011)	GO_Cellular_Component_2018	DOWN	4	0.000433617	0.00923675	0.352941	-1.95587	SF3B5;PHF5A;SNRNP70;RBMX2;SNRPD1;PRPF31;SNU13;SNRPD3;DCAF4;BCAS2;LSM3;LSM2
mitochondrial respiratory chain complex I (GO:0005747)	GO_Cellular_Component_2018	DOWN	4	5.63981e-06	0.000434265	0.365385	-1.93535	NDUFA9;NDUFA8;NDUFB8;NDUFB7;NDUFA5;NDUFA11;NDUFB5;NDUFA3;NDUFA10;NDUFA2;NDUFC2;FOXRED1;NDUFS8;NDUFS7;NDUFS3;NDUFS2;NDUFV3;NDUFV1;SNCA
U4/U6 x U5 tri-snRNP complex (GO:0046540)	GO_Cellular_Component_2018	DOWN	4	0.000115736	0.00342758	0.423077	-1.92725	SART1;PRPF6;SNRPN;PRPF3;PPIH;PRPF31;SNU13;LSM5;TXNL4A;LSM3;LSM2
small nuclear ribonucleoprotein complex (GO:0030532)	GO_Cellular_Component_2018	DOWN	4	0.00156553	0.0241091	0.4	-1.90795	LSM10;SNRPN;SF3A2;LSM11;SNRPD1;SNRPA1;SNRPD3;SNRPF
mitochondrial ATP synthesis coupled electron transport (GO:0042775)	GO_Biological_Process_2018	DOWN	4	5.24051e-10	1.11244e-06	0.383721	-1.90263	MT-ND6;COX7B;NDUFB8;NDUFB7;UQCRB;NDUFA11;NDUFB5;MT-CO1;COX4I1;NDUFA10;UQCR10;COX6A1;COX7C;UQCRH;NDUFV3;NDUFV1;COX8A;NDUFA9;NDUFA8;NDUFA5;NDUFA3;NDUFA2;NDUFC2;UQCRHL;COX7A2L;NDUFS8;NDUFS7;NDUFS3;UQCRC1;NDUFS2;CYCS;MT-CO2;MT-CO3
RNA splicing (GO:0008380)	GO_Biological_Process_2018	DOWN	4	2.21579e-05	0.0049777	0.271028	-1.8681	DDX25;PDCD7;GEMIN2;WDR83;DCAF4;CCAR2;PPP2CA;RNF113A;SNRNP70;SNRPD1;SNRPD3;TXNL4A;BCAS2;SNRPN;SF3A2;LSM4;SRRM1;DDX19A;DDX19B;PRPF6;DDX39B;NOVA1;PRPF3;MPHOSPH10;LUC7L3;SNRPA1;RNPS1;SNRPF;TARDBP
mitochondrion (GO:0005739)	GO_Cellular_Component_2018	DOWN	4	7.67468e-13	2.95475e-10	0.197663	-1.85365	MT-ND6;IFI27L2;CISD1;DCAF8;PHB2;GLS;ALKBH3;NFU1;RPS6KA6;CYP2D7;FAM110B;BSG;CDK5RAP1;MPV17;ACAD10;GABARAPL1;MECR;CMC2;CD3EAP;BCS1L;GTPBP3;COX7A2L;TMEM126A;UQCRC1;TARS2;VDAC1;MT-CO2;MT-CO3;LETMD1;STXBP1;ABCB8;MRPL20;RHOT2;NTHL1;BLOC1S2;NDFIP2;MRPL28;PYCR2;BRI3BP;MRPL22;MRPL30;CS;FIBP;NDUFAF6;NDUFAF7;NDUFAF5;SFXN3;TRMU;COX7B;FEN1;MRPS16;YJEFN3;MRPS11;HSCB;COX7C;MRPL42;HINT2;AIFM1;RFK;FLVCR1;TOMM70;M…
axon (GO:0030424)	GO_Cellular_Component_2018	DOWN	4	0.000390865	0.00885195	0.225352	-1.839	APP;RAB3A;KCNC2;ATP1A3;PAK1;MAPK8;ATCAY;ZFYVE27;GRM7;SLC38A7;NEFL;KIF1A;EPHB2;SNCA;KIRREL3;KCNB1;BDNF;DAB2IP;AZIN2;CPT1C;SRCIN1;CCSAP;DNM1;RAB11A;DNM3;OLFM1;CDK5;RUFY3;MAP1B;FGF13;SCN2A;CDK5R1
regulation of neuronal synaptic plasticity (GO:0048168)	GO_Biological_Process_2018	DOWN	4	1.18011e-05	0.00300456	0.48	-1.81597	CAMK2B;APP;ARC;SYNGR1;RAB3A;NETO1;NSMF;SYP;GRIK2;EPHB2;SHISA7;PPFIA3
7-methylguanosine mRNA capping (GO:0006370)	GO_Biological_Process_2018	DOWN	4	0.000315293	0.036488	0.363636	-1.81146	CDK7;ERCC3;RNMT;ERCC2;POLR2E;POLR2F;POLR2H;SUPT5H;GTF2F1;POLR2J;GTF2H5;POLR2L
mitochondrial respiratory chain complex assembly (GO:0033108)	GO_Biological_Process_2018	DOWN	4	3.12564e-07	0.00014921	0.316327	-1.77447	MT-ND6;COX19;NDUFB8;NDUFB7;UQCRB;NDUFA11;NDUFB5;NDUFA10;UQCR10;FOXRED1;SAMM50;NDUFV3;NDUFV1;NDUFA9;NDUFA8;NDUFA5;NDUFA3;ACAD9;NDUFA2;NDUFC2;BCS1L;TTC19;IMMP1L;NDUFS8;NDUFS7;NDUFAF6;NDUFAF7;NDUFAF5;NDUFS3;NDUFS2;SDHAF4
mRNA splicing, via spliceosome (GO:0000398)	GO_Biological_Process_2018	DOWN	4	1.88889e-06	0.000696283	0.225191	-1.74013	PDCD7;GEMIN2;DDX42;CELF4;GPATCH1;WDR83;DDX41;PRPF19;UBL5;SART1;SNRNP70;RBMX2;SNRPD1;SNRPD3;TXNL4A;BCAS2;SNRPN;PRMT7;PRPF40B;GTF2F1;SRRM1;PRPF6;DDX39A;DDX39B;PSPC1;PRPF3;PPIE;PPIH;SNRPA1;HNRNPH2;SNRPF;SNRPC;SF3B5;SNU13;HTATSF1;ESS2;RNF113A;POLR2E;SYMPK;POLR2F;POLR2H;HNRNPA1;POLR2J;POLR2L;HNRNPA0;HNRNPA3;SF3A2;FUS;LSM5;LSM4;LSM3;LSM2;XAB2;NUDT21;PHF5A;HNRNPD;PRPF31;RNPS1;SUGP1
ionotropic glutamate receptor complex (GO:0008328)	GO_Cellular_Component_2018	DOWN	4	0.000630605	0.0120553	0.325	-1.69794	GRIK5;SCRIB;GRIK1;GRIK2;SHISA7;GRIN2D;CACNG8;GRIN2A;DLG3;CNIH3;SHANK2;GRIA3;GRIA4
mitochondrial inner membrane (GO:0005743)	GO_Cellular_Component_2018	DOWN	4	1.13542e-08	1.45712e-06	0.230994	-1.67305	MRPS17;SLC25A1;MT-ND6;COX7B;SLC25A3;MRPS16;NDUFA11;MT-CO1;MRPS11;COX4I1;NDUFA10;MRPL34;COX6A1;PHB2;COX7C;MRPL32;MRPL42;MRPL2;AIFM1;CHCHD6;TIMM17B;PMPCA;MPV17;SLC25A45;CHCHD1;COX8A;MRPS25;ACAD9;MRPS23;NDUFC2;TIMM23;SLC25A16;MRPS9;COX7A2L;MRPL51;UQCRC1;SLC25A10;MT-CO2;MT-CO3;LETMD1;MICU1;SLC25A11;SLC25A14;NDUFB8;TOMM40;NDUFB7;UQCRB;NDUFB5;MRPS33;MRPS34;SPG7;UQCR10;MRPL57;UQCRH;FOXRED1;TIMM50;MRPL55…
NADH dehydrogenase (ubiquinone) activity (GO:0008137)	GO_Molecular_Function_2018	DOWN	4	3.28206e-05	0.00526138	0.363636	-1.6487	NDUFA9;NDUFA8;NDUFB8;NDUFB7;NDUFA5;NDUFB5;NDUFA3;NDUFA10;NDUFA2;NDUFC2;NDUFS8;NDUFS7;NDUFS3;NDUFS2;NDUFV3;NDUFV1
vesicle coat (GO:0030120)	GO_Cellular_Component_2018	DOWN	4	0.00363037	0.0447731	0.3125	-1.64444	NECAP1;PDCD6;CLTB;TMED3;CLTA;COPG2;COPG1;COPE;COPZ1;ARFGAP2
vesicle-mediated transport (GO:0016192)	GO_Biological_Process_2018	DOWN	4	2.44276e-05	0.00518272	0.192214	-1.64422	SNAP25;APP;DOC2A;AP2A1;PTPN23;SNX11;WASH2P;RPH3A;ZFYVE27;DPYSL2;TOM1;KIF1A;GPRASP1;GIT1;TBC1D10B;NSF;PRKCI;VPS33B;TSC2;VRK1;SCRIB;SYP;COMMD1;VRK3;MAPK8IP3;DNM1;ARFGAP1;ARFGAP2;DNM3;ACAP3;STX1B;RNF126;VAMP1;TSNARE1;STEAP2;SEC22A;STX1A;VAMP2;NAPB;MAGEL2;RAB5B;DCTN1;MGRN1;KALRN;NCALD;STX10;CDC42;ARFRP1;CYTH2;VPS53;STX6;MICALL2;VPS11;ATP6V1H;YKT6;SNX8;RAB11FIP4;SYT5;SYT4;SYT3;SYT1;CACFD1;SYT16;MYO5A;…
dendrite (GO:0030425)	GO_Cellular_Component_2018	DOWN	4	0.00256276	0.0346796	0.189815	-1.63895	KCNC2;HTR2A;ELFN1;GPHN;STRN4;PAK1;SAMD14;MAPK8;ATCAY;ZFYVE27;GRM7;MAP2;KIF1A;EPHB2;NPTX2;BSN;KIRREL3;PRKCG;GABRA1;MPP2;KCNB1;BDNF;TRAPPC4;PLK2;ACAD9;GABRA3;AZIN2;CPT1C;SRCIN1;CDK5;NSG2;RUFY3;MAP1B;MAP1A;RGS12;NSMF;FGF13;NPTXR;CPEB3;SHANK2;CDK5R1
7-methylguanosine RNA capping (GO:0009452)	GO_Biological_Process_2018	DOWN	4	0.000315293	0.036488	0.363636	-1.57967	CDK7;ERCC3;RNMT;ERCC2;POLR2E;POLR2F;POLR2H;SUPT5H;GTF2F1;POLR2J;GTF2H5;POLR2L
mitochondrial respiratory chain complex I biogenesis (GO:0097031)	GO_Biological_Process_2018	DOWN	4	2.73266e-07	0.000149086	0.369231	-1.57833	NDUFA9;MT-ND6;NDUFA8;NDUFB8;NDUFB7;NDUFA5;NDUFA11;NDUFB5;NDUFA3;NDUFA10;ACAD9;NDUFA2;NDUFC2;BCS1L;FOXRED1;NDUFS8;NDUFS7;NDUFAF6;NDUFAF7;NDUFAF5;NDUFS3;NDUFS2;NDUFV3;NDUFV1
NADH dehydrogenase complex assembly (GO:0010257)	GO_Biological_Process_2018	DOWN	4	2.73266e-07	0.000149086	0.369231	-1.57399	NDUFA9;MT-ND6;NDUFA8;NDUFB8;NDUFB7;NDUFA5;NDUFA11;NDUFB5;NDUFA3;NDUFA10;ACAD9;NDUFA2;NDUFC2;BCS1L;FOXRED1;NDUFS8;NDUFS7;NDUFAF6;NDUFAF7;NDUFAF5;NDUFS3;NDUFS2;NDUFV3;NDUFV1
microtubule cytoskeleton (GO:0015630)	GO_Cellular_Component_2018	DOWN	4	6.18032e-05	0.00237942	0.190231	-1.56022	C2CD5;KIF12;KIF17;POLB;SEPT9;ACTR1B;MAEA;RUSC1;DPYSL2;AKT1;KIF1A;DNM1L;KIFAP3;CDK5RAP3;SYBU;ZNF365;PRKCI;CEP131;MTUS2;SEPT1;TUBG2;SEPT4;CCSAP;TUBA4A;DNM1;EML2;SEPT3;DNM3;MZT2B;MZT2A;EML6;TUBB2A;KATNAL1;KIFC2;C7ORF43;MAP1B;MAP1A;SPECC1L;MAP7D2;JTB;ITGB1BP1;ARHGEF2;TRIM54;MAD1L1;GAS8;ANAPC2;BEX4;DCTN1;TUBGCP2;KATNB1;AK5;SPATA7;PPP2CA;NUAK1;FSD1;PCNT;MARK1;CBX3;DDHD2;TBCD;TBCC;TBCB;TBCA;WDR13;TUBB4A…
neuron projection morphogenesis (GO:0048812)	GO_Biological_Process_2018	DOWN	4	0.000302425	0.036488	0.219512	-1.55088	BRSK1;APP;BRSK2;CNTNAP1;RAB3A;NYAP1;RTN4;CDC42;PAK1;MAP2;BTBD3;SLITRK4;DVL1;EPB41L3;SLITRK5;APBB1;EPHB2;PAK3;PACSIN1;ZNF365;DBNL;BDNF;DAB2IP;BAIAP2;MAPK8IP2;LRFN2;ARC;LRFN4;SLC9A6;CDK5;CTTN;STK25;MAP1B;MAP1A;ZNF335;SHANK2
NADH dehydrogenase (quinone) activity (GO:0050136)	GO_Molecular_Function_2018	DOWN	4	3.28206e-05	0.00526138	0.363636	-1.54857	NDUFA9;NDUFA8;NDUFB8;NDUFB7;NDUFA5;NDUFB5;NDUFA3;NDUFA10;NDUFA2;NDUFC2;NDUFS8;NDUFS7;NDUFS3;NDUFS2;NDUFV3;NDUFV1
DNA-directed RNA polymerase II, holoenzyme (GO:0016591)	GO_Cellular_Component_2018	DOWN	4	0.00114179	0.0183163	0.241758	-1.54696	POLR2J3;TAF10;TAF9;TAF11;MED8;WDR61;RTF1;GTF2F1;MED18;MED6;GTF2H5;CDK7;RECQL5;ERCC3;TADA3;ERCC2;POLR2E;PAF1;POLR2F;POLR2H;POLR2J;POLR2L
U2-type spliceosomal complex (GO:0005684)	GO_Cellular_Component_2018	DOWN	4	2.09469e-05	0.00115208	0.327869	-1.48033	SNRPN;SF3A2;PRPF40B;SNU13;HTATSF1;PRPF19;XAB2;RNF113A;SNRNP70;SNRPD1;PPIE;LUC7L3;LUC7L;PRPF31;SNRPA1;SNRPD3;SNRPF;SNRPC;BCAS2;LUC7L2
mRNA processing (GO:0006397)	GO_Biological_Process_2018	DOWN	4	6.15183e-08	7.83128e-05	0.235915	-1.47619	PDCD7;GEMIN2;ELAVL4;DDX42;GPATCH1;WDR83;DDX41;PRPF19;UBL5;SART1;SNRNP70;RBMX2;SNRPD1;SNRPD3;PRKACA;TXNL4A;BCAS2;SRRM4;SNRPN;PRPF40B;THOC3;GTF2F1;SRRM1;PRPF6;DDX39A;DDX39B;PSPC1;PRPF3;PPIE;PPIH;SNRPA1;HNRNPH2;SNRPF;SNRPC;SF3B5;RNMT;SNU13;HTATSF1;ESS2;TBRG4;POLR2E;SYMPK;POLR2F;POLR2H;HNRNPA1;POLR2J;POLR2L;HNRNPA0;HNRNPA3;SF3A2;FUS;LSM5;SUPT5H;LSM4;LSM3;GTF2H5;LSM2;XAB2;NUDT21;CDK7;PHF5A;ERCC3;ERCC2…
nucleotide-excision repair (GO:0006289)	GO_Biological_Process_2018	DOWN	4	8.60858e-05	0.0136984	0.256881	-1.4738	PNKP;CETN2;COPS7B;COPS7A;PRPF19;ATXN3;SLX4;SUMO1;SUMO3;POLR2E;POLR2F;POLL;POLR2H;POLR2J;POLR2L;UBE2I;RFC2;CHD1L;GTF2H5;XAB2;COPS3;COPS6;CDK7;ERCC3;ERCC2;UBE2N;UBE2V2;PPIE
centrosome (GO:0005813)	GO_Cellular_Component_2018	DOWN	4	0.000175752	0.00475567	0.179654	-1.45867	TRAF3IP1;SPPL2B;CETN2;CEP164;OLA1;SPATC1L;UXT;ACTR1B;CEP95;PRKACA;KIFAP3;PRKACB;EMD;BCAS2;CDK5RAP3;NDEL1;MKKS;LRRC45;H2AFX;CEP131;MTUS2;IFT80;TUBG2;DYNLL1;DYNLL2;CCSAP;CDC25B;MZT2B;MZT2A;WRAP73;RAD51D;PSMA1;ADGRB2;RILPL1;JTB;ATF5;RAPGEF6;MAD1L1;ATF4;RABL6;BRSK1;BRSK2;DCTN2;DCTN1;TUBGCP2;SSNA1;DCTN3;CRMP1;GNAI2;CDC42;HSF1;KIAA0753;ORC2;FSD1;PCNT;ATP6V1D;RAB11FIP4;RANBP1;SLF1;USP20;PLK2;SCLT1;TBCD;…
regulation of microtubule polymerization (GO:0031113)	GO_Biological_Process_2018	DOWN	4	0.000193597	0.0264052	0.361111	-1.43843	DCTN1;STMN2;TBCD;TUBB4A;EML2;CLIP3;CAMSAP3;PAK1;NAV3;MAP2;STMN1;SNCA;CDK5R1
spliceosomal snRNP assembly (GO:0000387)	GO_Biological_Process_2018	DOWN	4	0.000358718	0.0402924	0.342105	-1.43386	PRMT7;GEMIN2;PRPF19;LSM4;SART1;PRPF6;SNRPD1;PRPF3;PRPF31;SNRPD3;SNRPF;SNRPC;SRSF12
neuron projection development (GO:0031175)	GO_Biological_Process_2018	DOWN	4	3.60645e-06	0.00114775	0.25	-1.43323	APP;CNTNAP1;NYAP1;RASGRF1;STMN2;HMGB1;FRY;CDC42;PAK1;SAMD14;BLOC1S6;ATCAY;ZFYVE27;MAP2;BLOC1S2;STMN1;EPB41L3;MICALL2;EPHB2;NPTX2;PAK3;PACSIN1;ZNF365;DBNL;BDNF;PRMT1;DAB2IP;LAMB1;RAB11A;ADCYAP1;ARC;GAP43;SLC9A6;CDK5;CTTN;STK25;TBC1D24;NPTXR;ZNF335;SHANK2;CDK16;CDK5R1
nucleolus (GO:0005730)	GO_Cellular_Component_2018	DOWN	4	8.39264e-05	0.00293742	0.171344	-1.42856	EIF4A2;SRP19;JPT1;NARF;GEMIN2;RRP1;RBPJ;NOC2L;TXN2;RPS6KA6;ENDOV;HABP4;MAF1;CDK5RAP3;TSPYL2;TSPYL1;PIH1D1;CIRBP;WDR74;CD3EAP;DDX10;IMP4;VRK1;LARP4B;VRK3;EBNA1BP2;ILF3;COX7A2L;DDX39A;DDX39B;EWSR1;NCL;SUB1;MRTO4;ZNF554;MEAF6;PRKRIP1;ABCB8;SNU13;ATXN3;DSN1;DDRGK1;MAP2;CAMTA1;H1FX;BRIX1;N4BP1;NSUN5P1;IQSEC1;SURF2;PYM1;UPF3A;PA2G4;TBCA;SMARCA4;ABTB1;TBL3;MPHOSPH10;PIN4;ANP32B;BRWD1;SETD4;USP36;ACADVL;…
protein localization to cell periphery (GO:1990778)	GO_Biological_Process_2018	DOWN	4	6.02918e-05	0.0104661	0.254237	-1.41492	PLEKHF1;STXBP1;LIN7C;LIN7B;NKD2;DPP6;RAB40B;ZFYVE27;RAB40C;BSG;EPB41L3;TSPAN5;SCN3B;PACSIN1;PPIL2;KCNB1;ACTN2;KCNIP3;KCNIP4;MYO5A;ATP1B1;EFR3B;RAB11A;CACNB2;CACNB3;RAB15;RAB37;MYADM;FGF13;RAPGEF6
mitochondrial respiratory chain complex I assembly (GO:0032981)	GO_Biological_Process_2018	DOWN	4	2.73266e-07	0.000149086	0.369231	-1.40965	NDUFA9;MT-ND6;NDUFA8;NDUFB8;NDUFB7;NDUFA5;NDUFA11;NDUFB5;NDUFA3;NDUFA10;ACAD9;NDUFA2;NDUFC2;BCS1L;FOXRED1;NDUFS8;NDUFS7;NDUFAF6;NDUFAF7;NDUFAF5;NDUFS3;NDUFS2;NDUFV3;NDUFV1
syntaxin binding (GO:0019905)	GO_Molecular_Function_2018	DOWN	4	2.32689e-07	0.000102034	0.346154	-1.38761	SNAP25;NAPB;DOC2A;STXBP1;CACNA1A;CPLX1;STX10;GOLGA2;RPH3A;BLOC1S6;STX6;VPS11;SYT5;NSF;SYT4;SYT3;TMED9;PRRT2;UNC13A;SYT1;SYT16;SYT13;RAB11A;SYT12;SNPH;VAMP1;VAMP2
protein localization to membrane (GO:0072657)	GO_Biological_Process_2018	DOWN	4	0.000206651	0.0272139	0.223602	-1.38733	PLEKHF1;STXBP1;LIN7C;LIN7B;NKD2;DPP6;RAB40B;ZFYVE27;RAB40C;DVL1;BSG;EPB41L3;TSPAN5;BID;SCN3B;PACSIN1;PPIL2;KCNB1;ACTN2;KCNIP3;KCNIP4;MYO5A;SCRIB;ATP1B1;EFR3B;RAB11A;CACNB2;CACNB3;DLG3;RAB15;RAB37;HGS;MYADM;ITGB1BP1;FGF13;RAPGEF6
RNA binding (GO:0003723)	GO_Molecular_Function_2018	DOWN	4	2.27664e-08	1.99661e-05	0.170749	-1.37251	EIF4A2;TCERG1;SLC4A1AP;RTCA;RRP1;GPATCH1;NOC2L;DCAF4;CCAR2;UBE2L3;LSM10;ENDOV;RPS16;LGALS1;TRIM28;SNRPD1;LUC7L;UBAP2L;DENR;SNRPD3;SRRM4;RBFOX1;RBFOX2;RPL22;CIRBP;CD3EAP;DDX10;IMP4;ACTN4;SRRM1;DDX39A;DDX39B;EWSR1;SUB1;PFN1;EIF1B;DUS3L;ANP32A;STXBP1;PRKRIP1;MEPCE;TWF2;SNU13;RTF1;HTATSF1;MRPL20;C7ORF50;PCBP3;ZRANB2;MYO5A;MRPL28;UPF3A;PA2G4;MRPL21;MRPL22;EIF1;SNHG28;CS;CPEB1;TBL3;LAS1L;FASN;HNRNPD;MP…
respiratory electron transport chain (GO:0022904)	GO_Biological_Process_2018	DOWN	4	5.8258e-10	1.11244e-06	0.368421	-1.35917	MT-ND6;COX7B;NDUFB8;NDUFB7;UQCRB;NDUFA11;NDUFB5;MT-CO1;COX4I1;NDUFA10;ETFB;UQCR10;COX6A1;COX7C;UQCRH;D2HGDH;NDUFV3;NDUFV1;COX8A;NDUFA9;NDUFA8;NDUFA5;NDUFA3;NDUFA2;NDUFC2;UQCRHL;COX7A2L;NDUFS8;NDUFS7;NDUFS3;UQCRC1;NDUFS2;CYCS;MT-CO2;MT-CO3
organelle membrane fusion (GO:0090174)	GO_Biological_Process_2018	DOWN	4	0.000278539	0.035458	0.277778	-1.29804	SYT5;SNAP25;SYT4;SYT3;DOC2A;SYT1;SYT16;SYT13;STX10;RPH3A;STX1B;SYT12;STX6;BNIP1;VAMP1;TSNARE1;YKT6;SEC22A;STX1A;VAMP2
negative regulation of supramolecular fiber organization (GO:1902904)	GO_Biological_Process_2018	DOWN	4	1.44281e-05	0.00344382	0.345455	-1.28465	SPEF1;STMN2;TWF2;TBCD;KATNB1;TUBB4A;EML2;CLIP3;CAMSAP3;NAV3;STMN1;MYADM;ARHGEF2;FGF13;PFN1;TRIM54;ANAPC2;PFN2;SNCA
spliceosomal complex (GO:0005681)	GO_Cellular_Component_2018	DOWN	4	4.67124e-06	0.000434265	0.278261	-1.28266	SF3B5;RBM25;PDCD7;WDR83;SNU13;DDX41;HTATSF1;DCAF4;CCAR2;RNF113A;SNRNP70;RBMX2;SNRPD1;SNRPD3;HNRNPA1;TXNL4A;BCAS2;SNRPN;SF3A2;LSM3;LSM2;XAB2;PRPF6;PHF5A;DDX39A;DDX39B;PRPF3;PPIH;PRPF31;SNRPA1;SNRPF;SNRPC
RNA splicing, via transesterification reactions with bulged adenosine as nucleophile (GO:0000377)	GO_Biological_Process_2018	DOWN	4	1.56722e-06	0.000665025	0.232068	-1.26194	PDCD7;DDX42;GPATCH1;WDR83;DDX41;PRPF19;UBL5;SART1;SNRNP70;RBMX2;SNRPD1;SNRPD3;TXNL4A;BCAS2;SNRPN;PRPF40B;GTF2F1;SRRM1;PRPF6;DDX39A;DDX39B;PSPC1;PRPF3;PPIE;PPIH;SNRPA1;HNRNPH2;SNRPF;SNRPC;SF3B5;SNU13;HTATSF1;ESS2;POLR2E;SYMPK;POLR2F;POLR2H;HNRNPA1;POLR2J;POLR2L;HNRNPA0;HNRNPA3;SF3A2;FUS;LSM5;LSM4;LSM3;LSM2;XAB2;NUDT21;PHF5A;HNRNPD;PRPF31;RNPS1;SUGP1
cellular respiration (GO:0045333)	GO_Biological_Process_2018	DOWN	4	8.9161e-06	0.00243219	0.344828	-1.24048	COX19;UQCRB;MDH2;MT-CO1;ETFB;UQCR10;COX6A1;UQCRH;UQCRHL;SIRT3;TBRG4;NDUFS7;NDUFS3;UQCRC1;CYCS;D2HGDH;ME3;SDHAF4;MT-CO3;SLC25A14
protein localization to plasma membrane (GO:0072659)	GO_Biological_Process_2018	DOWN	4	8.02759e-05	0.0133293	0.244275	-1.21997	PLEKHF1;STXBP1;NKD2;ARFRP1;DPP6;RAB40B;ZFYVE27;RAB40C;BSG;EPB41L3;TSPAN5;SCN3B;PACSIN1;NSF;PPIL2;KCNB1;ACTN2;KCNIP3;KCNIP4;MYO5A;ATP1B1;EFR3B;RAB11A;CACNB2;CACNB3;RAB15;RILPL1;RAB37;MYADM;FGF13;RAPGEF6;VAMP2
regulation of cation channel activity (GO:2001257)	GO_Biological_Process_2018	DOWN	4	9.2467e-05	0.0141253	0.291667	-1.15312	APP;CAMK2D;MEF2C;ACTN2;KCNAB1;MAPK8IP2;SHISA7;FKBP1A;CACNB1;JPH4;CACNB2;CACNG8;CACNB3;CACNB4;JPH3;NETO1;PRKACA;CNIH3;FGF12;SHANK2;VAMP2
tubulin binding (GO:0015631)	GO_Molecular_Function_2018	DOWN	4	3.59957e-05	0.00526138	0.210938	-1.06028	SPEF1;STMN2;KIF12;KIF17;WASH2P;FTCD;GOLGA2;POLB;UXT;MAP1LC3A;STMN1;KIF1A;DNM1L;EMD;NDEL1;GABARAPL1;PACRG;MTUS2;CCSAP;DNM1;EML2;DNM3;CLIP3;CLIP2;EML6;RAD51D;NAV3;KIFC2;MAP1B;MAP1A;ARHGEF2;ATF5;GAS8;BEX4;BRSK1;DCTN1;TUBGCP2;KATNB1;NCALD;MAP2;BLOC1S2;FSD1;RAE1;SNCA;TBCD;RAB11A;MZT1;REEP1;VAPB;HOOK1;TUBGCP6;TRIM36;FGF13;CDK5R1
microtubule (GO:0005874)	GO_Cellular_Component_2018	DOWN	4	0.00293549	0.0376721	0.189573	-0.973373	BEX4;DCTN1;TUBGCP2;KATNB1;KIF12;KIF17;HID1;POLB;SEPT9;DPYSL2;KIF1A;FSD1;DNM1L;KIFAP3;CDK5RAP3;SYBU;DCXR;TBCD;MTUS2;TBCC;TUBG2;TUBB4A;TUBA4A;TUBB2A;KATNAL1;CDK5;NAV3;KIFC2;TBL1XR1;SNPH;MAP1B;MAP1A;CALM3;ARHGEF2;FGF13;TRIM54;CALM2;GAS8;ANAPC2;CDK5R1
regulation of interferon-alpha secretion (GO:1902739)	GO_Biological_Process_2018	UP	4	0.000189761	0.00693117	0.714286	-2.97516	IFIH1;CHUK;DHX9;DDX58;DHX36
transforming growth factor beta-activated receptor activity (GO:0005024)	GO_Molecular_Function_2018	UP	4	0.000189761	0.010674	0.714286	-2.96733	TGFBR3;ACVRL1;LTBP1;TGFBR1;TGFBR2
type II transforming growth factor beta receptor binding (GO:0005114)	GO_Molecular_Function_2018	UP	4	2.55151e-05	0.0020876	0.75	-2.90215	TGFBR3;TGFB2;TGFB1;BAMBI;TGFBR1;ENG
regulation of epithelial to mesenchymal transition involved in endocardial cushion formation (GO:1905005)	GO_Biological_Process_2018	UP	4	0.000189761	0.00693117	0.714286	-2.87092	ACVR1;TGFB2;TGFBR1;ENG;TGFBR2
positive regulation of chondrocyte differentiation (GO:0032332)	GO_Biological_Process_2018	UP	4	0.000586976	0.016255	0.5	-2.86285	ACVRL1;ZBTB16;SOX9;BMPR1B;SOX6;SOX5
carnitine metabolic process (GO:0009437)	GO_Biological_Process_2018	UP	4	0.000586976	0.016255	0.5	-2.86068	SLC22A4;CPT1A;TMLHE;SHMT1;BBOX1;ALDH9A1
ventricular trabecula myocardium morphogenesis (GO:0003222)	GO_Biological_Process_2018	UP	4	0.000955479	0.0240974	0.555556	-2.8192	DLL4;TGFB2;TGFBR1;ENG;BMPR1A
regulation of mesenchymal stem cell differentiation (GO:2000739)	GO_Biological_Process_2018	UP	4	0.000189761	0.00693117	0.714286	-2.81344	REST;LTBP2;SOX9;SOX6;SOX5
coreceptor activity involved in Wnt signaling pathway (GO:0071936)	GO_Molecular_Function_2018	UP	4	0.000955479	0.0335338	0.555556	-2.70325	RYK;LRP5;GPC4;GPC6;LRP6
negative regulation of cardiocyte differentiation (GO:1905208)	GO_Biological_Process_2018	UP	4	0.000463503	0.0136379	0.625	-2.49467	BMP2;FZD7;FRS2;SOX6;EGFR
transmembrane receptor protein serine/threonine kinase activity (GO:0004675)	GO_Molecular_Function_2018	UP	4	3.73884e-05	0.00280413	0.533333	-2.4766	ACVR1;TGFBR3;ACVRL1;BMPR1B;LTBP1;TGFBR1;TGFBR2;BMPR1A
CD40 receptor complex (GO:0035631)	GO_Cellular_Component_2018	UP	4	0.00462593	0.0424221	0.416667	-2.46616	RNF31;CD40;CHUK;TANK;BIRC2
dystrophin-associated glycoprotein complex (GO:0016010)	GO_Cellular_Component_2018	UP	4	0.000340549	0.00746938	0.466667	-2.45784	SGCE;SGCD;SGCB;DAG1;PGM5;SNTB1;SNTB2
tumor necrosis factor-activated receptor activity (GO:0005031)	GO_Molecular_Function_2018	UP	4	0.000509637	0.0208488	0.36	-2.40593	CD40;TNFRSF19;TNFRSF10B;FAS;TNFRSF11B;LTBR;TNFRSF1B;TNFRSF1A;TNFRSF10D
negative regulation of cardiac muscle cell differentiation (GO:2000726)	GO_Biological_Process_2018	UP	4	0.000463503	0.0136379	0.625	-2.38535	BMP2;SMAD4;FZD7;FRS2;SOX6
regulation of necrotic cell death (GO:0010939)	GO_Biological_Process_2018	UP	4	0.00159469	0.0348297	0.428571	-2.36603	HEBP2;RIPK1;CFLAR;TANK;BIRC2;BIRC3
atrioventricular valve development (GO:0003171)	GO_Biological_Process_2018	UP	4	0.00175124	0.0372865	0.5	-2.35399	ACVR1;HEYL;BMP2;TGFB2;TGFBR2
aorta development (GO:0035904)	GO_Biological_Process_2018	UP	4	0.000955479	0.0240974	0.555556	-2.3499	PDGFRB;JAG1;LRP1;ADAMTS9;TBX2
positive regulation of cartilage development (GO:0061036)	GO_Biological_Process_2018	UP	4	0.00128029	0.0301367	0.388889	-2.34186	ACVRL1;BMP2;ZBTB16;SOX9;BMPR1B;SOX6;SOX5
positive regulation of interferon-alpha secretion (GO:1902741)	GO_Biological_Process_2018	UP	4	0.000189761	0.00693117	0.714286	-2.31607	IFIH1;CHUK;DHX9;DDX58;DHX36
cell surface receptor signaling pathway involved in heart development (GO:0061311)	GO_Biological_Process_2018	UP	4	0.00243079	0.0484721	0.4	-2.31455	ACVR1;DLL4;NOTCH2;TGFB1;JAG1;BMPR1A
filopodium membrane (GO:0031527)	GO_Cellular_Component_2018	UP	4	0.00099657	0.0137449	0.461538	-2.30722	PDPN;ITGAV;UTRN;ANTXR1;SYNE2;ARF6
scavenger receptor activity (GO:0005044)	GO_Molecular_Function_2018	UP	4	0.000164505	0.0098703	0.409091	-2.29097	CRB2;COLEC12;CD163;SCARA3;LRP1;MEGF10;ACKR3;SCARF1;CXCL16
response to iron ion (GO:0010039)	GO_Biological_Process_2018	UP	4	0.00159469	0.0348297	0.428571	-2.27681	HFE;BCL2;ACO1;B2M;HIF1A;BMP6
positive regulation of transcription from RNA polymerase II promoter involved in cellular response to chemical stimulus (GO:1901522)	GO_Biological_Process_2018	UP	4	2.8234e-06	0.000250395	0.5	-2.26651	SMAD1;BMP2;XBP1;SMAD4;CHD6;SMAD9;EP300;CARF;HIF1A;SMAD5;NFE2L2
MHC class II protein complex (GO:0042613)	GO_Cellular_Component_2018	UP	4	0.000340549	0.00746938	0.466667	-2.25647	CD74;HLA-DRB5;HLA-DPB1;HLA-DRA;HLA-DQA1;HLA-DRB1;HLA-DPA1
mesenchyme morphogenesis (GO:0072132)	GO_Biological_Process_2018	UP	4	6.67032e-06	0.000513857	0.5625	-2.25147	ACVR1;ACVRL1;HEYL;BMP2;TGFB2;SOX9;ENG;TBX2;BMPR1A
positive regulation of SMAD protein import into nucleus (GO:0060391)	GO_Biological_Process_2018	UP	4	0.000109117	0.0045775	0.538462	-2.25009	DAB2;SMAD4;TGFB1;RBPMS;TGFBR1;BMP6;BMPR1A
MAP kinase kinase kinase activity (GO:0004709)	GO_Molecular_Function_2018	UP	4	3.14874e-08	9.44623e-06	0.329114	-2.23267	ALK;DDR1;FLT1;FLT4;EGFR;IGF1R;STK3;ERBB4;ERBB2;MAP3K20;MAP3K8;EPHB1;EPHB4;MAP3K5;PDGFRB;NTRK2;MAP3K1;EPHA6;RYK;TIE1;MERTK;AXL;TEK;EPHA2;DDR2;FGFR1
activation of cysteine-type endopeptidase activity involved in apoptotic signaling pathway (GO:0097296)	GO_Biological_Process_2018	UP	4	0.000586976	0.016255	0.5	-2.22604	TNFRSF10B;FAS;RIPK1;FADD;JAK2;TANK
positive regulation of stem cell differentiation (GO:2000738)	GO_Biological_Process_2018	UP	4	0.00099657	0.0246928	0.461538	-2.21342	TGFB2;FOXC1;LTBP2;SOX9;SOX6;SOX5
transforming growth factor beta binding (GO:0050431)	GO_Molecular_Function_2018	UP	4	8.15462e-07	0.000146783	0.55	-2.21326	ACVR1;TGFBR3;ACVRL1;TWSG1;CD109;ITGAV;LTBP2;LTBP1;TGFBR1;ENG;TGFBR2
cardiovascular system development (GO:0072358)	GO_Biological_Process_2018	UP	4	0.000321097	0.0107975	0.545455	-2.20896	CRB2;PIK3CA;NXN;FLT4;NOTCH4;HSPG2
branching involved in blood vessel morphogenesis (GO:0001569)	GO_Biological_Process_2018	UP	4	0.000340549	0.0113615	0.466667	-2.15897	DLL4;SFRP2;COL4A1;NOTCH4;LEF1;ENG;TGFBR2
transmembrane receptor protein serine/threonine kinase signaling pathway (GO:0007178)	GO_Biological_Process_2018	UP	4	2.99568e-08	7.05151e-06	0.262069	-2.14502	ACVRL1;ITGB5;TGFB1I1;HFE;LEF1;LTBP2;F11R;CBL;CHRDL1;FSTL1;TMEM100;CDH5;IRAK1;ACVR1;SMAD1;TGFB2;SMAD4;TGFB1;USP9X;SMAD9;INHBB;INHBA;SMAD6;BMP7;SMAD5;TGFBR1;BMP6;TGFBR2;TGFBR3;BMP2;TWSG1;COL1A2;PARD3;ADAM9;BMPR1B;FERMT2;ENG;BMPR1A
regulation of chondrocyte differentiation (GO:0032330)	GO_Biological_Process_2018	UP	4	5.88454e-05	0.00277031	0.416667	-2.1229	ACVRL1;EFEMP1;SCIN;ZBTB16;TRPS1;SOX9;BMPR1B;SOX6;TGFBR1;SOX5
positive regulation of epithelial to mesenchymal transition (GO:0010718)	GO_Biological_Process_2018	UP	4	3.37201e-09	9.79728e-07	0.463415	-2.12081	CRB2;ACVR1;WWTR1;TGFB2;FOXC1;SMAD4;TGFB1;TGFB1I1;LEF1;MTOR;TGFBR1;TGFBR2;SDCBP;BMP2;DAB2;BAMBI;PDPN;ENG;BCL9L
membrane protein intracellular domain proteolysis (GO:0031293)	GO_Biological_Process_2018	UP	4	0.00248401	0.0487257	0.32	-2.11807	DLL4;NOTCH3;TGFB1;JAG1;RHBDD1;SPPL2A;NFKB1;MBTPS2
type I interferon signaling pathway (GO:0060337)	GO_Biological_Process_2018	UP	4	0.000240003	0.00847412	0.257576	-2.11528	SP100;IFITM1;HFE;HLA-B;HLA-C;SAMHD1;HLA-E;IRAK1;OAS1;OAS2;IRF1;IRF2;GBP2;XAF1;MYD88;IFNAR1;JAK1
atrioventricular valve morphogenesis (GO:0003181)	GO_Biological_Process_2018	UP	4	0.000552449	0.0156048	0.4375	-2.1038	ACVR1;HEYL;BMP2;TGFB2;SMAD6;TGFBR2;BMPR1A
hippo signaling (GO:0035329)	GO_Biological_Process_2018	UP	4	5.94992e-07	6.46405e-05	0.451613	-2.09875	YAP1;WWTR1;LIMD1;AMOT;STK3;MOB1A;LATS2;DCHS1;FAT4;TEAD1;AJUBA;TEAD2;TEAD3;TJP2
endocardial cushion development (GO:0003197)	GO_Biological_Process_2018	UP	4	8.12079e-06	0.000583183	0.5	-2.08944	ACVR1;ACVRL1;HEYL;BMP2;TGFB2;FOXF1;SOX9;ENG;TBX2;BMPR1A
antigen processing and presentation of exogenous peptide antigen via MHC class I, TAP-independent (GO:0002480)	GO_Biological_Process_2018	UP	4	0.00175124	0.0372865	0.5	-2.08163	HFE;HLA-B;HLA-C;B2M;HLA-E
outflow tract septum morphogenesis (GO:0003148)	GO_Biological_Process_2018	UP	4	0.00135423	0.0310155	0.347826	-2.07309	TGFB2;SMAD4;PARVA;SMAD6;ENG;TGFBR2;TBX2;BMPR1A
serine/threonine protein kinase complex (GO:1902554)	GO_Cellular_Component_2018	UP	4	0.00327259	0.0347317	0.307692	-2.06473	ACVR1;DAB2;CHUK;PHKA1;IKBKG;TGFBR1;ENG;TGFBR2
COPII-coated ER to Golgi transport vesicle (GO:0030134)	GO_Cellular_Component_2018	UP	4	4.05389e-06	0.000210002	0.289474	-2.06372	CD74;SEC24B;HLA-DRB5;SEC24A;SERPINA1;STX17;HFE;HLA-B;HLA-C;HLA-E;LMAN1;HLA-DPB1;HLA-DRA;TMED1;CD59;TMED7;B2M;TMED5;CTSC;HLA-DQA1;HLA-DRB1;HLA-DPA1
protein homodimerization activity (GO:0042803)	GO_Molecular_Function_2018	UP	4	0.000389974	0.0194987	0.142857	-2.05744	DCLRE1B;ABCD3;CSF1;ICE1;CALCOCO2;CPQ;FLT4;PLEK;SPPL2A;CIB2;PYGL;IDE;EPRS;GIMAP7;CDH5;STK10;NADK2;HHEX;CDH2;IMPA2;TRIM5;IKBKG;IL6R;MAP3K5;ACVR1;SH3GLB1;FCER1G;CDADC1;VWF;CHUK;RIPK2;ZBTB38;TCF12;DARS2;TAP1;IRAK3;MUT;DCK;MID1;MID2;THAP1;TPST2;ERN1;QTRT2;ACOX2;CAT;CDH11;ZNF318;PECAM1;MASP1;KIF20B;DDR2;ABCG2;SP100;CANT1;FICD;GYPC;PEX11A;SHMT1;TARS;NOD1;LRP6;WRN;SNX2;IRAK1;ERBB4;CDH20;PDCD10;PDGFC;ECT2…
MHC protein complex (GO:0042611)	GO_Cellular_Component_2018	UP	4	4.46812e-06	0.000210002	0.526316	-2.05657	CD74;HLA-DRB5;HLA-DPB1;HLA-B;HLA-DRA;HLA-C;HLA-DQA1;HLA-DRB1;HLA-DPA1;HLA-E
Wnt-activated receptor activity (GO:0042813)	GO_Molecular_Function_2018	UP	4	5.42809e-07	0.000122132	0.521739	-2.05499	FZD1;SFRP2;SMO;FRZB;FZD4;RYK;FZD7;FZD6;LRP5;FZD8;LRP4;LRP6
pathway-restricted SMAD protein phosphorylation (GO:0060389)	GO_Biological_Process_2018	UP	4	0.000199074	0.00714811	0.5	-2.05469	ACVR1;TGFBR3;BMP2;TGFB2;TGFB1;TGFBR1;TGFBR2
regulated exocytosis (GO:0045055)	GO_Biological_Process_2018	UP	4	0.000450475	0.0135366	0.194631	-2.05434	TOR4A;SPARC;SERPINA1;PROS1;SERPINE1;PLEK;F13A1;SCIN;TIMP3;A2M;LYN;SRGN;ABCC4;TGFB2;TGFB1;VWF;HGF;ANXA5;FN1;LHFPL2;SYTL4;RAB31;CD109;SELENOP;PECAM1;SERPING1;NHLRC2;TLN1;VCL
cellular response to mechanical stimulus (GO:0071260)	GO_Biological_Process_2018	UP	4	6.66086e-05	0.00303463	0.306122	-2.05016	MAP3K2;CD40;MAP3K1;TNFRSF10B;NFKB1;TNFRSF1A;IRF1;CASP1;FAS;FADD;LTBR;SOX9;TLR5;TLR4;MYD88
positive regulation of transcription of Notch receptor target (GO:0007221)	GO_Biological_Process_2018	UP	4	0.00128029	0.0301367	0.388889	-2.04767	HEYL;KAT2B;NOTCH3;MAML2;NOTCH4;EP300;MAML3
cadherin binding involved in cell-cell adhesion (GO:0098641)	GO_Molecular_Function_2018	UP	4	0.000459352	0.0206708	0.4	-2.04064	RAB10;PDLIM1;ANXA1;ANXA2;TMOD3;PDLIM5;S100A11;CNN3
positive regulation of vasculature development (GO:1904018)	GO_Biological_Process_2018	UP	4	1.30275e-06	0.000131422	0.266667	-2.02988	ITGB1;CD40;FLT1;SERPINE1;GATA2;FGF2;ETS1;HIF1A;HK2;TMEM100;CDH5;ITGB8;CYP1B1;CD34;SASH1;XBP1;ANXA3;NOS3;SPHK1;PRKCA;HIPK1;RUNX1;SFRP2;SP1;ADAM12;TEK;PRKD1;ENG
regulation of epithelial cell proliferation (GO:0050678)	GO_Biological_Process_2018	UP	4	0.000287457	0.00988215	0.246575	-2.02839	ACVRL1;TGFB2;CDKN2B;TGFB1;PEX2;LAMC1;MCC;CDC73;EGFR;BMP6;ZFP36L1;SOX2;TGFBR3;SFRP2;MYC;ERBB2;SOX9;PRKD1
negative regulation of anoikis (GO:2000811)	GO_Biological_Process_2018	UP	4	0.000552449	0.0156048	0.4375	-2.02684	ITGB1;PIK3CA;CAV1;BCL2;PDK4;ITGA5;MCL1
regulation of vasculature development (GO:1901342)	GO_Biological_Process_2018	UP	4	0.00037372	0.0117543	0.344828	-2.02314	EGLN1;SP100;GPNMB;ADGRA2;ERBB2;EMP2;TSPAN12;FGF2;ETS1;EPHA2
MyD88-dependent toll-like receptor signaling pathway (GO:0002755)	GO_Biological_Process_2018	UP	4	0.00223628	0.0451196	0.3	-2.01007	MAP3K1;IRAK1;TAB2;IRAK3;IRAK4;TLR5;TLR4;MYD88;TLR2
regulation of cartilage development (GO:0061035)	GO_Biological_Process_2018	UP	4	6.81065e-05	0.00306986	0.5	-2.00637	BMP2;SCIN;ZBTB16;TRPS1;SOX9;BMPR1B;SOX6;SOX5
positive regulation of nucleic acid-templated transcription (GO:1903508)	GO_Biological_Process_2018	UP	4	1.6864e-09	6.30753e-07	0.188867	-1.9893	RB1;ACVRL1;CIITA;TGFB1I1;RORA;FGF2;ETS1;GLI3;GLI2;CKS1B;SOX2;SALL1;MED13;MECOM;ZIC2;MYC;CREB3L2;ZIC1;SMARCAD1;EP300;SOX9;MYBL1;TEAD1;TEAD2;MAP3K5;ACVR1;NCOA1;NANOS1;DTX3L;CHUK;NCOA3;NCOA4;PAX6;ARID1A;PARP9;TGFBR1;RUNX1;ELF1;MDFIC;TAL1;IRF1;KAT6A;ZNF516;ZNF318;UBE2V1;PPARA;YAP1;SP100;KDM3A;FOXC1;SHC1;NOTCH4;LEF1;LRP5;HIF1A;FOXO1;EGFR;LRP6;IRAK1;ERBB4;PRDM16;ZKSCAN3;TBL1X;ZNF423;RREB1;FZD1;MAP3K2;C…
cellular response to interferon-gamma (GO:0071346)	GO_Biological_Process_2018	UP	4	2.50166e-09	8.15348e-07	0.299145	-1.98207	SP100;CIITA;HFE;AQP4;EPRS;ICAM1;TRIM5;TRIM68;CASP1;TRIM25;CD58;GBP2;JAK2;B2M;GBP1;TRIM21;TRIM22;HLA-DQA1;JAK1;HLA-DPA1;HLA-DRB5;IFNGR1;HLA-B;HLA-C;MID1;HLA-E;OAS1;OAS2;IRF1;IRF2;HLA-DPB1;HLA-DRA;TRIM38;CD44;HLA-DRB1
regulation of response to cytokine stimulus (GO:0060759)	GO_Biological_Process_2018	UP	4	0.000106812	0.00452564	0.428571	-1.98049	IFIH1;ELF1;IRAK1;DHX9;DDX58;LIFR;KLF4;PARP9;RUNX1
protein binding involved in cell-cell adhesion (GO:0098632)	GO_Molecular_Function_2018	UP	4	0.000968753	0.0335338	0.363636	-1.97795	RAB10;PDLIM1;ANXA1;ANXA2;TMOD3;PDLIM5;S100A11;CNN3
regulation of macrophage differentiation (GO:0045649)	GO_Biological_Process_2018	UP	4	0.00159469	0.0348297	0.428571	-1.97677	CSF1;PRKCA;RIPK1;FADD;INHBA;C1QC
myeloid cell differentiation (GO:0030099)	GO_Biological_Process_2018	UP	4	0.00138298	0.0313351	0.266667	-1.96432	LYN;DYRK3;CDKN2B;IFI16;TAL1;ZBTB16;KAT6A;HCLS1;PRKX;IKZF1;INHBA;JAK2
cellular response to transforming growth factor beta stimulus (GO:0071560)	GO_Biological_Process_2018	UP	4	4.04365e-08	9.01733e-06	0.29703	-1.96261	ACVRL1;ITGB5;LTBP2;F11R;CBL;ZFP36L2;ZFP36L1;CDH5;SOX9;SOX6;SOX5;ACVR1;WWOX;SMAD1;TGFB2;SMAD4;TGFB1;USP9X;SMAD5;TGFBR1;TGFBR2;TGFBR3;TWSG1;COL1A2;PARD3;PDE3A;ADAM9;FERMT2;LIMS1;BMPR1A
regulation of SMAD protein import into nucleus (GO:0060390)	GO_Biological_Process_2018	UP	4	0.000117185	0.00477457	0.470588	-1.95281	WWTR1;DAB2;SMAD4;TGFB1;RBPMS;TGFBR1;BMP6;BMPR1A
endocardial cushion morphogenesis (GO:0003203)	GO_Biological_Process_2018	UP	4	5.16401e-07	5.91349e-05	0.625	-1.95265	ACVR1;ACVRL1;HEYL;BMP2;TGFB2;SOX9;ENG;TGFBR2;TBX2;BMPR1A
neutrophil degranulation (GO:0043312)	GO_Biological_Process_2018	UP	4	1.7203e-06	0.000169509	0.170833	-1.948	CYFIP1;B4GALT1;DDX3X;SERPINA1;FRMPD3;TMEM179B;HFE;SNAP23;ITGB2;MAGT1;PYGL;CTSS;HEBP2;STK10;PNP;C3AR1;PGM2;ITGAV;CPNE3;B2M;GYG1;PGM1;CTSC;CD53;DSP;FCER1G;CD93;ANXA2;ANXA3;NFAM1;CYBB;ANO6;ATP11A;TNFRSF1B;FGR;DNAJC3;TYROBP;RAB31;CRISPLD2;CAT;PECAM1;DOCK2;S100A9;CD44;S100A8;VCL;TLR2;GRN;CANT1;ROCK1;HVCN1;COPB1;FGL2;MGST1;FPR1;PRCP;IQGAP1;GNS;RAP1B;C3;SDCBP;STOM;CD59;METTL7A;CD58;S100A11;LAIR1;GSDMD;I…
cadherin binding (GO:0045296)	GO_Molecular_Function_2018	UP	4	4.14799e-05	0.00287168	0.175159	-1.94764	ITGB1;TES;DDX3X;CTNND1;F11R;FNBP1L;CDH5;CDH2;TRIM25;ARFIP1;CLIC1;NCK1;SH3GLB1;CAST;ANXA1;ANXA2;SWAP70;TMOD3;CD2AP;CDH11;PKP2;PLIN3;ITGA6;TLN1;MAPRE1;EZR;VCL;EPHA2;LRRC59;NOTCH3;AHNAK;ARHGAP18;TWF1;ZC3HAV1;IQGAP1;CBL;EGFR;CNN3;PDLIM1;SDCBP;SNX2;CDH20;CALD1;BAG3;COBLL1;PDLIM5;S100A11;GCN1;IDH1;PARVA;RAB10;EHD4;PKN2;ESYT2;TJP2
TRIF-dependent toll-like receptor signaling pathway (GO:0035666)	GO_Biological_Process_2018	UP	4	0.00223628	0.0451196	0.3	-1.94629	CHUK;RIPK1;FADD;IKBKG;TICAM1;TANK;TLR4;BIRC2;BIRC3
cellular response to interleukin-6 (GO:0071354)	GO_Biological_Process_2018	UP	4	0.000358268	0.0115876	0.375	-1.93716	SMAD4;FER;STAT3;CTR9;CBL;JAK2;IL6R;NFKB1;JAK1
heart trabecula morphogenesis (GO:0061384)	GO_Biological_Process_2018	UP	4	4.05452e-05	0.00204512	0.473684	-1.91176	DLL4;TGFBR3;TGFB2;S1PR1;TEK;BMP7;TGFBR1;ENG;BMPR1A
positive regulation of phosphorylation (GO:0042327)	GO_Biological_Process_2018	UP	4	1.29321e-07	1.8994e-05	0.22488	-1.90299	ALK;DDR1;CD40;FLT1;FLT4;PELI2;FAM129A;HIF1A;EGFR;IGF1R;C3;SDCBP;GPNMB;KCTD20;ERBB4;GPER1;ERBB2;RIPK1;SOX9;EPHB1;EPHB4;LYN;PDGFRB;NTRK2;CD74;TGFB1;EPHA6;RYK;ENTPD5;FZD7;TIE1;HGF;PIFO;MERTK;MTOR;BMP2;DAB2;AXL;CDK2AP1;FAS;ITGA6;TNIK;TEK;EPHA2;DDR2;ENG;FGFR1
positive regulation of protein phosphorylation (GO:0001934)	GO_Biological_Process_2018	UP	4	6.69811e-11	4.72999e-08	0.208232	-1.89989	ACVRL1;ALK;DDR1;CD40;FLT1;CSF1;FLT4;HFE;DOCK7;TREM2;ADRA1A;IGF1R;SOX2;TRIM5;GPER1;SOX9;JAK2;EPHB1;IL6R;EPHB4;ACVR1;PDGFRB;EPHA6;RIPK2;HGF;SPHK1;TNFRSF1B;TGFBR1;TNFRSF1A;TWSG1;SFRP2;HCLS1;LCP2;TNIK;PRKD1;ITGA5;CD44;EPHA2;DDR2;ENG;CEMIP;RAMP3;SHC1;PELI2;FAM129A;IQGAP1;EGFR;THBS4;C3;SDCBP;GPNMB;ERBB4;PDCD10;PDGFC;ERBB2;RIPK1;STOX1;LYN;NTRK2;CD74;TGFB2;SMAD4;TGFB1;RBPMS;CAV2;RYK;CAV1;TNFRSF10B;INHBB;…
positive regulation of osteoblast differentiation (GO:0045669)	GO_Biological_Process_2018	UP	4	2.88787e-05	0.00158908	0.361111	-1.89276	ACVR1;IFITM1;HGF;SUCO;NPNT;BMP7;BMP6;BMP2;PRKD1;BMPR1B;IL6R;DDR2;BMPR1A
positive regulation of cytokine-mediated signaling pathway (GO:0001961)	GO_Biological_Process_2018	UP	4	0.000361883	0.0116159	0.323529	-1.88922	CD74;EDN1;CSF1;AXL;CASP4;NLRC5;CASP1;FADD;PARP14;PARP9;HIF1A
integral component of lumenal side of endoplasmic reticulum membrane (GO:0071556)	GO_Cellular_Component_2018	UP	4	1.76051e-05	0.000702775	0.4	-1.88307	CD74;HLA-DRB5;HFE;SPPL2A;HLA-DPB1;HLA-B;HLA-DRA;HLA-C;HLA-DQA1;HLA-DRB1;HLA-DPA1;HLA-E
neutrophil mediated immunity (GO:0002446)	GO_Biological_Process_2018	UP	4	1.78472e-06	0.000171861	0.170082	-1.87898	CYFIP1;B4GALT1;DDX3X;SERPINA1;FRMPD3;TMEM179B;HFE;SNAP23;ITGB2;MAGT1;PYGL;CTSS;HEBP2;STK10;PNP;C3AR1;PGM2;ITGAV;CPNE3;B2M;GYG1;PGM1;CTSC;CD53;DSP;FCER1G;CD93;ANXA2;ANXA3;NFAM1;CYBB;ANO6;ATP11A;IRAK4;TNFRSF1B;FGR;DNAJC3;TYROBP;RAB31;CRISPLD2;CAT;PECAM1;DOCK2;S100A9;CD44;S100A8;VCL;TLR2;GRN;CANT1;ROCK1;HVCN1;COPB1;FGL2;MGST1;FPR1;PRCP;IQGAP1;GNS;RAP1B;C3;SDCBP;STOM;CD59;METTL7A;CD58;S100A11;LAIR1;G…
positive regulation of cell migration (GO:0030335)	GO_Biological_Process_2018	UP	4	1.30003e-07	1.8994e-05	0.220721	-1.87769	FLT1;CSF1;SYNE2;IGF1R;CXCL16;SYDE1;NIPBL;CAPN7;GPER1;CPNE3;SOX9;ACVR1;PDGFRB;EDN1;HGF;SPHK1;PRKCA;TGFBR1;FGR;MMP14;ITGA6;MAPRE1;KIF20B;CBLL1;DDR2;CEMIP;LEF1;SEMA3F;HIF1A;EGFR;SDCBP;GPNMB;PDCD10;PODXL;PDGFC;PDPN;RREB1;CARMIL1;TGFB2;XBP1;TGFB1;FN1;MTOR;BMP2;DAB2;FER;PTPRC;MYO1C;APC
positive regulation of transcription from RNA polymerase II promoter (GO:0045944)	GO_Biological_Process_2018	UP	4	4.11051e-09	1.08851e-06	0.1649	-1.8736	ATF1;MAML2;SERPINE1;RORA;IKZF1;IKZF2;FGF2;ETS1;ELK3;ELK4;SOX2;SALL1;SALL2;MYC;NAMPT;EP300;SOX9;ACVR1;NANOS1;HGF;ZBTB38;LMO2;EBF1;RUNX1;SFRP2;RFX4;MAML3;PRKD1;ERG;ATF6;SQSTM1;NOTCH3;DHX9;EPAS1;NOTCH4;CTR9;GLIS3;GATA2;ZNF24;HIF1A;FOXO1;HELZ2;DHX36;PRDM16;RIPK1;FADD;RREB1;GCN1;BCL9L;WWTR1;SMAD1;TGFB2;XBP1;SMAD4;TGFB1;JAG1;FOXF1;ECD;NFATC3;ERLIN1;NFATC2;SMAD9;ERLIN2;INHBA;SMAD5;NFKB1;BMP6;SETX;BMP2;S…
regulation of cell migration involved in sprouting angiogenesis (GO:0090049)	GO_Biological_Process_2018	UP	4	0.000684812	0.018022	0.322581	-1.86955	DLL4;MAP3K3;CARD10;ANXA1;PDCD10;RHOJ;MMRN2;KLF4;PIK3C2A;FGF2
ruffle membrane (GO:0032587)	GO_Cellular_Component_2018	UP	4	0.000773164	0.0127185	0.259259	-1.86402	ITGB1;KANK1;DDX58;PLEK;TWF1;FGR;EPS8;APC;PSD2;PSD4;DLC1;PDPN;ITGAV;ITGA5
substrate adhesion-dependent cell spreading (GO:0034446)	GO_Biological_Process_2018	UP	4	0.00118322	0.0281646	0.30303	-1.8639	FER;PEAK1;FN1;ITGA8;ITGAV;PARVA;LAMC1;TEK;ANTXR1;FERMT2
positive regulation of interferon-beta production (GO:0032728)	GO_Biological_Process_2018	UP	4	0.000969396	0.0241608	0.333333	-1.86053	IFIH1;RNF135;DDX3X;DHX9;RIPK2;DDX58;IRF1;TLR4;TLR2
lamellipodium membrane (GO:0031258)	GO_Cellular_Component_2018	UP	4	0.000955479	0.0137449	0.555556	-1.8594	PDPN;ITGAV;ANTXR1;CD44;SYNE2
regulation of MAP kinase activity (GO:0043405)	GO_Biological_Process_2018	UP	4	0.00115911	0.0280638	0.215909	-1.85279	LYN;PDGFRB;CD40;EDN1;TGFB1;FLT1;DUSP1;IRAK3;TPD52L1;BMP7;FGF2;EGFR;PIK3R5;IGF1R;IRAK1;PDCD10;PDGFC;ERBB2;FGFR1
glycosaminoglycan catabolic process (GO:0006027)	GO_Biological_Process_2018	UP	4	3.22932e-05	0.00173198	0.298246	-1.84924	CEMIP;TGFB1;SDC2;OMD;PRELP;FGF2;HSPG2;LYVE1;GNS;DCN;ACAN;VCAN;GLB1;GPC5;GPC4;GPC6;CD44
positive regulation of kinase activity (GO:0033674)	GO_Biological_Process_2018	UP	4	7.41172e-06	0.000543706	0.245614	-1.84919	ALK;DDR1;FLT1;CSF1;FLT4;IQGAP1;EGFR;IGF1R;ERBB4;ERBB2;EPHB1;EPHB4;PDGFRB;NTRK2;CD74;EPHA6;RYK;TIE1;PIFO;MERTK;PTPRC;AXL;TAB2;LCP2;TEK;EPHA2;DDR2;FGFR1
positive regulation of pathway-restricted SMAD protein phosphorylation (GO:0010862)	GO_Biological_Process_2018	UP	4	4.53384e-07	5.33607e-05	0.375	-1.84669	ACVR1;ACVRL1;TGFB2;SMAD4;TGFB1;RBPMS;HFE;INHBB;INHBA;BMP7;TGFBR1;BMP6;SDCBP;BMP2;DAB2;TWSG1;ENG;BMPR1A
branching morphogenesis of an epithelial tube (GO:0048754)	GO_Biological_Process_2018	UP	4	3.16227e-06	0.00027344	0.363636	-1.8271	NOTCH4;LEF1;LRP5;NPNT;FGF2;GLI2;LRP6;TGFBR2;DLL4;BMP2;SFRP2;SALL1;COL4A1;MYC;EPHA2;ENG
regulation of nucleic acid-templated transcription (GO:1903506)	GO_Biological_Process_2018	UP	4	0.000638356	0.0172275	0.143092	-1.81855	RB1;ACVRL1;ZNF573;ZNF132;ZNF570;RORA;ZNF45;LIMD1;SOX21;BACH1;SOX2;SALL1;EFEMP1;ZNF81;SALL2;POFUT1;SALL3;EP300;ZNF525;HMG20A;SOX6;TEAD2;TRIM22;ZNF17;PRMT5;ZNF561;ZNF483;TGIF2;SP110;ZNF480;USP3;TGFBR1;THAP1;SAP30;IRF2;ZNF516;ZNF879;ZNF317;HCLS1;ZNF678;UBE2V1;AJUBA;PRMT9;ENG;NOTCH2;ZNF28;SP100;KDM3A;FOXC1;ZNF790;LEF1;CTR9;TCF7;HIF1A;ZFP14;NFIL3;SAP30L;ZNF229;ZNF668;ZNF501;RREB1;ZNF543;ZNF420;ZNF585A…
actin-based cell projection (GO:0098858)	GO_Cellular_Component_2018	UP	4	0.000197777	0.00542238	0.253521	-1.81292	ITGB1;WWOX;CLIC4;TGFB1;ICAM2;MSN;TWF1;MTM1;SPN;ACTA2;MYO1C;PODXL;PDPN;DAG1;TEK;UTRN;EZR;CD44
NLS-bearing protein import into nucleus (GO:0006607)	GO_Biological_Process_2018	UP	4	0.00135423	0.0310155	0.347826	-1.80441	RANBP2;FYB1;TRPS1;DAG1;KPNA5;TNPO1;KPNA3;KPNA1
Golgi membrane (GO:0000139)	GO_Cellular_Component_2018	UP	4	4.68717e-07	3.08416e-05	0.17833	-1.80048	B4GALT1;SYS1;ST6GALNAC2;GALNT15;HFE;PROS1;SLC2A1;GOLIM4;MANEA;GALNT10;HS2ST1;C1GALT1C1;GJA1;DSE;ARFIP1;TMED7;B2M;WLS;HLA-DPA1;CSGALNACT1;SLC30A6;ST6GAL1;CHST7;COG5;SLC35C1;GOLPH3L;COG2;HLA-B;HLA-C;WIPI1;IL17RD;TNFRSF1A;HLA-E;TPST2;RAB30;RAB31;B3GNT5;ST6GALNAC3;ATF6;RNF121;CHST3;NOTCH2;TMEM87A;COPB2;NOTCH3;SGMS1;COPB1;NOTCH4;FUT11;GNAI3;RHOBTB3;LMAN1;CHSY1;CHST11;FUT9;PDGFC;CD59;CHST14;HLA-DQA1;GA…
heterotypic cell-cell adhesion (GO:0034113)	GO_Biological_Process_2018	UP	4	0.000709693	0.0185615	0.346154	-1.8002	ITGB1;DSP;ITGB2;PKP2;ITGAV;PARVA;ITGA5;CD58;DSC2
regulation of gene expression (GO:0010468)	GO_Biological_Process_2018	UP	4	7.39836e-06	0.000543706	0.143545	-1.78522	RB1;ZNF573;ZNF570;CSF1;HFE;RORA;ETS1;SOX21;BACH1;SOX2;SALL1;EFEMP1;ZNF81;SALL2;POFUT1;SALL3;MYC;EP300;SOX6;TRIM22;NANOS1;ZNF17;ZNF561;SP110;USP3;TICAM1;THAP1;SAP30;SFRP2;SMO;ZNF317;ZNF678;UBE2V1;EZR;AJUBA;NOTCH2;ZNF28;ZNF790;DHX9;CTR9;TCF7;HIF1A;ZFP36L1;PDCD10;UBR5;ZNF668;ZNF148;RREB1;ZNF543;ZNF420;ZNF782;WWTR1;SMAD1;TGFB2;ZFHX3;TGFB1;TIPARP;ZNF260;FZD7;FN1;NFATC2;RAB27A;MSN;INHBA;PARP14;ZNF35;NF…
positive regulation of type I interferon production (GO:0032481)	GO_Biological_Process_2018	UP	4	0.00132043	0.0307398	0.238095	-1.77735	DDX3X;DHX9;RIPK2;DDX58;NFKB1;IFIH1;RNF135;IRAK1;IFI16;IRF1;DHX36;EP300;TLR4;MYD88;TLR2
regulation of extrinsic apoptotic signaling pathway via death domain receptors (GO:1902041)	GO_Biological_Process_2018	UP	4	0.00165199	0.0358949	0.275	-1.77377	SP100;NOS3;SERPINE1;TNFAIP3;TNFRSF10B;FAS;RIPK1;FADD;CFLAR;TANK;ICAM1
negative regulation of cell proliferation (GO:0008285)	GO_Biological_Process_2018	UP	4	8.98088e-06	0.000623803	0.175824	-1.77374	ACVRL1;IFITM1;TES;TGFB1I1;TNFAIP3;ETS1;ADRA1A;CDC73;RERG;SOX2;ADAMTS1;ADORA3;MYC;GPER1;CYP1B1;SOX9;ARID2;JAK2;IGFBP5;ITGA1;P3H2;PEX2;CGRRF1;TGFBR3;KAT2B;SFRP2;IRF1;GPLD1;PLPP1;KANK2;FBLN1;GATA2;PPM1D;DLL4;SCIN;GPNMB;ERBB4;FRZB;PDPN;IGFBP7;UTP20;S100A11;LYN;CD164;TGFB2;CDKN2B;TGFB1;CDKN2C;NOS3;INCA1;IFNLR1;INHBA;KLF4;PODN;SMAD6;MCC;PTPN14;BMP2;REST;APC;DLC1;DLG5;BMPR1B;CNOT8
Notch signaling pathway (GO:0007219)	GO_Biological_Process_2018	UP	4	0.000346942	0.0114843	0.267857	-1.77003	NOTCH2;NOTCH3;JAG1;MAML2;NOTCH4;ASCL1;DLL4;HEYL;KAT2B;BMP2;POFUT1;MYC;EP300;MAML3;ZNF423
regulation of apoptotic process (GO:0042981)	GO_Biological_Process_2018	UP	4	3.46847e-09	9.79728e-07	0.166667	-1.76885	STEAP3;IGF1R;SOX2;STK10;MYC;CYP1B1;MAP3K8;SOX9;EPHB1;EPHB4;MAP3K5;TGM2;PDGFRB;EPHA6;HGF;WDR73;SFRP2;TNIK;ATF6;SQSTM1;GPLD1;EPHA2;NOTCH2;ARHGEF26;SHC1;TNFRSF11B;FOXO1;STK3;SOCS2;BCL2L11;SCIN;IRAK1;PDCD10;BAG3;TP53BP2;MAP3K20;RIPK1;FADD;ECT2;MCL1;ZNF420;BARD1;TGFB2;XBP1;TGFB1;NEK4;RHBDD1;TNFRSF10B;INHBB;INHBA;SMAD6;BMP7;NFKB1;BMP6;TNFRSF10D;SETX;BMP2;DAB2;SON;BCL2;MYD88;FGFR1;ITGB1;ALK;DDR1;CD40;FL…
regulation of angiogenesis (GO:0045765)	GO_Biological_Process_2018	UP	4	1.78641e-09	6.30753e-07	0.258427	-1.76404	ITGB1;CD40;SP100;FOXC1;FLT1;SPARC;ROCK1;SERPINE1;PDE3B;TNFAIP3;TSPAN12;GATA2;FGF2;ETS1;HIF1A;HK2;THBS4;AMOT;CDH5;HHEX;GPNMB;ADGRA2;ERBB2;ITGB8;CYP1B1;CD34;SASH1;EGLN1;TGFB2;XBP1;ANXA3;NOS3;SPHK1;PRKCA;EMP2;HIPK1;KLF4;HSPG2;DCN;RUNX1;SFRP2;SP1;ADAM12;TEK;PRKD1;EPHA2
limb development (GO:0060173)	GO_Biological_Process_2018	UP	4	0.00248401	0.0487257	0.32	-1.75462	KAT2B;SALL1;KREMEN1;MAP3K20;LRP4;BMPR1B;PCSK5;GLI3
clathrin-coated endocytic vesicle membrane (GO:0030669)	GO_Cellular_Component_2018	UP	4	0.00565375	0.0476945	0.264706	-1.74894	CD74;HLA-DRB5;FZD4;HLA-DPB1;HLA-DRA;LDLR;HLA-DQA1;HLA-DRB1;HLA-DPA1
cytoplasmic pattern recognition receptor signaling pathway (GO:0002753)	GO_Biological_Process_2018	UP	4	0.00248401	0.0487257	0.32	-1.74572	IRAK1;CHUK;RIPK2;TNFAIP3;NOD1;TAB2;UBE2V1;IKBKG
positive regulation of sprouting angiogenesis (GO:1903672)	GO_Biological_Process_2018	UP	4	0.00171837	0.0369581	0.310345	-1.74557	SMAD1;MAP3K3;ANXA1;RHOJ;ITGA5;KLF4;PIK3C2A;FGF2;JAK1
regulation of transcription, DNA-templated (GO:0006355)	GO_Biological_Process_2018	UP	4	5.18411e-06	0.00040676	0.135084	-1.744	RB1;IKZF1;SOX21;BACH1;ELK3;ELK4;SOX2;MYC;CREB3L2;SOX9;SOX6;TRIM22;ACVR1;ZNF17;SP110;RFX2;THAP1;RUNX1;SFRP2;RFX4;ATF6;ZNF28;DHX9;EPAS1;TSHZ1;CTR9;ZNF24;HIF1A;MED12L;PRDM16;ZBED6;ZNF148;RREB1;FZD1;WWTR1;FZD4;FOXF1;ZNF260;FZD7;NFATC3;NFATC2;SMARCA1;ZNF35;FLI1;MED13L;POLA1;ZNF813;ID4;ID3;ZNF138;ACVRL1;ZNF132;TGFB1I1;ZNF45;TFCP2L1;LIMD1;GLI3;GLI2;NIPBL;MED13;MECOM;TEAD1;TEAD2;GABPA;TEAD3;NCOA1;PRMT5;Z…
death receptor activity (GO:0005035)	GO_Molecular_Function_2018	UP	4	0.000509637	0.0208488	0.36	-1.73643	CD40;TNFRSF19;TNFRSF10B;FAS;TNFRSF11B;LTBR;TNFRSF1B;TNFRSF1A;TNFRSF10D
transforming growth factor beta receptor binding (GO:0005160)	GO_Molecular_Function_2018	UP	4	0.000381533	0.0194987	0.288889	-1.72765	TGFB2;TGFB1;INHBB;INHBA;SMAD6;BMP7;TGFBR1;BMP6;TGFBR2;TGFBR3;BMP2;BAMBI;ENG
positive regulation of macromolecule metabolic process (GO:0010604)	GO_Biological_Process_2018	UP	4	4.10817e-05	0.0020478	0.180505	-1.72298	DDX3X;CSF1;HFE;ETS1;MYC;GPER1;ITGB8;CD34;SCYL2;GABPA;ANXA2;DTX3L;DDX58;NCOA3;SERPINB9;PAX6;TICAM1;TGFBR1;ACTA2;PLSCR1;SMO;TBC1D5;EZR;TLR4;TLR2;RBMS3;RAMP3;ROCK1;LEF1;HIF1A;DLL4;PDCD10;UBR5;RAB29;STOX1;SMAD1;NTRK2;TGFB1;STAT3;FN1;RAB27A;MSN;INHBA;KLF4;MTOR;BMP2;SP1;MYD88;NFE2L2;LIMS1
regulation of cell adhesion mediated by integrin (GO:0033628)	GO_Biological_Process_2018	UP	4	0.000684812	0.018022	0.322581	-1.71909	LYN;ACER2;TGFB2;SFRP2;NCOA3;SERPINE1;PDE3B;ADAM9;CYP1B1;EPHA2
filopodium (GO:0030175)	GO_Cellular_Component_2018	UP	4	0.000925946	0.0137449	0.245902	-1.71849	ITGB1;MYO10;MSN;TWF1;ANTXR1;SYNE2;MTM1;ACTA2;PODXL;PDPN;DAG1;ITGAV;UTRN;EZR;ARF6
positive regulation of transcription, DNA-templated (GO:0045893)	GO_Biological_Process_2018	UP	4	1.98553e-10	1.20181e-07	0.160571	-1.70632	RB1;ATF1;MAML2;ICE1;ICE2;SERPINE1;RORA;IKZF1;IKZF2;FGF2;ETS1;ELK3;ELK4;SOX2;SALL1;SALL2;MYC;CREB3L2;NAMPT;SMARCAD1;EP300;SOX9;MAP3K5;ACVR1;NANOS1;HGF;ZBTB38;LMO2;EBF1;RUNX1;SFRP2;RFX4;KAT6A;ZNF318;UBE2V1;MAML3;PRKD1;ERG;ATF6;SQSTM1;ASF1A;DHX9;SHC1;EPAS1;NOTCH4;CTR9;GLIS3;GATA2;ZNF24;HIF1A;FOXO1;HELZ2;IRAK1;DHX36;PRDM16;ZKSCAN3;RIPK1;FADD;ZNF423;RREB1;BCL9L;FZD1;WWTR1;SMAD1;ZFHX3;XBP1;SMAD4;TGFB1;…
protein autophosphorylation (GO:0046777)	GO_Biological_Process_2018	UP	4	7.86079e-05	0.00343363	0.198864	-1.70312	ALK;DDR1;FLT1;FLT4;SLA;PRKX;EGFR;IGF1R;STK10;STK33;IRAK1;ERBB4;ERBB2;RIPK1;JAK2;EPHB1;EPHB4;JAK1;LYN;PDGFRB;MAP3K3;NTRK2;YES1;NEK6;MTOR;FGR;ERN1;FER;PEAK1;TNIK;TEK;SIK2;PRKD1;DDR2;FGFR1
limb morphogenesis (GO:0035108)	GO_Biological_Process_2018	UP	4	0.000968753	0.0241608	0.363636	-1.7025	TGFB2;NIPBL;LEF1;BMPR1B;PCSK5;TBX3;GLI3;LRP6
interleukin-6-mediated signaling pathway (GO:0070102)	GO_Biological_Process_2018	UP	4	3.73884e-05	0.00193189	0.533333	-1.68989	SMAD4;FER;STAT3;CTR9;CBL;JAK2;IL6R;JAK1
peptidyl-tyrosine modification (GO:0018212)	GO_Biological_Process_2018	UP	4	0.000511477	0.0146428	0.269231	-1.6895	LYN;PDGFRB;FLT1;FLT4;EGFR;TPST2;FGR;FER;EFEMP1;ERBB4;TEK;JAK2;DDR2;FGFR1
integral component of plasma membrane (GO:0005887)	GO_Cellular_Component_2018	UP	4	5.98807e-09	9.85038e-07	0.147541	-1.68873	ICAM2;AQP4;SLC4A2;SLC4A4;ICAM1;GJA1;EDNRB;GJA4;C3AR1;EPHB1;EPHB4;ACVR1;EPHA6;IL1R1;FRS2;TM4SF1;GABRG1;ORAI1;PRKD1;KIF20B;PLPP3;PLPP1;EPHA2;SLC22A4;ADCYAP1R1;GYPC;FPR1;LPAR3;APCDD1;PCDH18;SLC5A3;PCDH17;TSPAN6;PCDHA4;HLA-DQA1;ABCA1;JAG1;CADM1;FZD4;FZD6;IFNLR1;GPR137B;PCDHGA10;PCDHGA12;LPAR6;FAT1;PCDHB6;PCDHB4;ACVRL1;DDR1;CD40;GABRB1;SLC7A11;MAGT1;LRRC32;PTPRG;DHX15;CD34;HLA-DPA1;CD53;FCER1G;GPR34;S…
transmembrane receptor protein tyrosine kinase activity (GO:0004714)	GO_Molecular_Function_2018	UP	4	2.68389e-09	1.20775e-06	0.387097	-1.67895	ALK;DDR1;PDGFRB;NTRK2;FLT1;EPHA6;RYK;TIE1;FLT4;CRIM1;MERTK;EGFR;IGF2R;IGF1R;EFEMP1;ERBB4;AXL;ERBB2;TEK;EPHB1;EPHB4;EPHA2;DDR2;FGFR1
regulation of DNA metabolic process (GO:0051052)	GO_Biological_Process_2018	UP	4	0.00207589	0.0424906	0.255319	-1.6782	ACVRL1;PARG;KDM1B;ZBTB38;MYC;GPER1;USP1;SMARCAD1;UBE2V1;SMC3;STOX1;KPNA1
epithelial to mesenchymal transition (GO:0001837)	GO_Biological_Process_2018	UP	4	1.09261e-05	0.000722779	0.368421	-1.67786	TGFB2;TGFB1;HGF;LEF1;LOXL3;BMP7;HIF1A;TGFBR1;TGFBR3;HEYL;BMP2;DLG5;S100A4;SOX9
ER to Golgi transport vesicle membrane (GO:0012507)	GO_Cellular_Component_2018	UP	4	1.92248e-05	0.000702775	0.309091	-1.6744	CD74;SEC24B;HLA-DRB5;SEC24A;HFE;HLA-B;HLA-C;HLA-E;LMAN1;HLA-DPB1;HLA-DRA;CD59;TMED7;B2M;HLA-DQA1;HLA-DRB1;HLA-DPA1
RNA polymerase II regulatory region sequence-specific DNA binding (GO:0000977)	GO_Molecular_Function_2018	UP	4	0.00107936	0.0359788	0.147505	-1.6736	ATF1;PRDM5;RORA;ETS1;BACH1;GLI3;ELK3;ELK4;HHEX;SALL2;TRPS1;MYC;CREB3L2;MYBL1;GABPA;KDM6A;TGIF1;LMO2;ACTL6A;TCF12;RFX2;PAX6;ETV1;THAP1;RUNX1;ELF1;TAL1;RFX4;IRF1;IRF2;ERG;PPARA;ATF6;FOXC1;PLAG1;LEF1;NLRC5;AEBP1;ZBTB5;GATA2;ASCL1;NFIL3;IFI16;ZKSCAN3;ZBED6;ZNF148;RREB1;STOX1;SMAD1;ZFHX3;XBP1;SMAD4;FOXF1;ZBTB16;STAT3;NFATC3;NFATC2;SMAD6;NFKB1;TBX3;TBX2;KLF8;KLF6;SP2;SP1;SP3;REL;ZNF217
positive regulation of gene expression (GO:0010628)	GO_Biological_Process_2018	UP	4	2.01656e-11	2.13604e-08	0.178756	-1.66698	RB1;CSF1;HFE;RORA;FGF2;ETS1;SOX2;SALL1;MYC;CREB3L2;SMARCAD1;EP300;SOX9;MAP3K5;ACVR1;NANOS1;TICAM1;RUNX1;ERN1;SMO;KAT6A;ZNF318;UBE2V1;EZR;SHC1;NOTCH4;HIF1A;FOXO1;IRAK1;PDCD10;PRDM16;UBR5;ZKSCAN3;ZNF423;RREB1;FZD1;SMAD1;ZFHX3;SMAD4;TGFB1;NEK4;FZD4;FOXF1;FZD7;ZBTB16;FN1;NFATC2;RAB27A;MSN;FOXN3;INHBA;SMARCA1;LARP4;BMP7;SMAD5;NFKB1;FLI1;SETX;BMP2;DAB2;SP1;BAMBI;SP3;MYD88;NFE2L2;ACVRL1;CIITA;DDX3X;TGFB…
endodermal cell differentiation (GO:0035987)	GO_Biological_Process_2018	UP	4	5.40391e-05	0.00260186	0.363636	-1.66489	MMP14;ITGB5;MMP2;CTR9;ITGB2;LAMA3;FN1;LEO1;ITGAV;INHBA;ITGA5;CDC73
regulation of tumor necrosis factor-mediated signaling pathway (GO:0010803)	GO_Biological_Process_2018	UP	4	0.000427162	0.0129278	0.263158	-1.65849	RNF31;CHUK;SPHK1;CARD8;SPPL2A;TNFAIP3;HIPK1;TANK;TNFRSF1A;CASP4;CASP1;RIPK1;IKBKG;BIRC2;BIRC3
protein complex assembly (GO:0006461)	GO_Biological_Process_2018	UP	4	0.000371242	0.0117543	0.184211	-1.65718	SERPINA1;AHNAK;CUL3;LEF1;TCF7;TNFAIP3;NOD1;TANK;CDC73;LMAN1;SNX2;IRAK1;MYC;SH3PXD2B;LEO1;EP300;RIPK1;CD59;FADD;CTSC;BCL9L;SH3GLB1;GSDMD;SEC24B;SEC24A;CSNK1A1;FN1;ANO6;TNFRSF1A;PYGO1;AFG3L2;APC;TEK;PFKM;FERMT2
positive regulation of multicellular organismal process (GO:0051240)	GO_Biological_Process_2018	UP	4	1.36766e-05	0.000864895	0.20197	-1.64751	CRB2;FOXC1;LRP1;ROCK1;TGFB1I1;SERPINE1;LEF1;HIF1A;LRP6;SDCBP;SYDE1;IFI16;CAPN7;PDPN;SOX9;SOX6;CD34;LDLR;RREB1;SOX5;BCL9L;ACVR1;WWTR1;TGFB2;XBP1;SMAD4;TGFB1;PRKCH;NCOA3;ZBTB16;NFAM1;INHBB;INHBA;MTOR;TGFBR1;TGFBR2;BMP2;DAB2;BAMBI;BMPR1B;BMPR1A
negative regulation of macromolecule metabolic process (GO:0010605)	GO_Biological_Process_2018	UP	4	0.000119449	0.00477457	0.216	-1.644	NOTCH2;RB1;ACVRL1;HIF1A;DLL4;SDCBP;PDCD10;GPER1;ITGB8;ZNF148;CD34;LDLR;STOX1;TGFB2;TGFB1;TIPARP;KLF4;PARP14;PARP9;NFKB1;RBL2;REST;SFRP2;SMO;REL;ENG;RBMS3
positive regulation of Notch signaling pathway (GO:0045747)	GO_Biological_Process_2018	UP	4	0.00152544	0.0341974	0.294118	-1.64146	DLL4;KAT2B;TGFB2;JAG1;MAML2;PDCD10;STAT3;BMP2K;EP300;MAML3
extracellular matrix organization (GO:0030198)	GO_Biological_Process_2018	UP	4	4.11341e-11	3.48571e-08	0.252174	-1.64111	ITGB1;DDR1;SPARC;ITGB5;SERPINE1;ITGB2;TNC;LOXL3;ICAM2;LAMC1;F11R;FGF2;CTSS;ICAM1;CTSK;SH3PXD2B;CAPN2;DAG1;ITGB8;CYP1B1;ITGAV;ATP7A;ADAMTS9;CSGALNACT1;VWF;EXOC8;MMP2;ITGA1;NPNT;HSPG2;TGFBR1;DCN;VCAN;MMP14;COL4A1;COL4A4;ADAM12;ITGA8;PECAM1;ITGA6;ITGA5;CD44;MATN3;DDR2;LAMA1;LAMA4;LAMA3;NID1;ACAN;A2M;JAM2;TGFB2;TGFB1;LAMB2;FN1;COL1A2;ITGA10;TGFBI
forebrain neuron differentiation (GO:0021879)	GO_Biological_Process_2018	UP	4	0.000463503	0.0136379	0.625	-1.64097	SALL1;ERBB4;LEF1;INHBA;ASCL1
integral component of endoplasmic reticulum membrane (GO:0030176)	GO_Cellular_Component_2018	UP	4	0.000498856	0.0102577	0.20155	-1.63766	FICD;SGMS1;HFE;SPPL2A;HACD3;ZMPSTE24;LBR;HLA-DQA1;HLA-DPA1;CD74;SLC37A2;HLA-DRB5;ELOVL5;RHBDD1;EDEM1;ELOVL2;HLA-B;TAP1;HLA-C;ELOVL7;HLA-E;ERN1;HLA-DPB1;HLA-DRA;ATF6;HLA-DRB1
negative regulation of cell adhesion (GO:0007162)	GO_Biological_Process_2018	UP	4	0.000749623	0.0194856	0.242424	-1.6373	ACVRL1;CD164;TGFB1;JAG1;FZD4;FZD7;SERPINE1;PDE3B;FBLN1;ACER2;SPN;PTPRC;PODXL;CYP1B1;TGFBI;CBLL1
platelet alpha granule lumen (GO:0031093)	GO_Cellular_Component_2018	UP	4	0.00295658	0.0324239	0.220588	-1.63303	SRGN;TOR4A;TGFB2;TGFB1;SPARC;SERPINA1;VWF;HGF;PROS1;SERPINE1;FN1;F13A1;SERPING1;NHLRC2;A2M
antigen processing and presentation of peptide antigen via MHC class I (GO:0002474)	GO_Biological_Process_2018	UP	4	0.00171837	0.0369581	0.310345	-1.62991	SEC24B;FCER1G;SEC24A;HFE;HLA-B;TAP1;HLA-C;B2M;HLA-E
heart development (GO:0007507)	GO_Biological_Process_2018	UP	4	0.000505234	0.0145624	0.193333	-1.62596	FOXC1;GATA2;PCSK5;GLI2;AKAP13;CDH5;GJA1;NIPBL;SALL1;SGCD;ERBB4;SH3PXD2B;PLCE1;EPHB4;TGFB2;TGFB1;FOXF1;BMP7;TGFBR1;TGFBR2;TBX2;TGFBR3;KAT2B;BMP2;DLC1;PKP2;RBM20;TAB2;TEK
purine ribonucleoside triphosphate binding (GO:0035639)	GO_Molecular_Function_2018	UP	4	0.00114235	0.0367184	0.151134	-1.61144	ACVRL1;DYRK3;ABCD3;PYGL;IDE;GIMAP7;TUBB6;PDK4;ATP7A;MAP3K5;ACVR1;NCOA3;SPHK1;DARS2;TAP1;IRAK3;PEX1;GEM;TGFBR1;RAB32;ERN1;PSMA6;LSG1;LATS2;RAB31;OAS1;OAS2;RHOJ;SIK2;ARF6;FICD;DHX9;ATL1;ATP10D;GNAI3;RHOBTB3;TWF1;AK3;ATP1A2;STK3;RAP1B;RAB29;MAP3K20;STK38L;GBP1;N4BP2;ABCA1;EIF2B2;MLKL;GCH1;PNPLA8;NEK6;RAB27A;RAB10;RIT1;STK17A;RAB9A;BMPR1B;PFKM;BMPR1A
positive regulation of intracellular signal transduction (GO:1902533)	GO_Biological_Process_2018	UP	4	4.68119e-14	1.98342e-10	0.216667	-1.60544	TRAF3IP2;FGF2;IGF1R;SOX2;GJA1;TRIM25;SOX9;EPHB1;EPHB4;TRIM22;WLS;PDGFRB;EPHA6;HGF;FRS2;TICAM1;MID2;S100A4;UBE2V1;PRKD1;S100A9;S100A8;EPHA2;SHC1;DDX60;PIK3R5;BCL2L11;IRAK1;TSPAN6;PDGFC;RIPK1;FADD;ECT2;LYN;TGFB2;TGFB1;CAV2;NEK6;CAV1;TNFRSF10B;TNFRSF10D;BMP2;DLG5;BCL2;REL;TAB2;MYD88;FGFR1;ITGB1;ALK;DDR1;CD40;FLT1;FLT4;TREM2;ADRA1A;AKAP13;TRIM5;GPER1;CASP1;IKBKG;JAK2;MIOS;CHUK;RIPK2;TNFRSF19;IRAK4;TN…
protein trimerization (GO:0070206)	GO_Biological_Process_2018	UP	4	0.00118322	0.0281646	0.30303	-1.60275	SMAD4;MLKL;TRIM4;ALOX5AP;MGST1;EMILIN1;TANK;TRIM21;TRIM22;DISP1
positive regulation of blood vessel endothelial cell migration (GO:0043536)	GO_Biological_Process_2018	UP	4	0.000124199	0.00491804	0.304348	-1.60058	MAP3K3;CD40;TGFB1;ANXA1;NOS3;PRKCA;PIK3C2A;FGF2;ETS1;HIF1A;SP1;RHOJ;PRKD1;FGFR1
cellular protein modification process (GO:0006464)	GO_Biological_Process_2018	UP	4	0.000117536	0.00477457	0.137725	-1.59742	CSF1;TP53RK;TNC;F13A1;PLAT;PLOD2;HERC5;PPP1CC;STK10;C4A;PTAR1;CDH2;KIAA1586;MAP3K8;MAP3K5;ACVR1;CDKL2;PRKCH;IGFBP5;PHKA1;PRKCA;PDIA6;ERN1;ADPRH;SPARCL1;TNIK;SIK2;PRKD1;ERG;RPN2;EPAS1;CUL3;SDC2;HIF1A;LTBP1;MTM1;STK3;SOCS2;C3;IRAK1;FUT9;HLCS;ARSJ;ARSK;MAP3K20;STK38L;IGFBP7;SOCS6;LYN;TGFB2;TGFB1;YES1;FYB1;NEK4;NEK6;RHBDD1;ZBTB16;PMM2;FN1;B3GALT5;CP;FBXO30;BMP2;PTPRB;FER;PTPRC;CDK4;CDK2;CALU;UBA3;STT…
cellular response to BMP stimulus (GO:0071773)	GO_Biological_Process_2018	UP	4	1.60461e-05	0.000957566	0.261364	-1.59557	ACVR1;ACVRL1;SMAD1;TGFB2;SMAD4;TGFB1;USP9X;HFE;LEF1;SMAD9;SMAD6;BMP7;CHRDL1;SMAD5;FSTL1;BMP6;TGFBR3;TMEM100;BMP2;SOX9;BMPR1B;ENG;BMPR1A
mesenchymal cell differentiation (GO:0048762)	GO_Biological_Process_2018	UP	4	2.59759e-07	3.33514e-05	0.404762	-1.5907	TGFB2;FOXC1;TGFB1;HGF;LEF1;LOXL3;BMP7;HIF1A;TGFBR1;LRP6;TGFBR3;HEYL;BMP2;RANBP3L;DLG5;S100A4;SOX9
protein oligomerization (GO:0051259)	GO_Biological_Process_2018	UP	4	0.000161207	0.00620939	0.183486	-1.59049	COLEC12;B4GALT1;AHNAK;ATL3;SHMT1;ATL1;TNFAIP3;NOD1;ITPR3;IKZF1;IDE;IGF1R;SNX2;MAT2A;IRAK1;TRIM4;TRPS1;STOM;SMARCAD1;RIPK1;ECT2;GBP1;TRIM21;AASS;TRIM22;SH3GLB1;GSDMD;FCER1G;VWF;GCH1;CAV1;AKR1C1;MCCC1;TWNK;EHD4;APC;CAT;VWA2;TEK;PFKM
transmembrane receptor protein tyrosine kinase signaling pathway (GO:0007169)	GO_Biological_Process_2018	UP	4	0.000133842	0.00525084	0.161209	-1.58225	DDR1;CYFIP1;FLT1;CSF1;FLT4;SLA;PLAT;IDE;PIK3C2A;FGF2;IGF1R;PTPRG;PDK4;ITGAV;JAK2;ANKS1A;EPHB1;EPHB4;JAK1;NCK1;VAV3;PDGFRB;EPHA6;HGF;MMP2;CYBB;FRS2;FGR;PIK3CA;ANOS1;LCP2;PRKD1;SOS1;GPLD1;EPHA2;DDR2;FOXC1;ROCK1;SHC1;SDC2;NEDD9;CBL;FOXO1;MYL12A;SOCS2;SDCBP;ERBB4;PDGFC;ERBB2;ZNF106;MPZL1;LYN;NTRK2;YES1;ANGPT2;CAV2;STAT3;SETX;FER;APC;AXL;HNRNPF;TEK;FGFR1
positive regulation of ERK1 and ERK2 cascade (GO:0070374)	GO_Biological_Process_2018	UP	4	6.27022e-05	0.00288771	0.193069	-1.57639	NOTCH2;ALK;DDR1;FLT1;RAMP3;SHC1;FLT4;TREM2;FGF2;ADRA1A;EGFR;IGF1R;ICAM1;GPNMB;ERBB4;GPER1;PDGFC;ERBB2;EPHB1;EPHB4;PDGFRB;NTRK2;CD74;TGFB1;EPHA6;RYK;TIE1;PRKCA;MERTK;NPNT;BMP2;GAREM1;AXL;ACKR3;TEK;CD44;EPHA2;DDR2;FGFR1
histone acetyltransferase binding (GO:0035035)	GO_Molecular_Function_2018	UP	4	0.00135423	0.0420278	0.347826	-1.57314	PCNA;EPAS1;ECD;TRIM68;PAX6;KANSL1L;HIF1A;GLI3
cell morphogenesis involved in differentiation (GO:0000904)	GO_Biological_Process_2018	UP	4	0.000280007	0.00972452	0.272727	-1.56973	RB1;LEF1;FN1;PARVA;LAMC1;ANTXR1;FER;OPHN1;ARL13B;PEAK1;ITGA8;ITGAV;TEK;FERMT2;EPHA2
cardiac ventricle morphogenesis (GO:0003208)	GO_Biological_Process_2018	UP	4	7.23152e-05	0.00322526	0.318182	-1.56873	TGFB2;TGFB1;JAG1;FOXF1;TGFBR2;DLL4;TGFBR3;HEYL;SFRP2;MYL3;PKP2;CPE;ENG;BMPR1A
sensory organ development (GO:0007423)	GO_Biological_Process_2018	UP	4	0.00205348	0.0424906	0.268293	-1.56778	SOX2;TGFB2;FOXC1;SMCHD1;SALL2;SH3PXD2B;PAX6;BMPR1B;HIPK1;ATF6;CHRDL1
BMP signaling pathway (GO:0030509)	GO_Biological_Process_2018	UP	4	1.55694e-05	0.000942394	0.268293	-1.56326	ACVR1;ACVRL1;SMAD1;TGFB2;SMAD4;TGFB1;USP9X;HFE;LEF1;SMAD9;SMAD6;BMP7;CHRDL1;SMAD5;FSTL1;BMP6;TGFBR3;TMEM100;BMP2;BMPR1B;ENG;BMPR1A
microvillus (GO:0005902)	GO_Cellular_Component_2018	UP	4	0.0002319	0.00586887	0.302326	-1.54583	WWOX;CLIC4;TGFB1;ICAM2;MSN;SPN;MYO1C;PODXL;PDPN;ITGAV;TEK;EZR;CD44
azurophil granule membrane (GO:0035577)	GO_Cellular_Component_2018	UP	4	0.00195487	0.0238205	0.237288	-1.54472	B4GALT1;TMEM179B;HFE;NFAM1;CMTM6;MGST1;FPR1;PRCP;DNAJC13;MAGT1;RAP1B;C3AR1;STOM;CPNE3
connective tissue development (GO:0061448)	GO_Biological_Process_2018	UP	4	0.000684812	0.018022	0.322581	-1.53309	XBP1;ZBTB16;CREB3L2;SH3PXD2B;ZNF516;LRP5;ITGB8;SOX9;ATP7A;CD44
positive regulation of angiogenesis (GO:0045766)	GO_Biological_Process_2018	UP	4	8.38234e-08	1.42064e-05	0.288462	-1.52859	ITGB1;CD40;FLT1;SERPINE1;GATA2;FGF2;ETS1;HIF1A;HK2;CDH5;ITGB8;CYP1B1;CD34;SASH1;JAK1;SMAD1;XBP1;ANXA3;NOS3;SPHK1;PRKCA;HIPK1;KLF4;RUNX1;SFRP2;SP1;ADAM12;TEK;PRKD1;ITGA5
negative regulation of extrinsic apoptotic signaling pathway via death domain receptors (GO:1902042)	GO_Biological_Process_2018	UP	4	0.000906285	0.0232723	0.3125	-1.52681	NOS3;SERPINE1;TNFAIP3;TNFRSF10B;FAS;RIPK1;FADD;CFLAR;TANK;ICAM1
circulatory system development (GO:0072359)	GO_Biological_Process_2018	UP	4	3.18354e-05	0.00172932	0.236364	-1.52585	CRB2;FOXC1;NXN;GATA2;PCSK5;GLI2;AKAP13;CDH5;GJA1;NIPBL;SALL1;ERBB4;SH3PXD2B;PLCE1;TGFB2;TGFB1;FOXF1;HSPG2;TGFBR1;TGFBR2;KAT2B;BMP2;PKP2;RBM20;TAB2;TEK
transcription factor activity, RNA polymerase II core promoter proximal region sequence-specific binding (GO:0000982)	GO_Molecular_Function_2018	UP	4	0.0004305	0.0203921	0.16726	-1.52404	RB1;PLAG1;TSHZ1;PRDM5;ASCL1;ETS1;BACH1;GLI3;ELK3;ELK4;HHEX;NFIL3;IFI16;MYC;ZKSCAN3;SOX9;ZNF148;MYBL1;TEAD1;GABPA;TGIF1;SMAD1;ZFHX3;SMAD4;STAT3;TCF12;NFATC3;EBF1;ETV1;KLF4;TBX3;THAP1;TBX2;RBL2;KLF8;REST;PLSCR1;KLF6;ELF1;SP2;SP1;RFX4;IRF1;ZNF217;ERG;PPARA;ATF6
aorta morphogenesis (GO:0035909)	GO_Biological_Process_2018	UP	4	1.28926e-05	0.000827668	0.529412	-1.52178	DLL4;ACVRL1;PDGFRB;JAG1;LRP1;ADAMTS9;ENG;TBX2;BMPR1A
regulation of DNA repair (GO:0006282)	GO_Biological_Process_2018	UP	4	0.00103976	0.0254652	0.289474	-1.51823	PCNA;PARG;DHX9;EYA2;ABRAXAS1;UBR5;USP1;TRIP12;UBE2V1;DEK;EGFR
regulation of blood vessel endothelial cell migration (GO:0043535)	GO_Biological_Process_2018	UP	4	0.000411815	0.012553	0.27451	-1.51646	ACVRL1;CD40;TGFB1;ANGPT2;NOS3;PRCP;PRKCA;FGF2;ETS1;HIF1A;SP1;PRKD1;EPHA2;FGFR1
phosphorylation (GO:0016310)	GO_Biological_Process_2018	UP	4	0.000351301	0.0114858	0.157623	-1.5133	ACVRL1;ALK;DYRK3;TP53RK;LIMD1;STK10;MAP3K8;JAK2;XYLB;MAP3K5;JAK1;ACVR1;CDKL2;PRKCH;CHUK;PHKA1;IRAK3;PRKCA;TGFBR1;TGFBR2;FGR;ERN1;LATS2;PIK3CA;PEAK1;BMP2K;TNIK;SIK2;PRKD1;ERG;PKN3;STK3;IRAK1;ERBB2;MAP3K20;STK38L;MAPK4;LYN;MAP3K2;TGFB2;TGFB1;MAP3K1;FYB1;NEK4;GK;CSNK1A1;NEK6;LIMK2;STAT3;MERTK;HIPK3;MTOR;BMP2;FER;CDK4;STK17A;CDK2;PKN2;BMPR1B;FGFR1;BMPR1A
positive regulation of phosphatidylinositol 3-kinase signaling (GO:0014068)	GO_Biological_Process_2018	UP	4	1.46608e-05	0.000900259	0.314815	-1.5125	PDGFRB;NTRK2;TGFB2;FLT1;HGF;CBL;DCN;FGR;NEDD4;GPER1;PDGFC;HCLS1;TEK;SOX9;PIK3AP1;JAK2;FGFR1
positive regulation of endothelial cell migration (GO:0010595)	GO_Biological_Process_2018	UP	4	0.000197777	0.00714811	0.253521	-1.50277	CD40;EDN1;TGFB1;SPARC;ANXA3;NOS3;FLT4;PRKCA;FGF2;ETS1;HIF1A;SP1;TEK;PRKD1;PLPP3;SASH1;GPLD1;FGFR1
nuclear matrix (GO:0016363)	GO_Cellular_Component_2018	UP	4	0.00640393	0.0484502	0.216667	-1.50025	CLIC4;SPARC;FIGN;SMC1A;SMC3;POLA1;PSMA6;STAG2;XPOT;TEP1;HLCS;SMARCAD1;ERCC8
lysosomal lumen (GO:0043202)	GO_Cellular_Component_2018	UP	4	0.00100266	0.0137449	0.218391	-1.4993	CD74;SDC2;OMD;PRELP;HSPG2;GNS;CTSS;DCN;GALC;ACAN;VCAN;TCN2;GLB1;CTSK;TPP1;GPC5;GPC4;GPC6;GYG1
small GTPase mediated signal transduction (GO:0007264)	GO_Biological_Process_2018	UP	4	0.00232396	0.0466664	0.2	-1.49321	BRAP;RB1;SHC1;ARHGAP18;HACD3;FGF2;NTN1;RERG;RIT1;ARHGAP31;DNMBP;CDK2;G3BP1;PLCE1;PRKD1;RGL1;SOS1;RIN2;RREB1;RGL2
positive regulation of apoptotic process (GO:0043065)	GO_Biological_Process_2018	UP	4	0.00103723	0.0254652	0.159091	-1.4718	ITGB1;DDX3X;AKAP13;TCTN3;MYC;GPER1;CASP1;CYP1B1;MAP3K5;TGM2;VAV3;ARHGEF12;PLEKHG2;PAWR;ANO6;TGFBR1;SFRP2;LATS2;ITGA6;SOS1;ATF6;SQSTM1;GPLD1;ARHGEF6;ARHGEF26;NOD1;FOXO1;STK3;GNA13;C3ORF38;FGD4;BCL2L11;SCIN;FRZB;TP53BP2;MAP3K20;RIPK1;FADD;ECT2;BARD1;TGFB2;CARD8;TPD52L1;BMP2;REST;APC;STK17A;DLC1;FAS
core promoter proximal region sequence-specific DNA binding (GO:0000987)	GO_Molecular_Function_2018	UP	4	0.000676754	0.0264817	0.164875	-1.46893	PLAG1;LEF1;PRDM5;ASCL1;ETS1;GLI3;ELK3;ELK4;HHEX;IFI16;MYC;ZKSCAN3;ZNF148;MYBL1;TEAD1;GABPA;KDM6A;TGIF1;SMAD1;ZFHX3;SMAD4;STAT3;ACTL6A;TCF12;NFATC3;RFX2;NFATC2;ETV1;KLF4;SMAD6;TBX3;THAP1;TBX2;KLF8;KLF6;ELF1;SP2;SP1;RFX4;IRF1;SP3;ZNF516;ZNF217;ERG;PPARA;ATF6
positive regulation of cell proliferation (GO:0008284)	GO_Biological_Process_2018	UP	4	3.3205e-05	0.00175862	0.164706	-1.46196	FLT1;CSF1;FLT4;LAMC1;FGF2;IGF1R;MYC;GPER1;NAMPT;ITGAV;SOX9;IL6R;PDGFRB;EDN1;CNOT6L;PRKCH;HGF;SPHK1;TET1;LIFR;EMP2;OSMR;POU3F2;TGFBR1;TGFBR2;TGFBR3;SFRP2;GAREM1;HCLS1;KIF20B;DDR2;DHX9;SHC1;CUL3;LEF1;LRP5;EGFR;DLL4;SDCBP;ERBB4;PDCD10;PDGFC;ERBB2;S1PR3;STOX1;LYN;WWTR1;MAP3K3;NTRK2;CD74;TGFB2;XBP1;TGFB1;TNFSF13;FN1;AKR1C2;TBX3;BMP6;TBX2;ACER2;BMP2;FER;PTPRC;CDK4;BAMBI;CDK2;FOLR2;CNOT8;FGFR1;BMPR1A
ventricular cardiac muscle tissue morphogenesis (GO:0055010)	GO_Biological_Process_2018	UP	4	0.000479719	0.0139217	0.314286	-1.45794	DLL4;TGFBR3;DSP;TGFB2;SMAD4;TGFB1;MYL3;PKP2;TGFBR1;ENG;BMPR1A
protein heterodimerization activity (GO:0046982)	GO_Molecular_Function_2018	UP	4	0.00011721	0.00753492	0.176692	-1.45356	ITGB1;YAP1;EPAS1;NOTCH4;ITGB2;ADCY2;SMC3;HIF1A;ADRA1A;EGFR;SDCBP;SNX2;IRAK1;ERBB2;RCC1;PDSS2;IKBKG;TEAD1;TEAD2;GABPA;MCL1;BARD1;PRMT5;TGFB2;XBP1;CHUK;FZD4;RALGAPA2;NCOA3;TCF12;CYBB;IRAK3;SMC1A;TPD52L1;MID1;NFKB1;MID2;BMP6;EXT2;HEYL;QTRT2;BMP2;BCL2;UBA3;ATF6;TLR4;TLR2
response to lipopolysaccharide (GO:0032496)	GO_Biological_Process_2018	UP	4	0.00203415	0.0424566	0.179487	-1.45174	CD40;SERPINE1;CTR9;TNFAIP3;TNFRSF11B;CDC73;IRAK1;PDE4B;CASP1;JAK2;NANOS1;XBP1;GCH1;NOS3;TNFRSF10B;IRAK3;TNFRSF1B;TICAM1;NFKB1;TNFRSF1A;TNFRSF10D;FER;AXL;ADAM9;FAS;LTBR;TLR4;IFNAR1
positive regulation of protein import into nucleus (GO:0042307)	GO_Biological_Process_2018	UP	4	1.46608e-05	0.000900259	0.314815	-1.449	KANK1;SMAD4;TGFB1;RBPMS;DDX58;TGFBR1;EGFR;BMP6;DAB2;ERBB4;BAG3;BAMBI;ZIC1;UBR5;HCLS1;ECT2;BMPR1A
positive regulation of ossification (GO:0045778)	GO_Biological_Process_2018	UP	4	1.10882e-05	0.000722779	0.320755	-1.44457	ACVR1;TGFB2;IFITM1;TGFB1;HGF;ZBTB16;SUCO;ANO6;NPNT;BMP7;BMP6;BMP2;PRKD1;BMPR1B;IL6R;DDR2;BMPR1A
regulation of anatomical structure morphogenesis (GO:0022603)	GO_Biological_Process_2018	UP	4	6.21221e-05	0.00288771	0.253012	-1.44264	CRB2;EGLN1;SP100;TGFB1;SPARC;FLT4;TNFAIP3;EMP2;TSPAN12;LARP4;FGF2;ETS1;AKAP13;GPNMB;ADGRA2;ERBB2;DAG1;KIAA1958;PDZD8;EPHA2;BCL9L
vacuolar lumen (GO:0005775)	GO_Cellular_Component_2018	UP	4	0.0068544	0.0484502	0.166667	-1.44222	GRN;SDC2;PRELP;GNS;CTSS;C3;HEBP2;SDCBP;ACAN;CTSK;GPC5;GPC4;GPC6;GYG1;CTSC;CD74;ANXA2;OMD;HSPG2;C6ORF120;DCN;GALC;DNAJC3;VCAN;TCN2;GLB1;TPP1
cellular response to peptide (GO:1901653)	GO_Biological_Process_2018	UP	4	0.0025307	0.0494129	0.261905	-1.44132	XBP1;LRP1;RIPK2;CAV1;GPER1;CASP4;TIMELESS;NOD1;TLR4;IGF1R;ZFP36L1
peroxisomal membrane (GO:0005778)	GO_Cellular_Component_2018	UP	4	0.00205348	0.0241284	0.268293	-1.43333	PECR;ABCD3;PNPLA8;PEX11A;CAT;AGPS;MGST1;PEX2;PEX1;PEX12;RAB8B
transforming growth factor beta receptor signaling pathway (GO:0007179)	GO_Biological_Process_2018	UP	4	5.13543e-06	0.00040676	0.285714	-1.43163	ACVR1;ACVRL1;SMAD1;TGFB2;SMAD4;TGFB1;ITGB5;USP9X;LTBP2;F11R;CBL;SMAD5;TGFBR1;TGFBR2;TGFBR3;CDH5;TWSG1;COL1A2;PARD3;ADAM9;FERMT2;BMPR1A
heart morphogenesis (GO:0003007)	GO_Biological_Process_2018	UP	4	0.000411815	0.012553	0.27451	-1.42873	ACVR1;ACVRL1;TGFB2;TGFBR1;TBX2;TGFBR3;HEYL;BMP2;NIPBL;DLC1;SOX9;EPHB4;ENG;BMPR1A
iron ion homeostasis (GO:0055072)	GO_Biological_Process_2018	UP	4	0.00156535	0.0348297	0.234375	-1.4286	SMAD4;ABCB7;HFE;IREB2;SLC40A1;CYBRD1;CP;BMP6;BDH2;HEPH;MYC;ACO1;FBXL5;B2M;ABCG2
eye development (GO:0001654)	GO_Biological_Process_2018	UP	4	0.00111592	0.0271734	0.272727	-1.42427	SOX2;TGFB2;FOXC1;NIPBL;EFEMP1;SALL2;SH3PXD2B;PAX6;BMPR1B;HIPK1;ATF6;CHRDL1
cellular response to growth factor stimulus (GO:0071363)	GO_Biological_Process_2018	UP	4	8.51416e-10	4.00828e-07	0.285714	-1.42005	ACVRL1;FOXC1;FLT1;SHC1;FLT4;IQGAP1;EGFR;ZFP36L2;ZFP36L1;DLL4;TMEM100;ERBB2;CPNE3;SOX9;SOX6;SOX5;ACVR1;NANOS1;WWOX;NTRK2;SMAD4;TGFB1;ANXA1;HGF;SMAD9;KLF4;BMP7;TGFBR1;BMP6;SETX;ERN1;BMP2;ACAP2;GAREM1;PDE3A;PRKD1;BMPR1B;CD44;LIMS1;BMPR1A
embryonic organ development (GO:0048568)	GO_Biological_Process_2018	UP	4	0.00243676	0.0484721	0.240741	-1.41505	TGFB2;TGFB1;PCSK5;GLI3;GLI2;TGFBR2;TBX2;SALL1;TAL1;TBC1D23;TEAD1;TEAD2;TEAD3
hemopoiesis (GO:0030097)	GO_Biological_Process_2018	UP	4	5.13543e-06	0.00040676	0.285714	-1.4097	NOTCH2;CD164;TGFB2;TGFB1;JAG1;CSF1;ZBTB16;NOTCH4;PLEK;PRKX;INHBA;HIPK1;ZFP36L2;TGFBR2;RUNX1;TGFBR3;PTPRC;IFI16;TAL1;KAT6A;TEK;CD34
cell-matrix adhesion (GO:0007160)	GO_Biological_Process_2018	UP	4	8.78024e-05	0.00379611	0.241758	-1.4095	ITGB1;DDR1;ECM2;ITGB5;ITGB2;ITGA1;EMP2;NPNT;LYVE1;SGCE;MKLN1;ITGA10;DLC1;ITGA8;ADAM9;ITGAV;EMILIN1;ADAMTS9;CD34;CD44;FERMT2;VCL
skeletal system development (GO:0001501)	GO_Biological_Process_2018	UP	4	2.49871e-05	0.00139303	0.217687	-1.40646	PRELP;TNFRSF11B;AEBP1;PCSK5;PAPSS2;GLI2;AKAP13;ACAN;FRZB;TRPS1;CREB3L2;SH3PXD2B;ITGB8;SOX9;ATP7A;WWOX;TGFB2;ZBTB16;BMP7;TGFBR1;TBX3;BMP6;BMP2;VCAN;EVC;COL1A2;CDH11;ALPL;BMPR1B;CD44;MATN3;FGFR1
positive regulation of macromolecule biosynthetic process (GO:0010557)	GO_Biological_Process_2018	UP	4	3.61573e-05	0.00189134	0.216783	-1.40119	CIITA;PCNA;DDX3X;DHX9;SHC1;POLDIP3;FAM129A;NLRC5;NMD3;HIF1A;EGFR;GLI2;IGF1R;MYC;PDGFC;ERBB2;NAMPT;JAK2;PDGFRB;TGFB2;XBP1;EDN1;TGFB1;HGF;SUCO;KLF4;LARP4;NFKB1;MTOR;TLR4;TLR2
platelet alpha granule (GO:0031091)	GO_Cellular_Component_2018	UP	4	0.00175896	0.0222577	0.208791	-1.39988	SRGN;TOR4A;TGFB2;TGFB1;SPARC;SERPINA1;VWF;HGF;PROS1;SERPINE1;FN1;F13A1;LHFPL2;SYTL4;CD109;PECAM1;SERPING1;NHLRC2;A2M
transmembrane receptor protein kinase activity (GO:0019199)	GO_Molecular_Function_2018	UP	4	1.09271e-10	9.83438e-08	0.412698	-1.39958	ACVRL1;ALK;DDR1;FLT1;FLT4;EGFR;IGF1R;ERBB4;ERBB2;EPHB1;EPHB4;ACVR1;PDGFRB;NTRK2;EPHA6;RYK;TIE1;MERTK;TGFBR2;AXL;TEK;BMPR1B;EPHA2;DDR2;FGFR1;BMPR1A
positive regulation of MAP kinase activity (GO:0043406)	GO_Biological_Process_2018	UP	4	9.96599e-05	0.00426524	0.196629	-1.39639	ALK;CD40;FLT1;SHC1;FPR1;NOD1;TANK;FGF2;EGFR;PIK3R5;STK3;IRAK1;PDCD10;PDGFC;ERBB2;MAP3K20;PLCE1;IKBKG;SASH1;MAP3K5;MAP3K2;PDGFRB;EDN1;TGFB1;RIPK2;FRS2;TPD52L1;TGFBR1;BMP2;ADORA2B;ADAM9;TAB2;UBE2V1;TLR4;FGFR1
positive regulation of I-kappaB kinase/NF-kappaB signaling (GO:0043123)	GO_Biological_Process_2018	UP	4	3.3052e-10	1.75052e-07	0.27439	-1.39443	RNF31;CD40;CANT1;TRAF3IP2;PELI2;NOD1;AKAP13;GJA1;IRAK1;TRIM5;TSPAN6;CASP1;TRIM25;RIPK1;FADD;IKBKG;ECT2;TRIM22;APOL3;WLS;MAP3K3;CD74;CHUK;RIPK2;NEK6;SPHK1;TNFRSF19;TNFRSF10B;CFLAR;IRAK4;TICAM1;MID2;TNFRSF1A;REL;S100A4;TAB2;UBE2V1;LTBR;PRKD1;TRIM38;TLR4;BIRC2;MYD88;TLR2;BIRC3
peroxisomal part (GO:0044439)	GO_Cellular_Component_2018	UP	4	0.00359097	0.0369197	0.210526	-1.38844	PECR;ABCD3;PNPLA8;IDH1;PEX11A;MGST1;PEX2;PEX1;IDE;PEX12;ACOX2;EHHADH;CAT;AGPS;FAR2;RAB8B
phagocytic vesicle membrane (GO:0030670)	GO_Cellular_Component_2018	UP	4	0.0046244	0.0424221	0.25641	-1.38208	ANXA3;HFE;SNAP23;HLA-B;CYBB;TAP1;HLA-C;ATP7A;B2M;HLA-E
caveola (GO:0005901)	GO_Cellular_Component_2018	UP	4	0.000122325	0.00365863	0.280702	-1.37867	NOS3;CAV2;CAVIN2;CAV1;MYOF;LRP4;EMP2;TFPI;CBL;LRP6;TGFBR2;EHD2;SMO;DLC1;JAK2;BMPR1A
regulation of MAPK cascade (GO:0043408)	GO_Biological_Process_2018	UP	4	2.13514e-08	5.32153e-06	0.235294	-1.36352	ALK;DDR1;CD40;FLT1;SHC1;FLT4;PELI2;ADRA1A;EGFR;IGF1R;SOX2;ERBB4;TRIM5;GPER1;ERBB2;DAG1;EPHB1;EPHB4;LYN;PDGFRB;NTRK2;CD74;TGFB2;TGFB1;EPHA6;CAV2;RYK;DUSP1;CAV1;FN1;TNFRSF10B;INHBB;INHBA;TNFRSF1B;MERTK;BMP7;BMP6;TNFRSF1A;TNFRSF10D;BMP2;AXL;FAS;KCTD11;TEK;LTBR;EPHA2;DDR2;FGFR1
negative regulation of signaling (GO:0023057)	GO_Biological_Process_2018	UP	4	1.94104e-06	0.000182759	0.285714	-1.36098	ACVR1;BRAP;ALK;DDR1;PDGFRB;NTRK2;FLT1;EPHA6;RYK;TIE1;FLT4;MERTK;EGFR;IGF1R;ERBB4;AXL;KIF26A;ERBB2;TEK;EPHB1;EPHB4;EPHA2;DDR2;FGFR1
membrane raft (GO:0045121)	GO_Cellular_Component_2018	UP	4	6.87506e-08	5.65474e-06	0.275	-1.35667	CRB2;ITGB1;AHNAK;ADCY2;CBL;EGFR;SDCBP;GJA1;PDPN;CAPN2;STOM;JAK2;S100A10;RFTN2;LYN;ABCA1;NANOS1;ANXA2;CAV2;CAVIN2;CAV1;EMP2;ERLIN2;TNFRSF1B;TGFBR1;TNFRSF1A;TGFBR2;PIKFYVE;PLSCR1;MYO1C;FAS;TEK;TLR2
phagocytic vesicle (GO:0045335)	GO_Cellular_Component_2018	UP	4	0.000636745	0.0114222	0.22619	-1.35632	ABCA1;ITGB5;ANXA3;HFE;SNAP23;HLA-B;CYBB;TAP1;HLA-C;HLA-E;RAB32;RAB20;RAB31;RAB23;RAB9A;ITGAV;ATP7A;B2M;RAB8B
regulation of ossification (GO:0030278)	GO_Biological_Process_2018	UP	4	7.58596e-05	0.0033481	0.333333	-1.35468	ACVR1;TGFB2;ZBTB16;LRP5;LRP4;SMAD6;LRP6;BMP2;CHSY1;S1PR1;BMP2K;SOX9;DDR2
platelet degranulation (GO:0002576)	GO_Biological_Process_2018	UP	4	0.000119449	0.00477457	0.216	-1.34971	TOR4A;SPARC;SERPINA1;PROS1;SERPINE1;PLEK;F13A1;TIMP3;A2M;LYN;SRGN;ABCC4;TGFB2;TGFB1;VWF;HGF;ANXA5;FN1;LHFPL2;SYTL4;CD109;SELENOP;PECAM1;SERPING1;NHLRC2;TLN1;VCL
tertiary granule (GO:0070820)	GO_Cellular_Component_2018	UP	4	0.00464193	0.0424221	0.169697	-1.34716	CYFIP1;CANT1;FRMPD3;TMEM179B;COPB1;SNAP23;ITGB2;FPR1;PRCP;CTSS;STOM;CD59;METTL7A;CD58;B2M;PGM1;LAIR1;CD53;DSP;GSDMD;FCER1G;CD93;IDH1;CYBB;ANO6;ATP11A;PTPRB;DLC1
regulation of cellular component movement (GO:0051270)	GO_Biological_Process_2018	UP	4	0.000606182	0.0164641	0.276596	-1.34541	LYN;SP100;ROCK1;ARHGAP18;ETS1;TGFBR1;EGFR;TGFBR3;ERBB4;PDPN;ERBB2;PKN2;ZSWIM6
I-kappaB kinase/NF-kappaB signaling (GO:0007249)	GO_Biological_Process_2018	UP	4	0.000153156	0.0059534	0.275862	-1.34412	RNF31;ROCK1;CHUK;RIPK2;TICAM1;TANK;NFKB1;TNFRSF1A;REL;TAB2;RIPK1;IKBKG;TLR4;BIRC2;TLR2;BIRC3
cytokine-mediated signaling pathway (GO:0019221)	GO_Biological_Process_2018	UP	4	9.5774e-13	1.35265e-09	0.194006	-1.34376	IFITM1;CSF1;HFE;F13A1;RORA;FGF2;ICAM1;SOX2;MYC;LEPR;TRIM25;MAP3K8;B2M;TRIM21;IL6R;TRIM22;IL13RA1;IL4R;IL1R1;HGF;HLA-B;GPR75;HLA-C;LIFR;MID1;HLA-E;UBE2V1;SQSTM1;IFNAR1;SHC1;MAOA;CTR9;FPR1;TNFRSF11B;HIF1A;FOXO1;SOCS2;RAP1B;IRAK1;INPP5D;RIPK1;SOCS6;SOCS4;HLA-DQA1;MCL1;SMAD4;HLA-DRB5;TGFB1;TNFSF13;FN1;MSN;TNFRSF10B;IFNLR1;NFKB1;TNFRSF10D;FER;COL1A2;HNRNPF;BCL2;HLA-DRA;TAB2;XAF1;MYD88;HLA-DRB1;ITGB1;C…
Golgi subcompartment (GO:0098791)	GO_Cellular_Component_2018	UP	4	2.8671e-08	3.14426e-06	0.183333	-1.33893	PI4K2B;B4GALT1;SYS1;ST6GALNAC2;GALNT15;HFE;PROS1;SLC2A1;GOLIM4;MANEA;ZFYVE1;GALNT10;HS2ST1;C1GALT1C1;GJA1;GPER1;DSE;ARFIP1;ATP7A;TMED7;B2M;WLS;HLA-DPA1;CSGALNACT1;SLC30A6;ST6GAL1;CHST7;COG5;SLC35C1;PIFO;GOLPH3L;COG2;HLA-B;HLA-C;WIPI1;IL17RD;FAM91A1;TNFRSF1A;HLA-E;TPST2;RAB32;RAB30;B3GNT5;PRKD1;TBC1D23;ST6GALNAC3;ATF6;RNF121;CHST3;NOTCH2;COPB2;NOTCH3;SGMS1;COPB1;NOTCH4;FUT11;GNAI3;LMAN1;CHSY1;CHST…
cartilage development (GO:0051216)	GO_Biological_Process_2018	UP	4	0.00207589	0.0424906	0.255319	-1.33802	BMP2;TGFB1;SNX19;ZBTB16;CREB3L2;ITGB8;SOX9;ATP7A;FGF2;CD44;GPLD1;RUNX1
positive regulation of protein localization to cell periphery (GO:1904377)	GO_Biological_Process_2018	UP	4	0.00207589	0.0424906	0.255319	-1.33532	ITGB1;GPSM2;RAMP3;PRKCH;LRP1;EPB41;GPER1;TREM2;SQSTM1;EGFR;EPHA2;ARF6
regulation of osteoblast differentiation (GO:0045667)	GO_Biological_Process_2018	UP	4	0.00147218	0.0331788	0.228571	-1.33481	ACVR1;IFITM1;HGF;LRP5;SUCO;NPNT;LIMD1;BMP7;BMP6;BMP2;RANBP3L;PRKD1;BMPR1B;IL6R;DDR2;BMPR1A
regulation of Notch signaling pathway (GO:0008593)	GO_Biological_Process_2018	UP	4	0.000605244	0.0164641	0.239437	-1.32893	NOTCH3;TGFB2;JAG1;MAML2;STAT3;PEAR1;GATA2;EGFR;DLL4;KAT2B;MMP14;POFUT1;PDCD10;MFNG;BMP2K;EP300;MAML3
artery morphogenesis (GO:0048844)	GO_Biological_Process_2018	UP	4	0.000684812	0.018022	0.322581	-1.3273	PDGFRB;TGFB2;JAG1;LRP1;FOXF1;ADAMTS9;TGFBR1;ENG;TBX2;BMPR1A
regulation of signal transduction (GO:0009966)	GO_Biological_Process_2018	UP	4	4.28988e-08	9.08811e-06	0.222222	-1.32373	ALK;DDR1;FLT1;FLT4;RORA;CMAHP;IGF1R;POFUT1;TRIM5;ZIC1;PLCE1;EPHB1;EPHB4;NCK1;ACVR1;PDGFRB;EPHA6;IGFBP5;LIFR;RUNX1;PLSCR1;ELF1;MDFIC;DOK5;MFNG;VWA2;SIK2;PRKD1;BIRC2;EPHA2;DDR2;BIRC3;SASH3;SP100;CDKN2AIP;EGFR;SOCS2;IRAK1;ERBB4;TMEM204;ERBB2;SASH1;BRAP;GIT2;NTRK2;RYK;TIE1;MERTK;AXL;KIF26A;TEK;FGFR1
negative regulation of cell communication (GO:0010648)	GO_Biological_Process_2018	UP	4	5.67416e-07	6.32669e-05	0.303797	-1.32334	ACVR1;BRAP;ALK;DDR1;PDGFRB;NTRK2;FLT1;EPHA6;RYK;TIE1;FLT4;MERTK;EGFR;IGF1R;ERBB4;AXL;KIF26A;ERBB2;TEK;EPHB1;EPHB4;EPHA2;DDR2;FGFR1
negative regulation of response to stimulus (GO:0048585)	GO_Biological_Process_2018	UP	4	1.1035e-07	1.73168e-05	0.265625	-1.3198	ALK;DDR1;FLT1;FLT4;NOD1;EGFR;IGF1R;ERBB4;ERBB2;ZKSCAN3;CD34;EPHB1;EPHB4;ACVR1;LYN;BRAP;PDGFRB;ZC3H10;MAP3K3;NTRK2;TGFB2;TGFB1;EPHA6;RYK;TIE1;VPS13C;MERTK;KLF4;AXL;KIF26A;TEK;EPHA2;DDR2;FGFR1
collagen binding (GO:0005518)	GO_Molecular_Function_2018	UP	4	2.4387e-06	0.00024387	0.339623	-1.31497	ITGB1;DDR1;SPARC;ECM2;VWF;ITGA1;FN1;PODN;NID1;ANTXR1;CTSS;CTSK;ITGA10;SPARCL1;ADAM9;TGFBI;CD44;DDR2
negative regulation of cellular process (GO:0048523)	GO_Biological_Process_2018	UP	4	2.01857e-05	0.00115577	0.158879	-1.31432	ACVRL1;IFITM1;TES;DDX3X;TGFB1I1;PDE3B;GMNN;FGF2;ETS1;ADRA1A;CDC73;RERG;SPN;GJA1;ADAMTS1;ADORA3;MYC;GPER1;CYP1B1;TMEM109;ARID2;JAK2;MYBL1;CD34;NCK1;NANOS1;VPS13C;ITGA1;P3H2;CGRRF1;TGFBR3;KAT2B;SFRP2;NME6;IRF1;TXNIP;TMBIM6;PRKD1;CBLL1;GPLD1;PLPP1;KANK2;SP100;NOTCH4;FBLN1;PPM1D;CDKN2AIP;DLL4;SCIN;GPNMB;ERBB4;FRZB;PODXL;PDPN;TP53BP2;IGFBP7;UTP20;MSX1;S100A11;LYN;CD164;TGFB2;CDKN2B;SMAD4;TGFB1;CDKN2C;…
endoplasmic reticulum lumen (GO:0005788)	GO_Cellular_Component_2018	UP	4	0.000659643	0.0114222	0.166052	-1.31245	SPON1;SERPINA1;CSF1;FKBP14;SDC2;TNC;SELENOF;LAMC1;PRSS23;CHRDL1;FSTL1;LTBP1;C3;C4A;KDELC1;OS9;CDH2;KDELC2;ARSJ;ARSK;PDGFC;ESD;DAG1;IGFBP7;APOL1;B2M;CTSC;IGFBP5;LAMB2;FN1;P3H2;GPX7;CP;PDIA6;TRDN;DNAJC3;VCAN;COL1A2;P4HA1;COL4A1;COL4A4;CALU;SPARCL1;COL21A1;MATN3
positive regulation of cellular process (GO:0048522)	GO_Biological_Process_2018	UP	4	3.72585e-06	0.000315728	0.165385	-1.30954	FLT1;DDX3X;CSF1;FLT4;SMC5;FGF2;ETS1;IGF1R;CXCL16;MYC;GPER1;NAMPT;ITGAV;SOX9;TRIM21;IL6R;PDGFRB;EDN1;CNOT6L;RIPK2;HGF;SPHK1;TET1;LIFR;EMP2;OSMR;POU3F2;TGFBR1;TGFBR2;MMP14;SFRP2;GAREM1;ACOX2;TAL1;PARD3;HCLS1;EZR;KIF20B;S100A9;S100A8;GPLD1;COLEC12;RAMP3;LRP1;SHC1;CUL3;LEF1;LRP5;CDKN2AIP;EGFR;LRP6;SDCBP;ERBB4;PDCD10;PDGFC;PDPN;ERBB2;S1PR3;STOX1;LYN;WWTR1;NTRK2;TGFB2;XBP1;TGFB1;CAV1;TNFSF13;FN1;MSN;AK…
interferon-gamma-mediated signaling pathway (GO:0060333)	GO_Biological_Process_2018	UP	4	2.8537e-13	6.04556e-10	0.43662	-1.30935	SP100;CIITA;HFE;ICAM1;TRIM5;TRIM68;TRIM25;GBP2;JAK2;B2M;GBP1;TRIM21;TRIM22;HLA-DQA1;JAK1;HLA-DPA1;HLA-DRB5;IFNGR1;HLA-B;HLA-C;MID1;HLA-E;OAS1;OAS2;IRF1;IRF2;HLA-DPB1;HLA-DRA;TRIM38;CD44;HLA-DRB1
peptidyl-tyrosine phosphorylation (GO:0018108)	GO_Biological_Process_2018	UP	4	0.000933687	0.0238315	0.225	-1.30405	LYN;DDR1;PDGFRB;FLT1;YES1;FLT4;SLA;EGFR;IGF1R;FGR;FER;EFEMP1;ERBB4;TEK;JAK2;DDR2;JAK1;FGFR1
regulation of endothelial cell migration (GO:0010594)	GO_Biological_Process_2018	UP	4	0.00016292	0.00621885	0.257143	-1.3039	ACVRL1;SP100;EDN1;SPARC;ANXA3;FLT4;PRCP;PRKCA;EMP2;ETS1;DCN;DLL4;TEK;PRKD1;ADAMTS9;SASH1;GPLD1;EPHA2
regulation of epithelial to mesenchymal transition (GO:0010717)	GO_Biological_Process_2018	UP	4	3.92155e-05	0.00200188	0.275362	-1.30031	CRB2;WWTR1;TGFB2;FOXC1;SMAD4;TGFB1;TGFB1I1;LEF1;MTOR;TGFBR1;TGFBR2;SDCBP;BMP2;DAB2;SFRP2;BAMBI;PDPN;DAG1;BCL9L
cellular response to type I interferon (GO:0071357)	GO_Biological_Process_2018	UP	4	0.000240003	0.00847412	0.257576	-1.29928	SP100;IFITM1;HFE;HLA-B;HLA-C;SAMHD1;HLA-E;IRAK1;OAS1;OAS2;IRF1;IRF2;GBP2;XAF1;MYD88;IFNAR1;JAK1
regulation of kinase activity (GO:0043549)	GO_Biological_Process_2018	UP	4	5.17651e-08	1.01507e-05	0.294118	-1.29879	RB1;ALK;DDR1;FLT1;FLT4;NLRC5;EGFR;IGF1R;ERBB4;ERBB2;PLCE1;ECT2;EPHB1;EPHB4;PDGFRB;NTRK2;CD74;EPHA6;RYK;TIE1;PIFO;EMP2;MERTK;FGR;RBL2;AXL;TEK;EPHA2;DDR2;FGFR1
negative regulation of signal transduction (GO:0009968)	GO_Biological_Process_2018	UP	4	7.07446e-08	1.24894e-05	0.207746	-1.29192	ALK;DDR1;FLT1;FLT4;PLEK;TNFAIP3;PEAR1;GLI3;IGF1R;HHEX;EPHB1;EPHB4;NCK1;ACVR1;PDGFRB;EPHA6;IGFBP5;IRAK3;KIF7;DCN;MMP14;SFRP2;MMRN2;CRY1;TMBIM6;EPHA2;DDR2;KANK2;NOTCH3;KANK1;LEPROT;LRP1;NXN;GATA2;APCDD1;EGFR;DLL4;SOCS2;ERBB4;FRZB;ERBB2;LYN;BRAP;WWOX;NTRK2;RYK;TIE1;CARD8;MERTK;BMP2;PTPRC;AXL;CNOT1;KIF26A;NEDD4;BCL2;TEK;LGR4;FGFR1
regulation of transcription from RNA polymerase II promoter (GO:0006357)	GO_Biological_Process_2018	UP	4	2.30322e-05	0.00130117	0.133874	-1.28819	RB1;ATF1;MAML2;SERPINE1;IKZF1;IKZF2;SOX21;BACH1;ELK3;ELK4;SOX2;DCAF1;EDNRB;MYC;NAMPT;SOX9;ACVR1;EBF1;RFX2;THAP1;RUNX1;SFRP2;RFX4;MAML3;PRKD1;EZR;ATF6;DHX9;EPAS1;TSHZ1;CTR9;ZBTB5;GATA2;ZNF24;HIF1A;MED12L;HELZ2;DHX36;PRDM16;FADD;ZBED6;ZNF148;RREB1;WWTR1;XBP1;JAG1;FOXF1;NFATC3;NFATC2;FLI1;MED13L;SETX;REL;ID4;ACVRL1;CD40;TFCP2L1;CHRDL1;GLI3;GLI2;NIPBL;MED13;MECOM;IKBKG;TEAD1;TEAD2;GABPA;ZNF366;TEAD3;…
regulation of cytokine-mediated signaling pathway (GO:0001959)	GO_Biological_Process_2018	UP	4	8.95246e-06	0.000623803	0.263736	-1.28289	RNF31;CD74;CHUK;IFNGR1;SPHK1;SPPL2A;TNFAIP3;LIFR;IRAK3;HIPK1;TANK;TNFRSF1A;RUNX1;ELF1;PTPRC;IRAK1;AXL;RIPK1;IKBKG;JAK2;BIRC2;IFNAR1;JAK1;BIRC3
regulation of I-kappaB kinase/NF-kappaB signaling (GO:0043122)	GO_Biological_Process_2018	UP	4	6.96399e-08	1.24894e-05	0.229268	-1.2764	RNF31;CD40;CANT1;TRAF3IP2;PELI2;TNFAIP3;NOD1;RORA;TANK;AKAP13;GJA1;IRAK1;TRIM5;TSPAN6;CASP1;TRIM25;RIPK1;FADD;IKBKG;ECT2;TRIM22;APOL3;WLS;MAP3K3;CD74;CHUK;RIPK2;NEK6;CARD8;TNFRSF19;TNFRSF10B;CFLAR;IRAK4;TICAM1;MID2;TNFRSF1A;REL;S100A4;TAB2;UBE2V1;LTBR;PRKD1;TRIM38;SQSTM1;BIRC2;MYD88;BIRC3
toll-like receptor signaling pathway (GO:0002224)	GO_Biological_Process_2018	UP	4	1.0621e-06	0.000109759	0.287356	-1.27145	COLEC12;TRIL;ITGB2;CTSS;IRAK1;CTSK;RIPK1;FADD;IKBKG;MAP3K1;CHUK;RIPK2;IRAK3;IRAK4;TICAM1;TAB2;PIK3AP1;TLR5;S100A9;TLR4;S100A8;BIRC2;MYD88;TLR2;BIRC3
positive regulation of sequence-specific DNA binding transcription factor activity (GO:0051091)	GO_Biological_Process_2018	UP	4	5.27059e-08	1.01507e-05	0.226852	-1.26559	ALK;CD40;EDA;ZIC2;TRIM5;TRIM25;EP300;IKBKG;TRIM21;TRIM22;EDN1;PRKCH;CHUK;RIPK2;DDX58;ANXA3;SPHK1;NFAM1;IRAK3;IRAK4;MID2;PSMA6;SMO;TRIM14;UBE2V1;PRKD1;PLPP3;S100A9;TLR4;S100A8;DDR2;TLR2;RNF31;DHX9;NOD1;TANK;LRP6;STK3;IRAK1;RIPK1;FZD1;FZD4;CFLAR;NFKB1;FER;TAB2;TRIM38;MYD88;MBTPS2
stress-activated MAPK cascade (GO:0051403)	GO_Biological_Process_2018	UP	4	0.00132043	0.0307398	0.238095	-1.26313	CHUK;RIPK2;TNFRSF19;NOD1;NFKB1;ZFP36L1;IRAK1;ADORA2B;MAP3K20;TAB2;MAP3K8;UBE2V1;IKBKG;MAP3K5;ARHGEF6
extrinsic apoptotic signaling pathway (GO:0097191)	GO_Biological_Process_2018	UP	4	0.000352408	0.0114858	0.25	-1.26245	TGFB2;TGFB1;DDX3X;TNFRSF10B;INHBA;HIPK1;TANK;TNFRSF1A;BAG3;BCL2;FAS;ITGAV;RIPK1;FADD;JAK2;IL6R;MCL1
positive regulation of epithelial cell migration (GO:0010634)	GO_Biological_Process_2018	UP	4	0.00117265	0.0281646	0.226667	-1.25705	TGFB2;EDN1;SPARC;ANXA3;FLT4;PRKCA;ETS1;HIF1A;MTOR;CAPN7;ADAM9;TEK;SOX9;PRKD1;RREB1;SASH1;GPLD1
mitogen-activated protein kinase kinase binding (GO:0031434)	GO_Molecular_Function_2018	UP	4	1.22786e-06	0.000184179	0.318182	-1.253	ALK;DDR1;PDGFRB;NTRK2;FLT1;EPHA6;RYK;TIE1;FLT4;MERTK;EGFR;IGF1R;ERBB4;AXL;ERBB2;TEK;EPHB1;EPHB4;EPHA2;DDR2;FGFR1
negative regulation of programmed cell death (GO:0043069)	GO_Biological_Process_2018	UP	4	2.96784e-07	3.69846e-05	0.183374	-1.24956	ALK;DDR1;FLT1;DDX3X;FLT4;TM7SF3;YBX3;IGF1R;MECOM;MYC;SOX9;EPHB1;EPHB4;PDGFRB;EPHA6;ANXA1;RIPK2;HGF;SPHK1;ANXA5;SERPINB9;WDR73;TOPORS;DNAJC3;RNF144B;CAT;TMBIM6;SQSTM1;CD44;BIRC2;EPHA2;DDR2;BIRC3;NOTCH2;KANK2;SHC1;LEF1;CBL;ASCL1;FOXO1;EGFR;SOCS2;IRAK1;ERBB4;PDCD10;BAG3;PDPN;ERBB2;BNIP2;MCL1;BARD1;NTRK2;CD74;XBP1;RYK;RHBDD1;TIE1;STAT3;CFLAR;MERTK;SMAD6;HIPK3;NFKB1;TBX3;TNFRSF10D;SETX;DAB2;SON;AXL;BC…
lipid droplet (GO:0005811)	GO_Cellular_Component_2018	UP	4	0.00503589	0.0436002	0.215385	-1.24862	EDA;ANXA2;CAV1;GIMAP2;PLA2G4A;ABHD5;GIMAP7;RAP1B;IRAK1;RDH10;PLIN3;PLIN2;METTL7A;PLIN1
transcriptional repressor activity, RNA polymerase II core promoter proximal region sequence-specific binding (GO:0001078)	GO_Molecular_Function_2018	UP	4	0.000727451	0.0272794	0.214286	-1.24392	RB1;TGIF1;ZFHX3;TSHZ1;PRDM5;ASCL1;BACH1;TBX3;THAP1;TBX2;RBL2;KLF8;REST;HHEX;SP2;NFIL3;IFI16;ZKSCAN3;ZNF217;PPARA;ZNF148
regulation of phosphatidylinositol 3-kinase signaling (GO:0014066)	GO_Biological_Process_2018	UP	4	4.21162e-05	0.00207496	0.259259	-1.24372	PDGFRB;NTRK2;TGFB2;FLT1;ENTPD5;HGF;PTPN13;CBL;DCN;EGFR;FGR;NEDD4;GPER1;PDGFC;HCLS1;TEK;SOX9;PIK3AP1;JAK2;FGFR1;IER3
regulation of cell migration (GO:0030334)	GO_Biological_Process_2018	UP	4	3.20844e-07	3.88405e-05	0.195584	-1.2414	ACVRL1;CLIC4;IFITM1;FLT1;CSF1;SERPINE1;SYNE2;IGF1R;AMOT;CXCL16;ADORA3;GPER1;DAG1;CYP1B1;CPNE3;ARID2;ACVR1;PDGFRB;EDN1;ANXA1;IGFBP5;DDX58;HGF;SPHK1;PRKCA;TGFBR1;FGR;MMP14;SFRP2;ITGA6;MAPRE1;CBLL1;VCL;ENG;KANK1;CEMIP;LEF1;NEXN;PRKX;SEMA3F;EGFR;SDCBP;GPNMB;ERBB4;PDCD10;PODXL;PDGFC;PDPN;SRGAP1;CARMIL1;XBP1;TGFB1;JAG1;PODN;BMP2;DAB2;FER;MYO1C;APC;ABI3;DLC1;DLG5
early endosome membrane (GO:0031901)	GO_Cellular_Component_2018	UP	4	0.00681851	0.0484502	0.202703	-1.23703	ANXA1;CAV1;HFE;HLA-B;HLA-C;DNAJC13;EGFR;LRP6;HLA-E;PIKFYVE;RAB31;WDR81;B2M;EPHB1;WLS
positive regulation of NF-kappaB transcription factor activity (GO:0051092)	GO_Biological_Process_2018	UP	4	1.35375e-07	1.91195e-05	0.263566	-1.23598	RNF31;ALK;CD40;EDA;DHX9;NOD1;TANK;IRAK1;TRIM5;TRIM25;RIPK1;IKBKG;TRIM22;PRKCH;CHUK;RIPK2;SPHK1;IRAK3;CFLAR;IRAK4;NFKB1;MID2;PSMA6;FER;TRIM14;TAB2;UBE2V1;PRKD1;TRIM38;S100A9;TLR4;S100A8;MYD88;TLR2
regulation of pathway-restricted SMAD protein phosphorylation (GO:0060393)	GO_Biological_Process_2018	UP	4	4.23559e-06	0.000351886	0.316667	-1.23489	ACVR1;ACVRL1;TGFB2;SMAD4;TGFB1;RBPMS;HFE;INHBB;INHBA;SMAD6;BMP7;TGFBR1;BMP6;SDCBP;BMP2;DAB2;TWSG1;ENG;BMPR1A
response to cytokine (GO:0034097)	GO_Biological_Process_2018	UP	4	7.44275e-06	0.000543706	0.230216	-1.23321	SP100;IFITM1;CIITA;CALCOCO2;LEF1;CXCL16;IRAK1;CASP1;TIMP3;RIPK1;JAK2;TRIM21;IL6R;MCL1;GCH1;IL1R1;STAT3;LIFR;IRAK3;PRKCA;IFNLR1;PTPN13;OSMR;PTPN14;PLSCR1;BCL2;REL;ADAM9;HCLS1;XAF1;IL18R1;MYD88
Ras protein signal transduction (GO:0007265)	GO_Biological_Process_2018	UP	4	0.00029026	0.00988215	0.178571	-1.22901	RB1;GPSM2;CYFIP1;ROCK1;SHC1;RHOBTB3;ARHGAP5;HACD3;FGF2;NTN1;DNAJC27;EPS8;RAP1B;GNA13;RAB20;RAB23;PDPN;G3BP1;RAB29;PLCE1;RREB1;RAB8B;BRAP;NCOA3;ARHGAP29;RAB27A;RAB32;RAB10;RIT1;RAB30;COL1A2;RAB31;CDC42EP4;CDK2;RHOJ;RABL3;RAB9A;PRKD1;SOS1;RGL2
regulation of small GTPase mediated signal transduction (GO:0051056)	GO_Biological_Process_2018	UP	4	0.000169597	0.00641593	0.205674	-1.22669	ARHGEF26;ARHGAP18;ARHGAP5;ARHGAP12;GNA13;AKAP13;SYDE1;FGD4;ARHGAP20;OPHN1;PLCE1;ECT2;A2M;SRGAP1;CGNL1;VAV3;ARHGEF12;PLEKHG2;NCOA3;STARD8;ARHGAP29;MYO9A;CD2AP;ARHGAP31;DLC1;RHOJ;SOS1;SQSTM1;ARHGEF6
regulation of cellular macromolecule biosynthetic process (GO:2000112)	GO_Biological_Process_2018	UP	4	0.000394194	0.0122809	0.143987	-1.22043	RB1;ACVRL1;ZNF573;CYFIP1;ZNF132;ZNF570;RORA;ZNF45;LIMD1;SMC3;SOX21;BACH1;SOX2;SALL1;EFEMP1;ZNF81;SALL2;POFUT1;SALL3;EP300;ZNF525;HMG20A;SOX6;TEAD2;TRIM22;ZNF17;PRMT5;ZNF561;ZNF483;TGIF2;SP110;ZNF480;ZBTB38;USP3;TGFBR1;THAP1;SAP30;IRF2;ZNF516;ZNF879;ZNF317;GEMIN5;HCLS1;ZNF678;UBE2V1;AJUBA;PRMT9;ENG;NOTCH2;ZNF28;SP100;KDM3A;FOXC1;ZNF790;LEF1;CTR9;TCF7;HIF1A;ZFP14;NFIL3;SAP30L;ZNF229;ZNF668;ZNF501;R…
lysosomal membrane (GO:0005765)	GO_Cellular_Component_2018	UP	4	0.000561136	0.0108596	0.164384	-1.22042	PI4K2B;B4GALT1;AHNAK;LRP1;TMEM179B;HFE;SPPL2A;GNAI3;MGST1;FPR1;PRCP;MAGT1;RAP1B;AP3M1;C3AR1;SLC17A5;STOM;ANKFY1;CPNE3;SLC15A3;RNF152;LDLR;HLA-DQA1;HLA-DPA1;CD74;SLC12A4;HLA-DRB5;MIOS;ANXA2;NFAM1;CMTM6;CYBRD1;ATP11C;DNAJC13;AP3B1;ATP11A;CP;GDAP2;MTOR;DAB2;NPC1;WDR81;OSTM1;HLA-DPB1;TMEM106B;HLA-DRA;GPLD1;HLA-DRB1
neutrophil activation involved in immune response (GO:0002283)	GO_Biological_Process_2018	UP	4	2.40512e-06	0.000221533	0.169421	-1.21318	CYFIP1;B4GALT1;DDX3X;SERPINA1;FRMPD3;TMEM179B;HFE;SNAP23;ITGB2;MAGT1;PYGL;CTSS;HEBP2;STK10;PNP;C3AR1;PGM2;ITGAV;CPNE3;B2M;GYG1;PGM1;CTSC;CD53;DSP;FCER1G;CD93;ANXA2;ANXA3;NFAM1;CYBB;ANO6;ATP11A;TNFRSF1B;FGR;DNAJC3;TYROBP;RAB31;CRISPLD2;CAT;PECAM1;DOCK2;S100A9;CD44;S100A8;VCL;TLR2;GRN;CANT1;ROCK1;HVCN1;COPB1;FGL2;MGST1;FPR1;PRCP;IQGAP1;GNS;RAP1B;C3;SDCBP;STOM;CD59;METTL7A;CD58;S100A11;LAIR1;GSDMD;I…
positive regulation of cell differentiation (GO:0045597)	GO_Biological_Process_2018	UP	4	1.49307e-09	6.30753e-07	0.251282	-1.20911	ACVRL1;IFITM1;CSF1;TGFB1I1;TMEM100;CDH2;BOC;SOX9;SOX6;CD34;IL6R;SOX5;ACVR1;PRKCH;HGF;NPNT;TGFBR1;TGFBR2;SFRP2;PRKD1;DDR2;CRB2;FOXC1;LEF1;LRP5;ZFP36L1;SDCBP;BLOC1S5;FRZB;PDPN;BNIP2;BCL9L;WWTR1;TGFB2;XBP1;SMAD4;TGFB1;ZBTB16;SUCO;BMP7;NFKB1;MTOR;BMP6;BMP2;DAB2;BAMBI;ASXL2;BMPR1B;BMPR1A
regulation of cell cycle (GO:0051726)	GO_Biological_Process_2018	UP	4	0.000272326	0.00953591	0.180556	-1.20806	RB1;INTS13;GMNN;IQGAP1;CKS1B;LRP6;STK3;SDCBP;STK10;MECOM;TP53BP2;EP300;MAP3K8;SOX9;TRIM21;MAP3K2;MAP3K3;TGFB2;TGFB1;MAP3K1;NEK4;NEK6;STAT3;INHBA;BMP7;TBX3;THAP1;RBL2;BMP2;WEE1;PTPRC;SON;CDK4;IRF1;ID4;ID3;TNIK;PRR11;BIRC2
canonical Wnt signaling pathway (GO:0060070)	GO_Biological_Process_2018	UP	4	0.000110708	0.00459873	0.256757	-1.20522	FZD1;FZD4;RYK;CSNK1A1;FZD7;CAV1;LEF1;TCF7;FZD6;LRP5;FZD8;LRP6;SFRP2;SMO;APC;FRZB;MYC;PLPP3;SCYL2
positive regulation of signal transduction (GO:0009967)	GO_Biological_Process_2018	UP	4	2.53109e-07	3.33514e-05	0.222222	-1.20249	KANK1;FLT1;MAML2;LOXL3;TREM2;HIF1A;CDC73;CDKN2AIP;DLL4;C3;HHEX;SALL1;PDCD10;GPER1;EP300;JAK2;SASH1;WLS;CD74;TGFB2;MBD5;XBP1;JAG1;STAT3;PRKCA;EMP2;KIF7;TPD52L1;TGFBR1;BMP6;ERN1;KAT2B;BMP2;PTPRC;EVC;MYO1C;AXL;DLG5;ASXL2;BMP2K;FAS;MAML3;TEK;ITGA5;TLR5;TLR2
glycosaminoglycan biosynthetic process (GO:0006024)	GO_Biological_Process_2018	UP	4	0.000374516	0.0117543	0.22	-1.19765	CSGALNACT1;CEMIP;B4GALT1;CHST7;B3GAT2;SDC2;OMD;PRELP;HSPG2;DCN;HS2ST1;EXT2;ACAN;VCAN;CHSY1;CHST11;DSE;GPC5;CHST14;GPC4;GPC6;CHST3
protein tyrosine kinase activity (GO:0004713)	GO_Molecular_Function_2018	UP	4	1.10939e-05	0.000998452	0.222973	-1.19622	ALK;DDR1;FLT1;FLT4;SLA;FGF2;EGFR;IGF1R;ERBB4;ERBB2;JAK2;EPHB1;EPHB4;JAK1;LYN;PDGFRB;NTRK2;YES1;EPHA6;RYK;TIE1;HGF;ERLIN2;MERTK;FGR;WEE1;FER;AXL;PEAK1;TEK;EPHA2;DDR2;FGFR1
specific granule (GO:0042581)	GO_Cellular_Component_2018	UP	4	0.00630637	0.0484502	0.167702	-1.18883	CYFIP1;CANT1;HVCN1;SNAP23;ITGB2;STK10;C3AR1;STOM;ITGAV;CD59;B2M;LAIR1;CD53;GSDMD;CD93;ANXA3;CMTM6;RAB27A;CYBB;ANO6;ATP11A;TNFRSF1B;NFKB1;PTPRB;DLC1;DOCK2;VCL
response to endoplasmic reticulum stress (GO:0034976)	GO_Biological_Process_2018	UP	4	0.000397384	0.0122899	0.214953	-1.18265	FICD;RHBDD1;FAM129A;TMTC3;TNFRSF10B;TANK;PDIA6;THBS4;PDIA4;HERPUD1;ERN1;BCL2L11;OS9;TMX1;CREB3L2;CASP4;BCL2;TRIM25;DNAJB9;ATF6;MBTPS2;MAP3K5;NCK1
positive regulation of cell motility (GO:2000147)	GO_Biological_Process_2018	UP	4	9.6987e-06	0.000662797	0.211111	-1.18072	CEMIP;FLT1;CSF1;LEF1;SEMA3F;NTN1;SYNE2;EGFR;IGF1R;CXCL16;SDCBP;GPNMB;PDCD10;PODXL;GPER1;PDGFC;PDPN;CPNE3;ACVR1;PDGFRB;CARMIL1;XBP1;EDN1;TGFB1;HGF;SPHK1;PRKCA;TGFBR1;FGR;BMP2;MMP14;DAB2;FER;MYO1C;APC;ITGA6;MAPRE1;CBLL1
nuclear periphery (GO:0034399)	GO_Cellular_Component_2018	UP	4	0.00213807	0.024256	0.21519	-1.1753	AHCTF1;CLIC4;NUP205;SPARC;FIGN;SMC1A;SMC3;POLA1;PSMA6;STAG2;XPOT;TEP1;HLCS;SMARCAD1;ERCC8;NUP98;TNPO1
JNK cascade (GO:0007254)	GO_Biological_Process_2018	UP	4	0.000291543	0.00988215	0.253731	-1.16828	MAP3K2;RIPK2;TNFRSF19;NOD1;HACD3;ERN1;MDFIC;IRAK1;ADORA2B;MAP3K20;TAB2;RIPK1;UBE2V1;TNIK;IKBKG;MAP3K5;ARHGEF6
positive regulation of transferase activity (GO:0051347)	GO_Biological_Process_2018	UP	4	4.53602e-05	0.00220909	0.217391	-1.15666	ALK;DDR1;FLT1;FLT4;EGFR;IGF1R;ERBB4;MYC;ERBB2;EPHB1;EPHB4;PDGFRB;NTRK2;CD74;RFC3;TGFB1;EPHA6;DTX3L;RYK;TIE1;PIFO;MERTK;KLF4;TOPORS;AXL;POT1;TEK;EPHA2;DDR2;FGFR1
positive regulation of endocytosis (GO:0045807)	GO_Biological_Process_2018	UP	4	0.00184713	0.0389703	0.230769	-1.15618	FCER1G;LRP1;HFE;SERPINE1;RAB27A;MERTK;GATA2;CBL;DAB2;AXL;ANKFY1;DOCK2;B2M;LDLR;CBLL1
positive regulation of cellular catabolic process (GO:0031331)	GO_Biological_Process_2018	UP	4	5.50042e-05	0.00261857	0.233645	-1.1554	ROCK1;PTTG1IP;ZC3HAV1;ABHD5;SNX33;HIF1A;FOXO1;RNF152;TRIM21;TRIM22;SH3GLB1;DTX3L;ENTPD5;MSN;TNFRSF1B;TICAM1;MID2;DCN;CNOT1;ADAM9;PRKD1;CNOT8;PPARA;EZR;GPLD1
regulation of extrinsic apoptotic signaling pathway (GO:2001236)	GO_Biological_Process_2018	UP	4	0.000769467	0.0198795	0.25	-1.15057	ACVR1;WWOX;SP100;CAV1;TNFRSF10B;CFLAR;TANK;TGFBR1;GPER1;FAS;ITGAV;ITGA6;RIPK1;FADD;LTBR
cellular response to cytokine stimulus (GO:0071345)	GO_Biological_Process_2018	UP	4	1.07877e-07	1.73168e-05	0.181619	-1.1464	ITGB1;CSF1;ITGB2;F13A1;RORA;AQP4;EPRS;FGF2;YBX3;ICAM1;SOX2;MYC;GPER1;CASP1;SOX9;JAK2;IL6R;JAK1;IL13RA1;HLA-DPA1;IL4R;ANXA1;CHUK;IL1R1;IFNGR1;HGF;MMP2;LIFR;IRAK3;IRAK4;TNFRSF1B;NPNT;OSMR;DCN;TNFRSF1A;ZEB1;PIK3CA;IRF1;HCLS1;SOS1;IFNAR1;FOXC1;DHX9;SHC1;MAOA;NPR2;LEF1;TCF7;FPR1;CBL;TANK;HIF1A;FOXO1;ZFP36L2;ZFP36L1;SOCS2;PTPRZ1;IRAK1;INPP5D;S1PR1;RIPK1;CD58;SOCS6;SOCS4;MCL1;XBP1;TGFB1;IL10RA;STAT3;FN1…
positive regulation of transmembrane receptor protein serine/threonine kinase signaling pathway (GO:0090100)	GO_Biological_Process_2018	UP	4	1.91724e-05	0.00112569	0.26506	-1.14358	CRB2;ACVR1;ACVRL1;TGFB2;CDKN2B;SMAD4;TGFB1;RBPMS;TGFB1I1;HFE;INHBB;INHBA;BMP7;TGFBR1;BMP6;SDCBP;BMP2;DAB2;TWSG1;ZNF423;ENG;BMPR1A
regulation of defense response (GO:0031347)	GO_Biological_Process_2018	UP	4	0.00137003	0.0312086	0.223684	-1.14145	ANXA1;TNFAIP3;NOD1;SAMHD1;FGR;HERC5;RNF135;PSMA6;IRF1;BCL6B;CASP4;CASP1;PIK3AP1;JAK2;BIRC2;MYD88;BIRC3
focal adhesion (GO:0005925)	GO_Cellular_Component_2018	UP	4	1.46085e-14	4.80621e-12	0.240896	-1.13218	ITGB1;CYFIP1;FLT1;TES;ITGB5;TGFB1I1;SNAP23;DOCK7;TNC;SLC4A2;LIMD1;SYNE2;ICAM1;AKAP12;PPP1CC;GJA1;CSRP2;CDH2;CAPN2;DAG1;ITGAV;CPNE3;PGM5;JAK2;B2M;TGM2;JAK1;PDGFRB;ANXA1;ANXA5;ITGA1;RRAS2;HSPG2;MMP14;PALLD;PEAK1;CAT;IRF2;ITGA8;ADAM9;ITGA6;LAP3;ITGA5;TLN1;EZR;CD44;VCL;EPHA2;DDR2;ENG;ARF6;AHNAK;LRP1;FBLIM1;NEXN;TWF1;IQGAP1;HACD3;LPP;EGFR;CNN3;GNA13;PDLIM1;G3BP1;CD59;RSU1;MPZL1;FZD1;GIT2;SVIL;YES1;CAV…
autophagosome (GO:0005776)	GO_Cellular_Component_2018	UP	4	0.00503589	0.0436002	0.215385	-1.13175	SH3GLB1;PLEKHF2;STX17;CALCOCO2;NCOA4;WIPI1;ZFYVE1;FYCO1;WDR81;TBC1D5;RAB23;TBC1D14;PRKD1;SQSTM1
Wnt signaling pathway (GO:0016055)	GO_Biological_Process_2018	UP	4	0.000600685	0.0164641	0.209091	-1.12354	FZD1;DDX3X;FZD4;RYK;CSNK1A1;FZD7;LEF1;TCF7;FZD6;LRP5;FZD8;LRP4;LRP6;SFRP2;SMO;APC;FRZB;MYC;PLCG2;CPE;PLPP3;FERMT2;WLS
trans-Golgi network (GO:0005802)	GO_Cellular_Component_2018	UP	4	0.00397355	0.0396151	0.166667	-1.12023	PI4K2B;SYS1;RHOBTB3;GPER1;RAB29;ARFIP1;ATP7A;HLA-DQA1;WLS;HLA-DPA1;CD74;HLA-DRB5;COG5;PIFO;GOLPH3L;COG2;WIPI1;FAM91A1;IGF2R;RAB32;RAB10;RAB30;RAB31;YIPF6;HLA-DPB1;HLA-DRA;RAB9A;PRKD1;TGFBI;TBC1D23;HLA-DRB1
secretory granule lumen (GO:0034774)	GO_Cellular_Component_2018	UP	4	0.00120549	0.0158643	0.157233	-1.11921	CYFIP1;DDX3X;SPARC;SERPINA1;PROS1;SERPINE1;F13A1;PYGL;HEBP2;PNP;PGM2;TIMP3;B2M;GYG1;CTSC;SRGN;VWF;ANXA2;HGF;FGR;DNAJC3;CRISPLD2;CAT;SELENOP;SERPING1;NHLRC2;DOCK2;S100A9;S100A8;VCL;TOR4A;GRN;CANT1;ROCK1;GNS;C3;SDCBP;A2M;S100A11;GSDMD;TGFB2;TGFB1;IDH1;FN1;RAB27A;C6ORF120;NFKB1;DERA;GLB1;DLC1
activation of protein kinase activity (GO:0032147)	GO_Biological_Process_2018	UP	4	0.00135407	0.0310155	0.166667	-1.11679	ALK;SHC1;ADCY4;FPR1;NOD1;ADCY2;ADCY8;TANK;FGF2;STK3;STK10;IRAK1;MAP3K20;PLCE1;MAP3K8;IKBKG;ECT2;JAK2;MAP3K5;MAP3K2;MAP3K3;CARD10;TGFB2;MAP3K1;NEK4;RIPK2;TNFRSF10B;FRS2;EMP2;MTOR;TGFBR1;TGFBR2;BMP2;ADORA2B;ADAM9;TAB2;UBE2V1;TNIK;TLR4
negative regulation of gene expression (GO:0010629)	GO_Biological_Process_2018	UP	4	0.000476128	0.0139128	0.14378	-1.11637	RB1;ACVRL1;CIITA;DDX3X;PRDM5;GMNN;LOXL3;ZBTB21;IKZF1;EPRS;LIMD1;GLI3;ELK3;NIPBL;HHEX;SALL1;MECOM;ZIC2;GPER1;ITGB8;SOX9;CD34;NANOS1;ZC3H10;IGFBP5;ZBTB38;ZBTB33;PARP9;RBL2;ERN1;SFRP2;ZEB1;SMO;MDFIC;IRF1;KAT6A;ZNF318;CRY1;TIMELESS;PPARA;ENG;RBMS3;NOTCH2;RAMP3;SHC1;SHMT1;CIPC;LEF1;ASCL1;PPM1D;ZNF24;HIF1A;FOXO1;ZFP36L2;DLL4;IFI16;PDCD10;PRDM16;ZKSCAN3;ZBED6;ZNF148;ZNF423;STOX1;TGFB2;SMAD4;TGFB1;TIPARP…
regulation of cell proliferation (GO:0042127)	GO_Biological_Process_2018	UP	4	1.49316e-07	2.04081e-05	0.161943	-1.10761	IFITM1;TES;CSF1;SLA;FGF2;ETS1;IGF1R;ADORA3;MYC;NAMPT;CYP1B1;SOX9;ARID2;IL6R;PDGFRB;HGF;P3H2;LIFR;CGRRF1;POU3F2;SFRP2;GAREM1;KIF20B;GPLD1;PLPP1;SHC1;CUL3;TNFRSF11B;ZFP36L1;SDCBP;SCIN;PDCD10;PDGFC;IGFBP7;UTP20;S100A11;LYN;WWTR1;CD164;TGFB2;XBP1;TGFB1;JAG1;YES1;TNFSF13;INCA1;FN1;TNFRSF10B;IFNLR1;INHBA;SMAD6;TNFRSF10D;ACER2;BMP2;FER;CDK4;BAMBI;DLG5;CDK2;CNOT8;FGFR1;BMPR1A;ACVRL1;CD40;FLT1;TGFB1I1;FLT…
lysosome (GO:0005764)	GO_Cellular_Component_2018	UP	4	2.84133e-05	0.000934797	0.165485	-1.10041	PI4K2B;TINAGL1;CPQ;SPPL2A;CTSS;FYCO1;CTSK;ANKFY1;RNF152;CD34;GYG1;CTSC;HLA-DPA1;SRGN;MIOS;ANXA2;DTX3L;OMD;ATP11C;AP3B1;ATP11A;HSPG2;DCN;VCAN;NPC1;WDR81;TMEM106B;GPLD1;GRN;CALCRL;RAMP3;AHNAK;LRP1;SDC2;GNAI3;PRELP;GNS;ACAN;AP3M1;DRAM1;SNX2;AP5M1;SLC17A5;GPC5;GPC4;SLC15A3;LDLR;GPC6;HLA-DQA1;CD164;CD74;SLC12A4;HLA-DRB5;CYBRD1;RAB27A;DNAJC13;CP;GDAP2;MTOR;MARCH3;GALC;DAB2;TCN2;OSTM1;GLB1;HLA-DPB1;HLA-…
negative regulation of extrinsic apoptotic signaling pathway (GO:2001237)	GO_Biological_Process_2018	UP	4	0.00159475	0.0348297	0.220779	-1.09745	ACVR1;EYA2;NOS3;SERPINE1;TNFAIP3;TNFRSF10B;CFLAR;TANK;TGFBR1;ICAM1;BCL2;FAS;ITGAV;ITGA6;RIPK1;FADD;MCL1
negative regulation of cell migration (GO:0030336)	GO_Biological_Process_2018	UP	4	0.00257119	0.0499731	0.188525	-1.0923	ACVRL1;KANK1;CLIC4;IFITM1;JAG1;IGFBP5;LRP1;SERPINE1;PODN;MCC;FGF2;PTPRG;SFRP2;ADORA3;DLC1;DLG5;DAG1;CYP1B1;ARID2;SRGAP1;VCL;ENG;BMPR1A
protein kinase binding (GO:0019901)	GO_Molecular_Function_2018	UP	4	1.84799e-06	0.000237598	0.169355	-1.08941	ACVRL1;ALK;DDR1;FLT1;FLT4;PDE3B;ITGB2;PLEK;CKS1B;IGF1R;PPP1CC;TRIM5;ITGAV;SOX9;JAK2;SLC12A7;EPHB1;EPHB4;TRIM22;CEP68;DSP;PDGFRB;EPHA6;NCOA3;PIFO;PAX6;EMP2;TICAM1;FGR;DNAJC3;ACTA2;KAT2B;SIKE1;RHOJ;PKP2;ADAM9;HCLS1;MAPRE1;UTRN;EZR;SQSTM1;EPHA2;DDR2;SHC1;RHOBTB3;ADCY4;IQGAP1;PPM1D;TANK;HIF1A;EGFR;ERBB4;PDCD10;ERBB2;TBC1D14;PDLIM5;SASH1;MAPK4;CNTLN;MAP3K2;SMAD1;NTRK2;CDKN2B;SLC12A4;CDKN2C;MAP3K1;GCH1…
positive regulation of MAPK cascade (GO:0043410)	GO_Biological_Process_2018	UP	4	8.01067e-07	8.4853e-05	0.196552	-1.08705	ALK;DDR1;CD40;FLT1;FLT4;TREM2;FGF2;ADRA1A;IGF1R;ICAM1;SOX2;TRIM5;GPER1;EPHB1;EPHB4;PDGFRB;EDN1;EPHA6;PRKCA;TNFRSF1B;NPNT;MID1;TNFRSF1A;GAREM1;CD44;EPHA2;DDR2;NOTCH2;RAMP3;SHC1;PELI2;EGFR;PIK3R5;GPNMB;IRAK1;ERBB4;PDCD10;PDGFC;ERBB2;NTRK2;CD74;TGFB2;TGFB1;CAV2;RYK;TIE1;TNFRSF10B;MERTK;TPD52L1;TNFRSF10D;BMP2;AXL;FAS;ACKR3;TEK;LTBR;FGFR1
protein kinase activity (GO:0004672)	GO_Molecular_Function_2018	UP	4	2.31607e-06	0.00024387	0.167315	-1.07263	ACVRL1;ALK;DDR1;DYRK3;FLT1;TP53RK;FLT4;FGF2;IGF1R;STK10;PDK4;CPNE3;MAP3K8;SOX9;STK32A;JAK2;EPHB1;EPHB4;PRKG1;MAP3K5;JAK1;ACVR1;CDKL2;PDGFRB;PRKCH;EPHA6;CHUK;RIPK2;HGF;IRAK3;PRKCA;IRAK4;TGFBR1;FGR;ERN1;LATS2;PRKD3;PEAK1;BMP2K;TNIK;SIK2;PRKD1;ALPK1;SQSTM1;EPHA2;DDR2;ROCK1;PKN3;PELI2;PPM1D;EGFR;STK3;STK33;IRAK1;ERBB4;ERBB2;MAP3K20;STK38L;RIPK1;MAPK4;LYN;MAP3K2;MAP3K3;NTRK2;YES1;MAP3K1;NEK4;RYK;CSNK1…
chromatin (GO:0000785)	GO_Cellular_Component_2018	UP	4	0.00692146	0.0484502	0.148148	-1.06573	RB1;AHCTF1;KDM3A;ICE1;ICE2;CTR9;SMC3;AFF4;NIPBL;SALL1;HLCS;TRPS1;MYC;RCC1;SMARCAD1;MCMBP;EXOSC3;GABPA;KDM6A;NCOA1;SMAD4;NCOA3;USP3;STAT3;ACTL6A;TCF12;PAX6;ARID1A;KLF4;WAPL;RBL2;POLA1;FAM111A;FER;STAG2;TAL1;CDK4;SP1;NEDD4;IRF1;HAT1;ASXL2;TIMELESS;ASF1A
regulation of programmed cell death (GO:0043067)	GO_Biological_Process_2018	UP	4	0.00184872	0.0389703	0.159851	-1.05952	KANK2;ALK;CD40;STEAP3;GLS2;TNFRSF11B;TM7SF3;TANK;STK3;STK10;WRN;BCL2L11;MECOM;PERP;CASP1;TP53BP2;RIPK1;MAP3K8;SOX9;JAK2;ZNF420;MAP3K2;MAP3K3;TGFB2;TGFB1;MAP3K1;NEK4;DUSP1;TNFRSF10B;INHBB;CFLAR;INHBA;TNFRSF1B;BMP7;BMP6;TNFRSF1A;TNFRSF10D;BMP2;FAS;TNIK;LTBR;BIRC2;BIRC3
protein phosphorylation (GO:0006468)	GO_Biological_Process_2018	UP	4	9.89944e-06	0.000665777	0.165605	-1.05277	ACVRL1;ALK;DDR1;DYRK3;FLT1;TP53RK;FLT4;IGF1R;STK10;EFEMP1;MAP3K8;STK32A;JAK2;EPHB1;EPHB4;MAP3K5;JAK1;ACVR1;CDKL2;PDGFRB;PRKCH;CHUK;PHKA1;IRAK3;PRKCA;TGFBR1;TGFBR2;FGR;TGFBR3;ERN1;LATS2;PIK3CA;PEAK1;BMP2K;CRY1;TNIK;SIK2;PRKD1;ERG;TLR4;DDR2;TLR2;PKN3;PRKX;EGFR;STK3;STK33;IRAK1;ERBB4;ERBB2;MAP3K20;STK38L;RIPK1;MAPK4;LYN;MAP3K2;MAP3K3;NTRK2;TGFB2;TGFB1;MAP3K1;FYB1;NEK4;CSNK1A1;NEK6;MERTK;HIPK3;MTOR;B…
cytoskeleton (GO:0005856)	GO_Cellular_Component_2018	UP	4	0.00638063	0.0484502	0.136276	-1.02857	CLIC4;FLT1;EDA;CMAHP;LYST;SYNE2;EPB41L4A;OPHN1;SOX9;PGM1;NANOS1;RIPK2;DDX58;NCOA3;TMOD3;CEP295;SHROOM3;EML1;CTTNBP2NL;CD2AP;FGR;THAP6;MMP14;MAP7D3;PALLD;PEAK1;CDC42EP4;RHOJ;RELL1;TNIK;UTRN;EZR;S100A9;S100A8;VCL;DDR2;KANK3;KANK2;NOTCH3;KANK1;AHNAK;ROCK1;GYPC;DHX9;EPB41;CCDC69;RHOBTB3;TARS;TWF1;SLAIN2;IQGAP1;DDX60;CNN3;SDCBP;EPB41L5;ABLIM1;CALD1;STOM;STK38L;PDLIM5;GBP2;SEPT10;SVIL;FYB1;CAVIN2;MSN;P…
negative regulation of apoptotic process (GO:0043066)	GO_Biological_Process_2018	UP	4	2.83667e-06	0.000250395	0.168724	-1.02735	ITGB1;ALK;DDR1;FLT1;DDX3X;FLT4;IGF1R;MYC;PDK4;SOX9;EPHB1;EPHB4;PDGFRB;PRKCH;EPHA6;ANXA1;RIPK2;HGF;SPHK1;ANXA5;SERPINB9;PRKCA;WDR73;TNFRSF1B;TOPORS;DNAJC3;RNF144B;PIK3CA;CAT;HCLS1;TMBIM6;ITGA5;SQSTM1;CD44;BIRC2;EPHA2;DDR2;BIRC3;NOTCH2;SHC1;LEF1;CBL;ASCL1;FOXO1;EGFR;SOCS2;IRAK1;ERBB4;PDCD10;BAG3;PDPN;ERBB2;BNIP2;MCL1;BARD1;NTRK2;CD74;XBP1;RYK;RHBDD1;TIE1;CAV1;STAT3;TNFRSF10B;CFLAR;MERTK;KLF4;SMAD6;…
regulation of protein phosphorylation (GO:0001932)	GO_Biological_Process_2018	UP	4	0.00196271	0.0411683	0.160305	-1.02478	CD40;FLT4;ITGB2;PELI2;FAM129A;TWF1;FBLN1;EGFR;LRP6;C3;GPNMB;ERBB4;GPER1;ERBB2;PLCE1;RIPK1;SOX9;ECT2;LYN;WWTR1;NTRK2;CD74;TGFB2;TGFB1;HGF;FN1;INHBB;INHBA;BMP7;MTOR;BMP6;FGR;BMP2;DAB2;FER;CDK2AP1;FAS;KCTD11;TNIK;TEK;PLPP3;ENG
cellular response to lipid (GO:0071396)	GO_Biological_Process_2018	UP	4	0.00217917	0.0443901	0.173184	-1.02317	RAMP3;SERPINE1;CTR9;TNFAIP3;ATP1A2;RORA;ADCY2;TFPI;CDC73;EGFR;GPER1;PDE4B;PDK4;CASP1;SOX9;LYN;XBP1;FZD4;FZD7;NCOA3;MSN;TNFRSF1B;TICAM1;ZNF35;NFKB1;SETX;AXL;ADAM9;PPARA;TLR4;GPLD1
regulation of ERK1 and ERK2 cascade (GO:0070372)	GO_Biological_Process_2018	UP	4	1.93948e-05	0.00112569	0.189516	-1.01724	NOTCH2;ALK;DDR1;FLT1;RAMP3;SHC1;FLT4;FBLN1;TREM2;FGF2;ADRA1A;EGFR;IGF1R;ICAM1;GPNMB;ERBB4;GPER1;PDGFC;ERBB2;TIMP3;GBP1;EPHB1;EPHB4;LYN;PDGFRB;NTRK2;CD74;SMAD4;TGFB1;EPHA6;RYK;TIE1;FN1;PRKCA;MERTK;NPNT;BMP2;GAREM1;AXL;ACKR3;TEK;EZR;TLR4;CD44;EPHA2;DDR2;FGFR1
cytoplasmic vesicle (GO:0031410)	GO_Cellular_Component_2018	UP	4	0.00661262	0.0484502	0.157407	-0.948046	COPB1;HFE;GOLIM4;RHOBTB3;SNX33;FNBP1L;TRAK1;LRP6;AMOT;TMEM123;PDPN;AGFG1;WLS;ABCA1;CD164;STARD4;GCH1;CAV2;CAV1;MYOF;EMP2;TRAPPC8;IGF2R;OCLN;MMP14;HEATR5A;HEATR5B;RHOJ;ADGRF5;RAB9A;RIN3;ADGRL4;DSC2;ARF6
actin cytoskeleton (GO:0015629)	GO_Cellular_Component_2018	UP	4	0.00613818	0.0484502	0.149153	-0.889441	NOTCH3;CLIC4;PLEKHH2;FLT1;AHNAK;DHX9;SLC2A1;TARS;TWF1;IQGAP1;CNN3;AMOT;AKAP13;ABLIM1;OPHN1;CDH2;CALD1;CAPN2;STK38L;PDLIM5;GBP2;PGM1;SVIL;MYBPC1;ANXA1;FYB1;DDX58;CAVIN2;TMOD3;SHROOM3;PAWR;PARVA;CTTNBP2NL;CD2AP;FGR;FER;PALLD;PEAK1;DLC1;CDC42EP4;TEK;EZR;CENPQ;DDR2
clathrin-sculpted gamma-aminobutyric acid transport vesicle membrane (GO:0061202)	GO_Cellular_Component_2018	DOWN	5	5.75374e-05	0.00394707	0.666667	-3.27374	RAB3A;SLC32A1;SYT1;DNAJC5;GAD1;GAD2
clathrin-sculpted gamma-aminobutyric acid transport vesicle (GO:0061200)	GO_Cellular_Component_2018	DOWN	5	5.75374e-05	0.00394707	0.666667	-3.26826	RAB3A;SLC32A1;SYT1;DNAJC5;GAD1;GAD2
high voltage-gated calcium channel activity (GO:0008331)	GO_Molecular_Function_2018	DOWN	5	6.97895e-06	0.00177504	0.615385	-2.90747	CACNB1;CACNB2;CACNB3;CACNB4;CACNA1B;CACNA1A;CACNA1D;CACNA1C
protein kinase C activity (GO:0004697)	GO_Molecular_Function_2018	DOWN	5	0.000265884	0.0232875	0.545455	-2.89701	PRKCG;PRKCI;PRKCB;PRKCE;PRKCD;PRKCZ
extracellular ligand-gated ion channel activity (GO:0005230)	GO_Molecular_Function_2018	DOWN	5	0.000446961	0.0333189	0.264151	-2.67976	CHRNB2;GABRB3;GRIA2;GABRB2;GABRA1;GABRA3;HTR3B;GABRG2;GLRA2;GLRA3;GLRB;GABRD;GRIA3;GRIA4
L-type voltage-gated calcium channel complex (GO:1990454)	GO_Cellular_Component_2018	DOWN	5	2.09293e-05	0.00239292	0.75	-2.57314	CACNB2;CACNB3;CACNA2D1;NOS1AP;CACNA1D;CACNA1C
cardiac muscle cell contraction (GO:0086003)	GO_Biological_Process_2018	DOWN	5	1.77817e-05	0.00740158	0.5	-2.27885	CAMK2D;CACNA2D1;CACNA1D;ATP1A1;CACNA1C;SCN3B;FGF12;SCN1A;SCN2B
cell communication by electrical coupling involved in cardiac conduction (GO:0086064)	GO_Biological_Process_2018	DOWN	5	0.000275258	0.0267012	0.466667	-2.22172	RYR2;ATP1A3;ATP1A1;CACNA1C;PRKACA;ATP1B1;SLC8A1
inorganic cation import across plasma membrane (GO:0098659)	GO_Biological_Process_2018	DOWN	5	0.000552223	0.0403848	0.346154	-2.21981	HCN4;FAM155A;TRPM2;SLC9A6;TRPV6;SLC9A7;CACNA2D1;SLC8A1;SLC9A1
negative regulation of microtubule polymerization or depolymerization (GO:0031111)	GO_Biological_Process_2018	DOWN	5	0.000203258	0.0239074	0.357143	-2.18772	CLIP3;CAMSAP3;SPEF1;NAV3;STMN1;STMN2;KATNB1;FGF13;TRIM54;SNCA
syntaxin-1 binding (GO:0017075)	GO_Molecular_Function_2018	DOWN	5	5.02335e-06	0.00177504	0.5625	-2.16113	NSF;SNAP25;PRRT2;UNC13A;SYT1;DAPK1;STXBP1;STXBP5;CPLX1
dendrite (GO:0030425)	GO_Cellular_Component_2018	DOWN	5	3.49023e-07	5.98574e-05	0.212963	-2.14116	GRIA2;CNTNAP2;TENM2;KCNC2;KCNA1;HTR2A;ELFN1;GPHN;STRN4;PAK1;SAMD14;MAPK8;CALB1;ATCAY;ZFYVE27;GRM7;MAP2;RGS8;EPHB2;NPTX2;BSN;EPHA5;KIRREL3;PRKCG;EPHA4;GABRA1;SLC32A1;KCND2;HOMER1;KCNB1;BDNF;KCNB2;PLK2;GABRA3;AZIN2;HTR5A;CPT1C;PRSS12;GABRG2;CDK5;NSG2;FGF13;NPTXR;CPEB3;SHANK2;CDK5R1
ionotropic glutamate receptor activity (GO:0004970)	GO_Molecular_Function_2018	DOWN	5	9.18818e-05	0.0107633	0.470588	-2.1359	GRIA2;GRIN2A;GRIK1;GRIK2;GRIN2B;GRIA3;GRIN2D;GRIA4
axon (GO:0030424)	GO_Cellular_Component_2018	DOWN	5	2.29722e-07	5.98574e-05	0.246479	-2.13437	RET;CNTNAP2;RAB3A;KCNC2;KCNA1;PTPRO;PSEN2;ADAM22;ATP1A3;PAK1;MAPK8;CALB1;ATCAY;ZFYVE27;GRM7;LRRTM1;SLC38A7;NEFL;EPHB2;SNCA;KIRREL3;EPHA4;KCNB1;BDNF;AZIN2;CPT1C;L1CAM;PRSS12;DNM1;OLFM1;CDK5;CNTN4;FGF13;SCN2A;CDK5R1
cardiac muscle cell action potential (GO:0086001)	GO_Biological_Process_2018	DOWN	5	7.42141e-05	0.0168763	0.366667	-2.13429	HCN4;CACNA2D1;CACNA1D;ATP1A1;CACNA1C;ATP1B1;SCN3B;FGF12;SLC8A1;SCN1A;SCN2B
membrane depolarization during cardiac muscle cell action potential (GO:0086012)	GO_Biological_Process_2018	DOWN	5	0.000151162	0.0212714	0.444444	-2.11909	HCN4;CACNB2;CACNA2D1;CACNA1D;CACNA1C;SCN3B;SLC8A1;SCN2B
positive regulation of developmental growth (GO:0048639)	GO_Biological_Process_2018	DOWN	5	9.61855e-05	0.0192993	0.288462	-2.06932	CPNE9;SYT4;SYT3;UNC13A;CDKL5;CPNE5;SYT1;BDNF;LIMK1;TWF2;NEDD4L;RASAL1;L1CAM;ZFYVE27;PLCB1
transferrin transport (GO:0033572)	GO_Biological_Process_2018	DOWN	5	0.00013867	0.0212714	0.324324	-2.04335	ATP6V1A;ATP6V0B;ATP6V1G2;ATP6AP1;ATP6V1B2;ATP6V1H;LMTK2;ATP6V1E1;ATP6V1D;ATP6V1C1;ATP6V1F;ATP6V0A1
positive regulation of dendrite extension (GO:1903861)	GO_Biological_Process_2018	DOWN	5	0.000151162	0.0212714	0.444444	-2.03737	CPNE9;SYT4;SYT3;UNC13A;CPNE5;SYT1;NEDD4L;RASAL1
glutamate receptor signaling pathway (GO:0007215)	GO_Biological_Process_2018	DOWN	5	8.31507e-07	0.000709068	0.405405	-2.03519	GRIA2;HOMER1;KCNB1;GRIK1;GRIK2;GRIN2B;GRIN2A;GRM7;GRM6;GRM8;PLCB1;DAGLB;GRIA3;GRIA4;CDK5R1
regulation of dendrite extension (GO:1903859)	GO_Biological_Process_2018	DOWN	5	0.00023867	0.0251314	0.421053	-2.02517	CPNE9;SYT4;SYT3;UNC13A;CPNE5;SYT1;NEDD4L;RASAL1
synaptic transmission, glutamatergic (GO:0035249)	GO_Biological_Process_2018	DOWN	5	1.738e-05	0.00740158	0.454545	-2.02125	NAPA;NAPB;GRIA2;UNC13A;SLC17A6;GRIK1;GRIK2;CDH8;GRIA3;GRIA4
neurotransmitter receptor activity involved in regulation of postsynaptic membrane potential (GO:0099529)	GO_Molecular_Function_2018	DOWN	5	0.00077186	0.0486865	0.363636	-2.01162	GRIA2;GABRA1;GABRA3;GRIK1;GRIK2;GRIA3;GABRG2;GRIA4
glutamate receptor activity (GO:0008066)	GO_Molecular_Function_2018	DOWN	5	8.17743e-05	0.0107633	0.428571	-1.98734	GRIA2;GRM7;GRM6;GRM8;GRIK1;GRIK2;GRIA3;GRIN2D;GRIA4
regulation of regulated secretory pathway (GO:1903305)	GO_Biological_Process_2018	DOWN	5	3.89507e-05	0.0110717	0.342105	-1.92354	SYT5;SYT4;SYT3;RAB3A;DOC2A;SYT1;SYT16;SYT13;DOC2B;RPH3A;TRPV6;SYT12;RAB15
calcium ion transport into cytosol (GO:0060402)	GO_Biological_Process_2018	DOWN	5	5.7772e-07	0.000656868	0.55	-1.92076	JPH4;TRPM2;RYR2;CACNB3;GRIN2A;JPH3;CACNA2D1;CACNA1C;GRIN2B;SLC8A1;GRIN2D
regulation of exocytosis (GO:0017157)	GO_Biological_Process_2018	DOWN	5	0.000361145	0.0307966	0.269231	-1.91394	RAB3B;NSF;RAB3C;RAB3A;ATP6AP1;SYT1;RAB27B;CPLX1;STXBP5L;RAB40C;RAB15;RAB37;STXBP5;SNCA
ionotropic glutamate receptor complex (GO:0008328)	GO_Cellular_Component_2018	DOWN	5	7.17761e-05	0.0041032	0.325	-1.90327	GRIA2;GRIK1;GRIK2;GRIN2B;GRIN2D;CACNG8;GRIN2A;DLG3;CACNG2;CNIH3;SHANK2;GRIA3;GRIA4
intracellular pH reduction (GO:0051452)	GO_Biological_Process_2018	DOWN	5	0.000268644	0.0267012	0.323529	-1.89425	ATP6V1A;ATP6V0B;ATP6V1G2;DMXL2;ATP6V1B2;ATP6V1H;ATP6V1E1;ATP6V1D;ATP6V1C1;ATP6V1F;ATP6V0A1
positive regulation of regulated secretory pathway (GO:1903307)	GO_Biological_Process_2018	DOWN	5	0.000697194	0.0475625	0.411765	-1.88564	SYT4;CATSPER2;RAB3A;RAB15;KCNB1;DOC2B;STX1A
voltage-gated calcium channel activity (GO:0005245)	GO_Molecular_Function_2018	DOWN	5	0.000184695	0.0189312	0.315789	-1.85702	CACNB1;CACNB2;CACNG8;CACNB3;CACNB4;CATSPER2;CACNA2D1;CACNA1B;CACNA1A;CACNA1D;CACNA1C;CACNG2
regulation of neuronal synaptic plasticity (GO:0048168)	GO_Biological_Process_2018	DOWN	5	6.66655e-05	0.0162426	0.4	-1.81654	CAMK2B;ARC;SYNGR1;RAB3A;MCTP1;NETO1;SYP;GRIK2;EPHB2;PPFIA3
regulation of calcium ion-dependent exocytosis (GO:0017158)	GO_Biological_Process_2018	DOWN	5	0.000153846	0.0212714	0.277778	-1.81354	SYT5;SYT4;SYT3;CATSPER2;DOC2A;SYT1;KCNB1;SYT16;SYT13;DOC2B;RPH3A;PREPL;TRPV6;SYT12;STX1A
cardiac muscle cell action potential involved in contraction (GO:0086002)	GO_Biological_Process_2018	DOWN	5	5.15599e-05	0.0135285	0.37931	-1.7709	RYR2;CACNA2D1;NEDD4L;CACNA1D;ATP1A1;CACNA1C;GPD1L;SCN3B;FGF12;SCN1A;SCN2B
long-term synaptic potentiation (GO:0060291)	GO_Biological_Process_2018	DOWN	5	0.000126355	0.0212714	0.409091	-1.7674	SLC8A3;ARC;GRIN2A;PLK2;NPTN;PRKCZ;GRIN2B;SHANK2;GRIN2D
ion transmembrane transport (GO:0034220)	GO_Biological_Process_2018	DOWN	5	9.54091e-05	0.0192993	0.181818	-1.76195	GABRB3;ATP6V1A;GABRB2;RYR2;ATP1A3;NEDD4L;ATP1A1;ATP2C2;UNC80;GLRA2;GLRA3;ATP6V1H;LRRC8B;ATP6V1E1;ASIC2;GABRD;ATP6V1D;ATP6V1C1;ATP6V1F;ATP6V0A1;CHRNB2;GABRA1;ATP6V0B;ATP6V1G2;ATP6AP1;GABRA3;ATP2B3;ATP2B2;HTR3B;ATP2B1;ATP1B1;GABRG2;ANO3;P2RX6;GLRB;ATP6V1B2;ATP13A2;FXYD6;KCNK3;UNC79
transmitter-gated ion channel activity (GO:0022824)	GO_Molecular_Function_2018	DOWN	5	9.71476e-06	0.00177504	0.382353	-1.74592	GABRB3;GRIA2;GABRA1;GABRA3;GRIK1;HTR3B;GRIK2;GABRG2;GRIN2D;GLRA2;GLRA3;GRIA3;GRIA4
phagosome acidification (GO:0090383)	GO_Biological_Process_2018	DOWN	5	0.000203258	0.0239074	0.357143	-1.73994	ATP6V1A;ATP6V0B;ATP6V1G2;ATP6V1B2;ATP6V1H;ATP6V1E1;ATP6V1D;ATP6V1C1;ATP6V1F;ATP6V0A1
ligand-gated ion channel activity (GO:0015276)	GO_Molecular_Function_2018	DOWN	5	0.000283994	0.0232875	0.246377	-1.72496	CHRNB2;GABRB3;GABRB2;GABRA1;GABRA3;GRIK1;HTR3B;GRIK2;GABRG2;NCALD;P2RX6;GLRA2;GLRA3;GLRB;DLG3;GABRD;CNGB1
peptidyl-threonine modification (GO:0018210)	GO_Biological_Process_2018	DOWN	5	0.000381192	0.0309583	0.222222	-1.71036	CAMK2B;GALNT11;CAMK2D;MAP2K1;CAMK1D;PNCK;PDPK1;PRKCD;GALNT17;LMTK2;NLK;CAMKK2;MYLK4;MAPK8;CAMKV;CDK5;PHKG2;CSNK2B;GALNTL6;CDK5R1
axonogenesis (GO:0007409)	GO_Biological_Process_2018	DOWN	5	0.000293699	0.0267012	0.174107	-1.66149	RET;ROBO2;SPON2;BRSK2;RAB3A;NRXN1;PTPRO;NRXN3;PIK3CB;RAP1GAP;SHH;PPP3CB;SLITRK1;SLITRK4;SLITRK3;SLITRK5;SLIT3;EPHB2;PAK3;NTNG1;EPHA5;BDNF;DCC;BAIAP2;L1CAM;GFRA2;SPTB;NELL2;LRFN2;LRFN5;GAP43;LRFN4;SLC9A6;CDK5;DOK4;DOK6;EVL;CNTN4;CDK5R1
regulation of dendrite development (GO:0050773)	GO_Biological_Process_2018	DOWN	5	3.89507e-05	0.0110717	0.342105	-1.60995	CHRNB2;CAMK2B;MEF2C;CAMK1D;CDKL5;DCC;NEDD4L;HECW1;RTN4IP1;CSMD3;CPEB3;KIAA0319;PACSIN1
voltage-gated cation channel activity (GO:0022843)	GO_Molecular_Function_2018	DOWN	5	1.08234e-05	0.00177504	0.247525	-1.55634	HCN4;CATSPER2;KCNC2;KCNA1;CACNA1B;CACNA1A;CACNA1D;CACNA1C;KCNV1;CACNG8;CACNG2;KCNH1;KCNF1;KCND2;KCNB1;KCNB2;CACNA2D1;CACNB1;CACNB2;CACNB3;CACNB4;KCNS2;KCNQ2;HCN1;CNGB1
neuron projection morphogenesis (GO:0048812)	GO_Biological_Process_2018	DOWN	5	0.000606997	0.0422544	0.182927	-1.52976	CNTNAP2;BRSK2;CNTNAP1;RAB3A;NYAP1;NYAP2;PAK1;SLITRK1;MAP2;SLITRK4;SLITRK3;SLITRK5;SLIT3;EPHB2;PAK3;PACSIN1;ZNF365;NTNG1;BDNF;DCC;BAIAP2;LRFN2;LRFN5;ARC;LRFN4;SLC9A6;CDK5;CNTN4;ZNF335;SHANK2
cytoplasmic vesicle membrane (GO:0030659)	GO_Cellular_Component_2018	DOWN	5	0.00067146	0.0287889	0.254545	-1.51614	RYR2;C2CD5;YWHAB;YWHAZ;SGSM1;TRPM2;NSG2;TMEM67;MYO5B;SPIRE2;AP1S1;AP1S3;YWHAG;AP1M1
ferric iron transport (GO:0015682)	GO_Biological_Process_2018	DOWN	5	0.00013867	0.0212714	0.324324	-1.51541	ATP6V1A;ATP6V0B;ATP6V1G2;ATP6AP1;ATP6V1B2;ATP6V1H;LMTK2;ATP6V1E1;ATP6V1D;ATP6V1C1;ATP6V1F;ATP6V0A1
membrane depolarization during action potential (GO:0086010)	GO_Biological_Process_2018	DOWN	5	0.000243136	0.0251314	0.307692	-1.50856	HCN4;CATSPER2;SCN8A;CACNA1B;CACNA1A;CACNA1D;CACNA1C;SCN3B;SCN2A;SLC8A1;SCN1A;SCN2B
membrane depolarization (GO:0051899)	GO_Biological_Process_2018	DOWN	5	0.000213104	0.0242299	0.295455	-1.50312	CHRNB2;CATSPER2;CACNA1B;CACNA1A;CACNA1D;CACNA1C;CACNB3;CACNB4;SCN8A;SCN3B;CACNG2;SCN2A;SCN1A
peptidyl-serine phosphorylation (GO:0018105)	GO_Biological_Process_2018	DOWN	5	0.000177597	0.0232993	0.19863	-1.44228	CAMK2B;CAMK2D;PRKAA2;PNCK;NLK;PRKCZ;CAMKK2;MYLK4;MAPK9;MAPK8;CAMKV;PHKG2;PRKACA;STK32C;PRKCG;PRKCI;CAMK1D;PDPK1;PRKCB;PLK2;PRKCE;PRKCD;LMTK2;CDC7;VRK1;MASTL;CDK5;CAMK4;CDK5R1
neuron projection development (GO:0031175)	GO_Biological_Process_2018	DOWN	5	3.46177e-05	0.0110717	0.202381	-1.43558	CNTNAP2;CNTNAP1;NYAP1;RASGRF1;STMN2;FRY;NYAP2;PAK1;SAMD14;ATCAY;ZFYVE27;MAP2;STMN1;EPHB2;NPTX2;PAK3;PACSIN1;ZNF365;EPHA4;BDNF;LAMB1;L1CAM;ADCYAP1;ARC;GAP43;SLC9A6;CDK5;TBC1D24;CNTN4;NPTXR;ZNF335;SHANK2;LRP12;CDK5R1
peptidyl-serine modification (GO:0018209)	GO_Biological_Process_2018	DOWN	5	0.000582602	0.0414011	0.181287	-1.42489	CAMK2B;GALNT11;CAMK2D;PNCK;GALNT17;PRKCZ;CAMKK2;MYLK4;MAPK9;MAPK8;CAMKV;PHKG2;PRKACA;STK32C;PRKCG;PRKCI;CAMK1D;PDPK1;PRKCB;PARP2;PLK2;PRKCE;PRKCD;LMTK2;CDC7;VRK1;MASTL;CDK5;CAMK4;GALNTL6;CDK5R1
positive regulation of synaptic transmission (GO:0050806)	GO_Biological_Process_2018	DOWN	5	0.000235274	0.0251314	0.25	-1.40125	SYT1;CLSTN3;PLK2;NRXN1;GRIK2;PRKCZ;GRIN2B;GRIN2D;SLC8A3;STX1B;CACNG8;ARC;GRIN2A;NPTN;EPHB2;CACNG2;SHANK2
protein localization to cell periphery (GO:1990778)	GO_Biological_Process_2018	DOWN	5	0.000430552	0.0341538	0.20339	-1.39839	KCNB1;ACTN2;KCNB2;STXBP1;KCNIP3;KCNIP4;ZDHHC23;ATP1B1;LIN7B;ANK1;NKD2;CACNB2;DPP6;CACNB3;ZFYVE27;RAB40C;RAB15;RAB37;MYADM;TSPAN5;SCN3B;FGF13;RAPGEF6;PACSIN1
syntaxin binding (GO:0019905)	GO_Molecular_Function_2018	DOWN	5	9.58702e-07	0.000786136	0.294872	-1.39082	SYT5;NAPA;NSF;SNAP25;NAPB;SYT4;SYT3;PRRT2;UNC13A;DOC2A;SYT1;DAPK1;STXBP1;SYT16;CACNA1A;SYT13;DOC2B;CPLX1;STXBP5L;RPH3A;SYT12;VAMP1;STXBP5
modulation of chemical synaptic transmission (GO:0050804)	GO_Biological_Process_2018	DOWN	5	0.000354912	0.0307966	0.228916	-1.38276	CHRNB2;GRIA2;MEF2C;UNC13A;MCTP1;SYT1;BDNF;CLSTN3;GRIK1;GRIK2;SYN3;CPLX1;STX1B;CDK5;GRM7;GRM6;GRM8;GRIA3;GRIA4
chemical synaptic transmission (GO:0007268)	GO_Biological_Process_2018	DOWN	5	2.4861e-14	8.48009e-11	0.251724	-1.35241	CHRM2;GABRB3;SNAP25;GABRB2;CHRM3;CHRM1;DOC2A;GRIK1;GRIK2;HTR2A;CDH8;GRM7;DLGAP1;BSN;DLGAP2;CHRNB2;UNC13A;KCND2;TACR2;NPY1R;TACR1;HTR3B;GABRG2;CACNB1;CACNB2;CACNB3;CACNB4;KCNQ2;AMPH;NAPA;NAPB;GRIA2;KCNA1;NRXN1;GPR88;CACNA1B;CACNA1A;AKAP5;SLC1A6;CPLX1;MCHR1;GLRA2;GRIN2A;GLRA3;SLC17A6;NPTX2;ASIC2;GABRD;NTSR1;GRIA3;GRIA4;SYT5;GABBR2;RIC3;GABRA1;SLC12A5;SYT1;HOMER1;GAD1;GABRA3;GAD2;HTR5A;GRIN2B;GRIN2D…
monovalent inorganic cation transport (GO:0015672)	GO_Biological_Process_2018	DOWN	5	0.000478381	0.0370854	0.209524	-1.32381	NDUFA9;SLC36A1;KCNF1;KCNJ6;ABCC8;KCNB2;KCNA1;NEDD4L;KCNAB1;KCNAB3;KCNV1;KCNS2;SCN8A;SLC38A7;SCN3B;FGF13;SCN2A;ASIC2;KCNK3;KCNH1;KCNJ3;SCN1A
nervous system development (GO:0007399)	GO_Biological_Process_2018	DOWN	5	0.000109116	0.0206774	0.153509	-1.31007	CHRM2;ROBO2;CHRM3;NRSN1;CHRM1;DOC2A;MYT1L;GDA;GRIK1;KIF17;RAPGEFL1;HAPLN1;NRGN;SHH;RPS6KA6;TMEM223;DPYSL4;TRIM3;EPHB2;KIRREL3;SRRM4;MEF2C;RBFOX1;RBFOX2;NRG1;GFRA2;OLFM1;NAV3;SCN8A;MPPED2;KCNQ2;DCX;EVL;TAGLN3;DAGLB;PAFAH1B3;SHANK2;PRKN;CAMK2D;NRXN1;ADAM22;CRMP1;PCDH19;KALRN;NPAS1;ESS2;PTS;SLITRK1;ADAM23;ASIC2;BDNF;BCL11A;LIMK1;PCDH8;SLC4A10;BTBD11;L1CAM;ARHGAP26;SDK1;NELL1;AHI1;GLRB;CDK5;DLG3;PCDH…
cation channel complex (GO:0034703)	GO_Cellular_Component_2018	DOWN	5	0.000159154	0.00779855	0.257576	-1.30135	GRIA2;RYR2;CAMK2D;KCNAB1;HTR3B;GRIN2B;GRIN2D;CACNG8;GRIN2A;CALM3;PRKACA;CACNG2;MICU1;SCN2A;CNIH3;GRIA3;GRIA4
organelle membrane fusion (GO:0090174)	GO_Biological_Process_2018	DOWN	5	0.000155903	0.0212714	0.25	-1.30114	SYT5;SNAP25;SYT4;SYT3;DOC2A;SYT1;SYT16;LRMP;SYT13;DOC2B;RPH3A;STX1B;SYT12;STX16-NPEPL1;BNIP1;VAMP1;SEC22A;STX1A
negative regulation of supramolecular fiber organization (GO:1902904)	GO_Biological_Process_2018	DOWN	5	0.000192532	0.0239074	0.272727	-1.27728	PRKN;SPEF1;PRKCD;STMN2;TWF2;KATNB1;CLIP3;CAMSAP3;NAV3;STMN1;MYADM;FGF13;TRIM54;PFN2;SNCA
inorganic cation transmembrane transport (GO:0098662)	GO_Biological_Process_2018	DOWN	5	0.000535471	0.0403848	0.191489	-1.24475	HCN4;CACNA1A;CACNA1D;CACNA1C;ATP2C2;SLC8A1;SLC9A1;TRPM2;CACNG8;ATP6V1E1;SCN3B;CACNG2;ATP6V1C1;SLC39A3;SCN1A;ATP6V1F;ATP6V0B;SLC30A3;ATP6AP1;FKBP1A;SLC8A3;TRPV6;SCN8A;ATP6V1B2;SCN2A;SCN2B;HCN1
positive regulation of neuron projection development (GO:0010976)	GO_Biological_Process_2018	DOWN	5	1.95292e-05	0.00740158	0.244898	-1.22966	CPNE9;RET;CAMK2B;ROBO2;SYT4;PRKCI;SYT3;NDRG4;CAMK1D;UNC13A;TENM3;CPNE5;SYT1;PLPPR5;STMN2;TWF2;ZNF804A;NEDD4L;RASAL1;LRRC7;SLITRK1;NPTN;PLXNC1;PACSIN1
axon development (GO:0061564)	GO_Biological_Process_2018	DOWN	5	0.000297463	0.0267012	0.221053	-1.22508	NTNG1;BRSK2;RAB3A;DCC;NREP;BAIAP2;L1CAM;LRFN2;LRFN5;GAP43;LRFN4;CDK5;SLITRK1;SLITRK4;SLITRK3;SLITRK5;SLIT3;CNTN4;EPHB2;PAK3;CDK5R1
peptidyl-threonine phosphorylation (GO:0018107)	GO_Biological_Process_2018	DOWN	5	0.000283994	0.0267012	0.246377	-1.22187	CAMK2B;CAMK2D;MAP2K1;CAMK1D;PNCK;PDPK1;PRKCD;LMTK2;NLK;CAMKK2;MYLK4;MAPK8;CAMKV;CDK5;PHKG2;CSNK2B;CDK5R1
anterograde trans-synaptic signaling (GO:0098916)	GO_Biological_Process_2018	DOWN	5	2.57863e-11	4.39785e-08	0.244813	-1.20792	GABRB3;SNAP25;GABRB2;DOC2A;GRIK1;GRIK2;HTR2A;GRM7;DLGAP1;BSN;CHRNB2;KCND2;TACR2;NPY1R;TACR1;HTR3B;GABRG2;CACNB1;CACNB2;CACNB3;CACNB4;KCNQ2;AMPH;GRIA2;KCNA1;NRXN1;GPR88;CACNA1B;CACNA1A;AKAP5;SLC1A6;CPLX1;MCHR1;GLRA2;GRIN2A;GLRA3;NPTX2;ASIC2;GABRD;NTSR1;SYT5;GABBR2;GABRA1;SLC12A5;SYT1;HOMER1;GAD1;GABRA3;GAD2;HTR5A;GRIN2B;GLRB;CDK5;DLG3;PCDHB2;SST;APBA2;KCNK3;SCN2B
regulation of cation channel activity (GO:2001257)	GO_Biological_Process_2018	DOWN	5	3.41651e-06	0.00194228	0.291667	-1.16421	CAMK2D;MEF2C;HOMER1;DAPK1;ACTN2;KCNAB1;FKBP1A;CACNB1;JPH4;CACNB2;CACNG8;CACNB3;CACNB4;JPH3;NETO1;KCNS2;PRKACA;CACNG2;CNIH3;FGF12;SHANK2
ion transport (GO:0006811)	GO_Biological_Process_2018	DOWN	5	1.37709e-06	0.000939448	0.189655	-1.14913	GABRB3;GABRB2;RYR2;SLC8A1;UNC80;ATP6V1E1;CHRNB2;SLC36A1;ATP6V0B;ATP6V1G2;SLC32A1;ATP6AP1;HTR3B;ATP1B1;GABRG2;ANO3;SLC9A6;SLC9A7;ATP6V1B2;VDAC1;SLC25A10;CNGB1;HCN4;ATP6V1A;ATP1A3;NEDD4L;ATP1A1;ATP2C2;SLC1A6;SLC9A1;GLRA2;CALHM1;GLRA3;ATP6V1H;SLC17A6;ASIC2;GABRD;ATP6V1D;ATP6V1C1;ATP6V1F;ATP6V0A1;GABRA1;SLC12A5;GABRA3;ATP2B3;ATP2B2;ATP2B1;SLC8A3;P2RX6;GLRB;ATP13A2;FXYD6;SLC26A4;KCNK3;UNC79
regulation of neuron projection development (GO:0010975)	GO_Biological_Process_2018	DOWN	5	0.000556461	0.0403848	0.2	-1.13132	RET;CAMK2B;EPHA4;PRKCI;NDRG4;CAMK1D;CDKL5;TENM3;DCC;PTPRO;PLPPR5;STMN2;TWF2;ZNF804A;CRMP1;STX1B;PAK1;LRRC7;NPTN;RTN4IP1;CSMD3;PAK3;NDEL1;ZNF365
neuron development (GO:0048666)	GO_Biological_Process_2018	DOWN	5	0.000370233	0.0308015	0.193103	-1.13101	CNTNAP2;TENM2;ATP8A2;TENM3;MYT1L;RASGRF1;STMN2;FRY;MAPK9;SAMD14;MAPK8;ATCAY;ZFYVE27;MAP2;STMN1;NPTX2;PDZD7;EPHA5;MEF2C;LAMB1;L1CAM;ADCYAP1;CDK5;TBC1D24;CNTN4;NPTXR;LRP12;CDK5R1
tubulin binding (GO:0015631)	GO_Molecular_Function_2018	DOWN	5	0.000636048	0.0434633	0.164062	-1.04317	BEX4;MAP10;PRKN;SPEF1;STMN2;KATNB1;KIF12;KIF17;WASH2P;FTCD;NCALD;POLB;MAP1LC3A;MAP2;STMN1;FSD1;DNM1L;RAE1;DYNC1I1;SNCA;NDEL1;GABARAPL1;PACRG;MTUS2;DNM1;MZT1;ARL4C;REEP1;CLIP3;AGBL4;KIF9;EML6;RAD51D;NAV3;KIFC2;HOOK1;DCX;TRIM36;B9D2;FGF13;GAS8;CDK5R1
leptin-mediated signaling pathway (GO:0033210)	GO_Biological_Process_2018	UP	5	0.00369131	0.0431186	0.555556	-3.33471	BBS2;STAT3;LEPR;MT3;SIRT1
dolichyl-diphosphooligosaccharide-protein glycotransferase activity (GO:0004579)	GO_Molecular_Function_2018	UP	5	7.21636e-05	0.0026166	0.7	-3.2164	RPN2;DAD1;OSTC;RPN1;STT3A;STT3B;MAGT1
regulation of transcription from RNA polymerase II promoter in response to oxidative stress (GO:0043619)	GO_Biological_Process_2018	UP	5	0.00369131	0.0431186	0.555556	-3.20024	CHD6;HMOX1;MT3;HIF1A;ATF4
vinculin binding (GO:0017166)	GO_Molecular_Function_2018	UP	5	0.000174944	0.00450712	0.636364	-2.9459	SYNM;PXN;DAG1;CTNNA1;TLN1;UTRN;SORBS3
dorsal aorta morphogenesis (GO:0035912)	GO_Biological_Process_2018	UP	5	0.00184822	0.0266132	0.625	-2.93575	DLL4;ACVRL1;RBPJ;ENG;BMPR1A
ventricular trabecula myocardium morphogenesis (GO:0003222)	GO_Biological_Process_2018	UP	5	2.45652e-05	0.00119664	0.777778	-2.87415	DLL4;TGFB2;NOTCH1;RBPJ;TGFBR1;ENG;BMPR1A
regulation of interferon-alpha secretion (GO:1902739)	GO_Biological_Process_2018	UP	5	0.000781184	0.0142859	0.714286	-2.87266	IFIH1;CHUK;DHX9;DDX58;DHX36
oligosaccharyl transferase activity (GO:0004576)	GO_Molecular_Function_2018	UP	5	0.000174944	0.00450712	0.636364	-2.86234	RPN2;DAD1;OSTC;RPN1;STT3A;STT3B;MAGT1
transforming growth factor beta-activated receptor activity (GO:0005024)	GO_Molecular_Function_2018	UP	5	0.000781184	0.0159329	0.714286	-2.85613	TGFBR3;ACVRL1;LTBP1;TGFBR1;TGFBR2
type II transforming growth factor beta receptor binding (GO:0005114)	GO_Molecular_Function_2018	UP	5	0.000140962	0.0039429	0.75	-2.74851	TGFBR3;TGFB2;TGFB1;BAMBI;TGFBR1;ENG
regulation of epithelial to mesenchymal transition involved in endocardial cushion formation (GO:1905005)	GO_Biological_Process_2018	UP	5	0.000781184	0.0142859	0.714286	-2.74621	ACVR1;TGFB2;TGFBR1;ENG;TGFBR2
bleb assembly (GO:0032060)	GO_Biological_Process_2018	UP	5	0.00184822	0.0266132	0.625	-2.70118	PMP22;EMP1;ANO6;EMP2;EMP3
regulation of endothelial cell differentiation (GO:0045601)	GO_Biological_Process_2018	UP	5	7.21636e-05	0.00260187	0.7	-2.69851	TMEM100;BTG1;ZEB1;NOTCH4;ATOH8;VEZF1;APOLD1
actin filament capping (GO:0051693)	GO_Biological_Process_2018	UP	5	0.00160757	0.024537	0.545455	-2.6584	EPS8;GSN;SCIN;TWF1;ADD1;TRIOBP
dorsal aorta development (GO:0035907)	GO_Biological_Process_2018	UP	5	0.00184822	0.0266132	0.625	-2.62462	DLL4;ACVRL1;RBPJ;ENG;BMPR1A
carnitine metabolic process (GO:0009437)	GO_Biological_Process_2018	UP	5	0.0028449	0.0361856	0.5	-2.60886	CPT1A;TMLHE;SHMT1;BBOX1;CRAT;ALDH9A1
regulation of transcription from RNA polymerase II promoter involved in heart development (GO:1901213)	GO_Biological_Process_2018	UP	5	0.00184822	0.0266132	0.625	-2.60882	ACVR1;NOTCH1;RBPJ;TBX2;BMPR1A
cellular response to thyroid hormone stimulus (GO:0097067)	GO_Biological_Process_2018	UP	5	0.00160757	0.024537	0.545455	-2.5938	MBD4;CTSL;LMO2;RDX;CTSH;CTSS
morphogenesis of an epithelial sheet (GO:0002011)	GO_Biological_Process_2018	UP	5	0.0028449	0.0361856	0.5	-2.55448	DLL4;NOTCH1;BMP7;PHACTR4;LRP6;ARHGAP12
3-hydroxyacyl-CoA dehydrogenase activity (GO:0003857)	GO_Molecular_Function_2018	UP	5	0.000373754	0.00871203	0.666667	-2.52889	HADHB;HADHA;EHHADH;HSD17B4;HADH;HSD17B10
negative regulation of amyloid precursor protein catabolic process (GO:1902992)	GO_Biological_Process_2018	UP	5	0.0028449	0.0361856	0.5	-2.46769	ROCK1;FLOT2;APOE;HAP1;CLU;PICALM
negative regulation of hippo signaling (GO:0035331)	GO_Biological_Process_2018	UP	5	0.00369131	0.0431186	0.555556	-2.44248	WWC1;DLG5;WWC3;LIMD1;AJUBA
macropinocytosis (GO:0044351)	GO_Biological_Process_2018	UP	5	0.000781184	0.0142859	0.714286	-2.38036	CARMIL1;MAPKAPK3;MAPKAPK2;SNX33;DOCK2
RNA stem-loop binding (GO:0035613)	GO_Molecular_Function_2018	UP	5	0.00124878	0.0230671	0.5	-2.37734	DDX3X;RBPMS;DHX9;FMR1;RC3H1;EPRS;METTL16
transmembrane receptor protein serine/threonine kinase activity (GO:0004675)	GO_Molecular_Function_2018	UP	5	0.000313977	0.00749716	0.533333	-2.37015	ACVR1;TGFBR3;ACVRL1;BMPR1B;LTBP1;TGFBR1;TGFBR2;BMPR1A
cell surface receptor signaling pathway involved in heart development (GO:0061311)	GO_Biological_Process_2018	UP	5	0.000313977	0.00753059	0.533333	-2.33377	ACVR1;DLL4;NOTCH2;TGFB1;NOTCH1;JAG1;RBPJ;BMPR1A
regulation of extracellular matrix organization (GO:1903053)	GO_Biological_Process_2018	UP	5	0.00184822	0.0266132	0.625	-2.33341	DDR1;NOTCH1;LRP1;AGT;DDR2
leukocyte aggregation (GO:0070486)	GO_Biological_Process_2018	UP	5	0.00184822	0.0266132	0.625	-2.32352	SEMA4D;BMP7;S100A9;CD44;S100A8
pinocytosis (GO:0006907)	GO_Biological_Process_2018	UP	5	0.00082614	0.0147769	0.6	-2.31541	CARMIL1;MAPKAPK3;MAPKAPK2;SNX33;DOCK2;SNX5
regulation of necrotic cell death (GO:0010939)	GO_Biological_Process_2018	UP	5	0.00124878	0.0202056	0.5	-2.30523	HEBP2;RIPK1;CFLAR;TANK;MT3;BIRC2;BIRC3
biotin metabolic process (GO:0006768)	GO_Biological_Process_2018	UP	5	0.0028449	0.0361856	0.5	-2.29609	BTD;PC;HLCS;MCCC1;PCCB;ACACB
positive regulation of transcription from RNA polymerase II promoter involved in cellular response to chemical stimulus (GO:1901522)	GO_Biological_Process_2018	UP	5	6.81026e-09	8.66228e-07	0.681818	-2.27885	XBP1;SMAD4;NOTCH1;CHD6;SMAD9;RBPJ;CARF;MT3;HIF1A;SMAD5;RELA;CREB3;EP300;NFE2L2;ATF4
regulation of cell junction assembly (GO:1901888)	GO_Biological_Process_2018	UP	5	7.5072e-05	0.00262408	0.5625	-2.24997	TJP1;RAP1B;CLDN5;OCLN;RAP1A;MYO1C;PRKCH;CBFB;RAPGEF1
positive regulation of substrate adhesion-dependent cell spreading (GO:1900026)	GO_Biological_Process_2018	UP	5	0.000688286	0.0129698	0.392857	-2.23836	CARMIL1;NCOA3;ABL1;FLNA;DOCK1;CRK;RREB1;TRIOBP;S100A10;LIMS1;CRKL
type I interferon signaling pathway (GO:0060337)	GO_Biological_Process_2018	UP	5	7.72471e-07	6.09852e-05	0.378788	-2.22569	IFITM3;SP100;IFITM1;IFITM2;HFE;IFI35;SAMHD1;IRAK1;GBP2;JAK1;HLA-B;HLA-C;HLA-A;PSMB8;HLA-E;BST2;IFI27;OAS1;OAS2;IRF1;IRF2;IRF7;XAF1;MYD88;IFNAR1
positive regulation of interferon-alpha secretion (GO:1902741)	GO_Biological_Process_2018	UP	5	0.000781184	0.0142859	0.714286	-2.22367	IFIH1;CHUK;DHX9;DDX58;DHX36
mesenchyme morphogenesis (GO:0072132)	GO_Biological_Process_2018	UP	5	7.5072e-05	0.00262408	0.5625	-2.20458	ACVR1;ACVRL1;HEYL;TGFB2;NOTCH1;SOX9;ENG;TBX2;BMPR1A
negative regulation of viral entry into host cell (GO:0046597)	GO_Biological_Process_2018	UP	5	0.00324418	0.0390879	0.4375	-2.19821	IFITM3;SNX3;IFITM1;GSN;IFITM2;TRIM5;MID2
polarized epithelial cell differentiation (GO:0030859)	GO_Biological_Process_2018	UP	5	0.00160757	0.024537	0.545455	-2.19494	RAB10;SLC9A3R1;OPHN1;MSN;MYO9A;RHOA
regulated exocytosis (GO:0045055)	GO_Biological_Process_2018	UP	5	1.46495e-05	0.000808191	0.268456	-2.15834	TOR4A;CD63;SPARC;TMED10;SERPINA1;WDR1;PROS1;PLEK;ARHGAP17;CLU;SYNGR2;SCIN;TMSB4X;LAMP2;FLNA;TIMP3;TIMP1;A2M;LYN;SRGN;ABCC4;TGFB2;TGFB1;VWF;RARRES2;ANXA5;FN1;VEGFB;ACTN4;LHFPL2;SYTL4;RAB31;CD109;SELENOP;PECAM1;SERPING1;TAGLN2;NHLRC2;TLN1;VCL
MAP kinase kinase kinase activity (GO:0004709)	GO_Molecular_Function_2018	UP	5	9.76294e-06	0.000727276	0.329114	-2.1531	DDR1;FLT1;FLT4;ARAF;EGFR;IGF1R;STK3;ERBB4;ERBB2;MAP3K20;MAP3K8;EPHB4;MAP3K5;PDGFRB;NTRK2;MAP3K1;RYK;TIE1;INSR;MERTK;AXL;TEK;RAF1;EPHA2;DDR2;FGFR1
positive regulation of transcription of Notch receptor target (GO:0007221)	GO_Biological_Process_2018	UP	5	3.39516e-05	0.00158637	0.555556	-2.15071	HEYL;KAT2B;NOTCH3;CREBBP;NOTCH1;MAML2;WWC1;NOTCH4;EP300;RBPJ
protein homodimerization activity (GO:0042803)	GO_Molecular_Function_2018	UP	5	9.71156e-07	0.000118845	0.203008	-2.14709	DCLRE1B;CSF1;ICE1;FMR1;SPPL2A;CIB2;PLOD1;ENO1;EPRS;NUDT5;GIMAP7;CDH5;STK10;SRGAP2C;CDH2;AKT1;IL6R;PSPH;MAP3K5;ACVR1;SH3GLB1;BNIP3L;ZBTB38;TAP1;ACTN4;MID1;MID2;THAP1;TPST2;ERN1;CLIP1;ZNF318;MASP1;IL6ST;ABCG2;FICD;GYPC;KMT2A;MAX;PEX11A;SHMT1;TARS;FXR1;SNX2;IRAK1;S100A16;CDH20;PDCD10;NACC2;PDGFC;HMOX1;APOE;NDP;S100A11;RAB11FIP4;S100A10;MCL1;BARD1;GSTM3;TGFB2;SMAD4;RBPMS;CADM1;CAV2;FZD4;IDH1;RDX;FZD9…
regulation of integrin-mediated signaling pathway (GO:2001044)	GO_Biological_Process_2018	UP	5	0.000370248	0.00843465	0.583333	-2.14505	CD63;LOXL3;FLNA;EMP2;TIMP1;PRKD1;PHACTR4
mitotic sister chromatid cohesion (GO:0007064)	GO_Biological_Process_2018	UP	5	7.5072e-05	0.00262408	0.5625	-2.14446	RB1;NAA50;NIPBL;MAU2;CHTF8;BOD1;PDS5A;SMC1A;WAPL
aorta development (GO:0035904)	GO_Biological_Process_2018	UP	5	0.00369131	0.0431186	0.555556	-2.11366	PDGFRB;JAG1;LRP1;ADAMTS9;TBX2
epiboly involved in wound healing (GO:0090505)	GO_Biological_Process_2018	UP	5	3.73858e-05	0.00172919	0.6	-2.11328	DDR1;CD151;PDCD10;PDPN;FLNA;RHOC;CD44;RHOA;ARHGAP35
negative regulation of necrotic cell death (GO:0060547)	GO_Biological_Process_2018	UP	5	0.00184822	0.0266132	0.625	-2.11272	FZD9;MT3;YBX3;BIRC2;BIRC3
cardiovascular system development (GO:0072358)	GO_Biological_Process_2018	UP	5	0.00160757	0.024537	0.545455	-2.10364	CRB2;PIK3CA;NXN;FLT4;NOTCH4;HSPG2
transforming growth factor beta binding (GO:0050431)	GO_Molecular_Function_2018	UP	5	0.000110392	0.00327496	0.5	-2.10343	ACVR1;TGFBR3;ACVRL1;TWSG1;CD109;ITGAV;LTBP1;TGFBR1;ENG;TGFBR2
positive regulation of epithelial to mesenchymal transition (GO:0010718)	GO_Biological_Process_2018	UP	5	1.54762e-09	2.54597e-07	0.536585	-2.1033	CRB2;ACVR1;WWTR1;TCF7L2;TGFB2;FOXC1;SMAD4;TGFB1;NOTCH1;TGFB1I1;LEF1;MTOR;TGFBR1;TGFBR2;SDCBP;DAB2;RGCC;BAMBI;PDPN;CTNNB1;ENG;BCL9L
regulation of transcription factor import into nucleus (GO:0042990)	GO_Biological_Process_2018	UP	5	0.000657979	0.0126217	0.45	-2.10225	NFKBIA;TRIM28;DDX58;BAG3;RAB23;SUFU;FLNA;HCLS1;PIK3R1
epidermal growth factor receptor signaling pathway (GO:0007173)	GO_Biological_Process_2018	UP	5	8.23499e-07	6.39119e-05	0.396552	-2.09038	TGFB1;SHC1;PXN;GAB1;ERBIN;IQGAP1;PIK3R1;PIK3C2A;CBL;EGFR;EPS8;EFEMP1;GAREM1;PIK3CA;FES;ABL1;AKT1;PLCE1;CSK;PLCG1;SOX9;SOS1;EPS15
hippo signaling (GO:0035329)	GO_Biological_Process_2018	UP	5	7.45873e-08	6.97011e-06	0.548387	-2.08653	YAP1;WWTR1;WWC1;LIMD1;AMOT;STK3;TJP1;MOB1B;MOB1A;LATS2;DCHS1;FAT4;TEAD1;AJUBA;TEAD2;TEAD3;TJP2
transmembrane receptor protein serine/threonine kinase signaling pathway (GO:0007178)	GO_Biological_Process_2018	UP	5	3.98186e-07	3.44018e-05	0.296552	-2.08194	ACVRL1;ITGB5;TGFB1I1;HFE;LEF1;UBE2D3;PXN;F11R;CBL;CHRDL1;TOB1;FSTL1;TMEM100;CDH5;IRAK1;ACVR1;TGFB2;SMAD4;TGFB1;USP9X;SMAD9;INHBB;SMAD6;BMP7;SIRT1;SMAD5;TGFBR1;RHOA;BMP6;RGMA;TGFBR2;SKI;TGFBR3;CLDN5;TWSG1;COL1A2;PARD3;ID1;ADAM9;BMPR1B;FERMT2;ENG;BMPR1A
COPII-coated ER to Golgi transport vesicle (GO:0030134)	GO_Cellular_Component_2018	UP	5	8.57017e-08	6.68473e-06	0.381579	-2.08176	MCFD2;TMED10;SERPINA1;STX17;HFE;CTSZ;TEX261;GOLGA2;LMAN1;LMAN2;TMED1;CD59;TMED7;B2M;TMED5;CTSC;TMED4;HLA-DPA1;CD74;SEC24B;TMED9;SEC24A;HLA-B;HLA-C;HLA-A;HLA-E;HLA-DPB1;HLA-DRA;HLA-DRB1
cytoplasmic mRNA processing body assembly (GO:0033962)	GO_Biological_Process_2018	UP	5	0.0028449	0.0361856	0.5	-2.07893	DYNC1H1;ATXN2;RC3H1;LIMD1;LSM14A;PATL1
positive regulation of SMAD protein import into nucleus (GO:0060391)	GO_Biological_Process_2018	UP	5	0.000707622	0.0131715	0.538462	-2.07639	DAB2;SMAD4;TGFB1;RBPMS;TGFBR1;BMP6;BMPR1A
Golgi to plasma membrane protein transport (GO:0043001)	GO_Biological_Process_2018	UP	5	0.000211579	0.0057668	0.44	-2.07455	BBS2;RAB10;MACF1;GOLPH3;SYS1;RAB31;RAB34;KIF13A;ANK3;GOLGA7;ABCD1
RNA polymerase binding (GO:0070063)	GO_Molecular_Function_2018	UP	5	0.00326088	0.0491784	0.4	-2.0709	ZFP36;DHX9;NEDD4;STOM;PKN2;ANP32B;PPIB;ARHGAP5
dermatan sulfate proteoglycan biosynthetic process (GO:0050651)	GO_Biological_Process_2018	UP	5	0.000552882	0.0111932	0.5	-2.06561	CSGALNACT1;BCAN;VCAN;NCAN;DSE;BGN;CHST14;DCN
positive regulation of receptor recycling (GO:0001921)	GO_Biological_Process_2018	UP	5	0.00160757	0.024537	0.545455	-2.06242	RAMP3;ANXA2;RAB29;ECE1;SCRIB;VAMP3
membrane protein intracellular domain proteolysis (GO:0031293)	GO_Biological_Process_2018	UP	5	0.00101987	0.0171062	0.4	-2.05794	DLL4;NOTCH3;NCSTN;TGFB1;JAG1;RHBDD1;SPPL2A;YBX1;NFKB1;RELA
positive regulation of vasculature development (GO:1904018)	GO_Biological_Process_2018	UP	5	3.44227e-10	6.30486e-08	0.380952	-2.0549	ITGB1;CD40;FLT1;BTG1;HSPB1;GATA2;FGF2;ETS1;HIF1A;HK2;AQP1;TMEM100;CDH5;RAP1A;RRAS;HMOX1;CTSH;ITGB8;PLCG1;CD34;SASH1;PAK4;XBP1;ANXA3;NOS3;GAB1;VEGFB;PRKCA;HIPK1;SIRT1;PGF;SP1;ADAM12;APLNR;CHI3L1;TEK;PRKD1;ANGPTL4;RAPGEF3;ENG
negative regulation of anoikis (GO:2000811)	GO_Biological_Process_2018	UP	5	7.5072e-05	0.00262408	0.5625	-2.05027	ITGB1;NOTCH1;TLE1;PIK3CA;CAV1;BCL2;PDK4;ITGA5;MCL1
cadherin binding (GO:0045296)	GO_Molecular_Function_2018	UP	5	1.90681e-18	1.86677e-15	0.328025	-2.04741	TES;CTNND1;ENO1;F11R;CRKL;GOLGA2;CDH5;CDH2;KIF5B;TRIM25;ARFIP1;SH3GLB1;CAST;SWAP70;TMOD3;SCRIB;ANK3;HCFC1;CD2AP;TAGLN2;TLN1;PFN1;EZR;VCL;EPHA2;MACF1;LRRC59;NOTCH3;TWF1;ZC3HAV1;IQGAP1;CORO1B;CNN3;SDCBP;SNX2;CDH20;CALD1;BAG3;COBLL1;PRDX1;PACSIN2;SNX5;S100A11;GCN1;VASP;HSPA5;IDH1;RDX;PARVA;PAICS;PRDX6;EHD1;ANLN;EHD4;FXYD5;EIF4G2;PICALM;EIF4G1;ITGB1;DDX3X;LASP1;ATIC;PPP1R13L;CLIC1;NCK1;ANXA1;ANXA2;SE…
pulmonary valve development (GO:0003177)	GO_Biological_Process_2018	UP	5	0.00160757	0.024537	0.545455	-2.03184	NOTCH2;HEYL;TGFB2;NOTCH1;JAG1;SMAD6
endocardial cushion development (GO:0003197)	GO_Biological_Process_2018	UP	5	0.000110392	0.00353486	0.5	-2.02611	ACVR1;ACVRL1;HEYL;TGFB2;NOTCH1;FOXF1;SOX9;ENG;TBX2;BMPR1A
positive regulation of cholesterol efflux (GO:0010875)	GO_Biological_Process_2018	UP	5	0.00124878	0.0202056	0.5	-2.0113	ABCA1;NFKBIA;LRP1;NR1H3;APOE;PLTP;SIRT1
antigen processing and presentation of exogenous peptide antigen via MHC class I, TAP-independent (GO:0002480)	GO_Biological_Process_2018	UP	5	0.00082614	0.0147769	0.6	-2.00911	HFE;HLA-B;HLA-C;HLA-A;B2M;HLA-E
positive regulation of nucleic acid-templated transcription (GO:1903508)	GO_Biological_Process_2018	UP	5	1.93861e-15	2.95897e-12	0.26839	-2.00438	RB1;RORA;FGF2;ETS1;SOX2;SALL1;HMGN5;TRIM28;CREB3L2;AKT1;SMARCAD1;EP300;EPC1;SOX9;MAP3K5;CDK5RAP2;ACVR1;NANOS1;SMARCC1;ILF2;HCFC1;ILF3;KAT6A;ZNF318;TP53;ATF4;KMT2E;NOTCH1;KMT2A;SHC1;NOTCH4;CREBL2;PHB;HIF1A;FOXO1;GLIS2;NPAS3;IRAK1;PRDM16;NDP;ZNF423;RREB1;IVNS1ABP;CREBBP;ZFHX3;SMAD4;TGFB1;NEK4;FZD4;FOXF1;FZD7;NFATC2;TRIP4;FOXN3;SMARCA1;BMP7;MT3;SMAD5;SMARCA2;NFKB1;FLI1;DAB2;SP1;BAMBI;SP3;TCF3;PHF19;…
neutrophil degranulation (GO:0043312)	GO_Biological_Process_2018	UP	5	1.20283e-12	5.50777e-10	0.25625	-2.00281	CYFIP1;TMEM179B;HFE;SRP14;STK10;LGALS3;PNP;LAMP1;PSMD2;LAMP2;C3AR1;COTL1;CPNE3;CAPN1;B2M;GOLGA7;GYG1;CD93;CYBB;CYBA;ATP11A;ILF2;TYROBP;RAB31;CRISPLD2;PADI2;S100A9;S100A8;VCL;RAB5B;RAB5C;HVCN1;COPB1;MGST1;IQGAP1;GNS;RAP1B;C3;SDCBP;NCSTN;RAP1A;CYB5R3;MLEC;S100A11;VAT1;GSDMD;IDH1;SURF4;RAB27A;DNAJC13;PRDX6;C6ORF120;NFKB1;IGF2R;DERA;BST2;PTPRB;PTPRC;CYSTM1;B4GALT1;DDX3X;SERPINA1;SLC44A2;SNAP23;CTSZ;I…
activating transcription factor binding (GO:0033613)	GO_Molecular_Function_2018	UP	5	0.00176783	0.0296202	0.275362	-2.00195	YAP1;RB1;CREBBP;CIITA;HDAC1;NEK6;LMO2;TBX3;RELA;HDAC7;HCFC1;RBL2;IFI27;PRDM16;ZNF516;CTNNB1;EP300;GABPA;NFE2L2
regulation of vascular endothelial growth factor receptor signaling pathway (GO:0030947)	GO_Biological_Process_2018	UP	5	0.000462617	0.00999208	0.434783	-1.9918	HHEX;FLT1;TMEM204;NEDD4;MMRN2;ITGA5;MT3;HIF1A;FAM129B;EPN2
establishment of endothelial barrier (GO:0061028)	GO_Biological_Process_2018	UP	5	4.96669e-05	0.0021142	0.5	-1.9825	TJP1;RAP1B;RAP1A;RDX;RAPGEF1;MSN;F11R;EZR;RAPGEF3;ICAM1;TJP2
regulation of anoikis (GO:2000209)	GO_Biological_Process_2018	UP	5	0.00101272	0.0171062	0.428571	-1.97897	ITGB1;NOTCH1;TLE1;PIK3CA;CAV1;BCL2;PDK4;ITGA5;MCL1
cadherin binding involved in cell-cell adhesion (GO:0098641)	GO_Molecular_Function_2018	UP	5	0.000657979	0.0140035	0.45	-1.97708	RAB10;PDLIM1;ANXA1;ANXA2;TMOD3;PDLIM5;S100A11;CNN3;PAK4
wound healing, spreading of cells (GO:0044319)	GO_Biological_Process_2018	UP	5	2.83305e-05	0.00136553	0.52381	-1.97465	ACVRL1;DDR1;CD151;PDCD10;PDPN;FLNA;ITGA5;RHOC;CD44;RHOA;ARHGAP35
RNA polymerase II regulatory region DNA binding (GO:0001012)	GO_Molecular_Function_2018	UP	5	3.37527e-05	0.00173839	0.242574	-1.96402	RB1;ATF1;RARG;RORA;ENO1;GLI3;ARHGAP35;HHEX;SALL2;TRPS1;CREB3L2;LMO2;VEZF1;ACTN4;RBL2;CREB3;NFX1;TAL1;IRF2;PPARA;ATF6;CGGBP1;ATF4;FOXC1;MAX;LEF1;CREM;AEBP1;ZBTB5;GATA2;ASCL1;RELA;RXRA;MXI1;STAT6;ZNF589;ZBED6;RREB1;STOX1;XBP1;FOXF1;CNBP;NR1H3;NFKB1;GATAD2A;SP1;SP3;REL;CREBRF
regulation of pri-miRNA transcription from RNA polymerase II promoter (GO:1902893)	GO_Biological_Process_2018	UP	5	9.68749e-05	0.00321442	0.444444	-1.96103	TGFB2;TGFB1;NFIB;STAT3;NFATC3;SOX9;PPARA;TEAD1;HIF1A;TP53;RELA;NFATC4
cellular response to interleukin-6 (GO:0071354)	GO_Biological_Process_2018	UP	5	2.2424e-05	0.00111631	0.5	-1.95996	SBNO2;SMAD4;FER;STAT3;CTR9;PHB;CBL;IL6ST;IL6R;NFKB1;RELA;JAK1
dermatan sulfate metabolic process (GO:0030205)	GO_Biological_Process_2018	UP	5	0.00124878	0.0202056	0.5	-1.95201	BCAN;VCAN;NCAN;DSE;BGN;CHST14;DCN
negative regulation of apoptotic signaling pathway (GO:2001234)	GO_Biological_Process_2018	UP	5	0.000118231	0.00375427	0.318182	-1.9443	ACVR1;TCF7L2;URI1;GPX1;DDX3X;GSTP1;FZD9;CFLAR;CLU;TGFBR1;RELA;HERPUD1;LGALS3;BCL2;AKT1;ITGAV;ITGA6;RIPK1;TMBIM6;BCL2L2;MCL1
Wnt-activated receptor activity (GO:0042813)	GO_Molecular_Function_2018	UP	5	0.000462617	0.0105326	0.434783	-1.93892	SMO;FZD4;RYK;FZD7;FZD6;FZD9;LRP5;FZD8;LRP4;LRP6
cellular response to corticosteroid stimulus (GO:0071384)	GO_Biological_Process_2018	UP	5	0.000552882	0.0111932	0.5	-1.9376	REST;ZFP36;BCL2L11;ANXA1;GPER1;NR3C1;ZFP36L2;ZFP36L1
negative regulation of protein localization to plasma membrane (GO:1903077)	GO_Biological_Process_2018	UP	5	0.000657979	0.0126217	0.45	-1.93553	DAB2;TGFB1;TMBIM1;PPFIA1;PPP2R5A;CSK;GBP1;RHOQ;PICALM
neutrophil mediated immunity (GO:0002446)	GO_Biological_Process_2018	UP	5	8.10829e-13	4.12532e-10	0.256148	-1.93396	CYFIP1;TMEM179B;HFE;SRP14;STK10;LGALS3;PNP;LAMP1;PSMD2;LAMP2;C3AR1;COTL1;CPNE3;CAPN1;B2M;GOLGA7;GYG1;CD93;CYBB;CYBA;ATP11A;ILF2;TYROBP;RAB31;CRISPLD2;PADI2;S100A9;S100A8;VCL;KMT2E;RAB5B;RAB5C;HVCN1;COPB1;MGST1;IQGAP1;GNS;RAP1B;C3;SDCBP;NCSTN;RAP1A;CYB5R3;MLEC;S100A11;VAT1;GSDMD;IDH1;SURF4;RAB27A;DNAJC13;PRDX6;C6ORF120;NFKB1;IGF2R;DERA;BST2;PTPRB;PTPRC;CYSTM1;B4GALT1;DDX3X;SERPINA1;SLC44A2;SNAP23;…
cellular response to transforming growth factor beta stimulus (GO:0071560)	GO_Biological_Process_2018	UP	5	2.03019e-08	2.26738e-06	0.356436	-1.93134	ACVRL1;ITGB5;PXN;NR3C1;F11R;CBL;ZFP36L2;ZFP36L1;CDH5;MAPK7;SOX9;SOX6;SOX5;ACVR1;WWOX;TGFB2;SMAD4;TGFB1;USP9X;SIRT1;SMAD5;TGFBR1;RHOA;TGFBR2;SKI;TGFBR3;CLDN5;TWSG1;COL1A2;PARD3;ID1;PDE3A;ADAM9;FERMT2;LIMS1;BMPR1A
cellular response to interferon-gamma (GO:0071346)	GO_Biological_Process_2018	UP	5	4.43582e-08	4.51369e-06	0.333333	-1.92785	SP100;CIITA;HFE;AQP4;EPRS;ICAM1;TRIM8;SYNCRIP;MT2A;TRIM5;TRIM68;CASP1;TRIM25;NCAM1;CD58;GBP2;B2M;GBP1;TRIM21;TRIM22;JAK1;HLA-DPA1;IFNGR1;HLA-B;HLA-C;HLA-A;MID1;PML;HLA-E;OAS1;OAS2;IRF1;IRF2;IRF7;HLA-DPB1;HLA-DRA;TRIM38;CD44;HLA-DRB1
endocardial cushion morphogenesis (GO:0003203)	GO_Biological_Process_2018	UP	5	8.0744e-06	0.000480165	0.625	-1.92428	ACVR1;ACVRL1;HEYL;TGFB2;NOTCH1;SOX9;ENG;TGFBR2;TBX2;BMPR1A
heart trabecula morphogenesis (GO:0061384)	GO_Biological_Process_2018	UP	5	7.90483e-06	0.000476266	0.578947	-1.9162	DLL4;TGFBR3;TGFB2;NOTCH1;S1PR1;TEK;RBPJ;BMP7;TGFBR1;ENG;BMPR1A
dermatan sulfate biosynthetic process (GO:0030208)	GO_Biological_Process_2018	UP	5	0.000707622	0.0131715	0.538462	-1.91197	BCAN;VCAN;NCAN;DSE;BGN;CHST14;DCN
protein binding involved in cell-cell adhesion (GO:0098632)	GO_Molecular_Function_2018	UP	5	0.00150769	0.0263576	0.409091	-1.90482	RAB10;PDLIM1;ANXA1;ANXA2;TMOD3;PDLIM5;S100A11;CNN3;PAK4
positive regulation of cardiac muscle cell proliferation (GO:0060045)	GO_Biological_Process_2018	UP	5	0.00124878	0.0202056	0.5	-1.89999	TGFBR3;NOTCH1;ERBB4;RBPJ;FGF2;TBX2;BMPR1A
endothelial cell development (GO:0001885)	GO_Biological_Process_2018	UP	5	0.000657979	0.0126217	0.45	-1.89426	RAP1B;GSTM3;RAP1A;RDX;RAPGEF1;MSN;EZR;RAPGEF3;ICAM1
chromatin remodeling (GO:0006338)	GO_Biological_Process_2018	UP	5	6.83376e-05	0.00259555	0.273504	-1.8902	RB1;SP100;ANP32A;HDAC1;CHD8;CHD4;HMGB1;NUDT5;CECR2;CHRAC1;SMARCAD1;HMG20B;HMG20A;SOX9;KDM6A;SMARCC1;SP110;CBX3;ACTL6A;SMARCA5;INO80;SSRP1;CHD1L;BAZ1A;DEK;ARID1A;SMARCA1;SMARCA2;KAT2B;RIOX2;PADI2;ANP32B
regulation of cell migration involved in sprouting angiogenesis (GO:0090049)	GO_Biological_Process_2018	UP	5	0.000103411	0.00335829	0.419355	-1.89007	MAP3K3;CARD10;NOTCH1;ANXA1;PIK3C2A;FGF2;RHOA;HDAC7;DLL4;PDCD10;RHOJ;MMRN2;HMOX1
regulation of intracellular signal transduction (GO:1902531)	GO_Biological_Process_2018	UP	5	4.52446e-07	3.83657e-05	0.224586	-1.8887	ZFAND6;WWC1;ITSN1;ARAF;EHMT1;HSPB1;CHD4;ARHGAP5;ARHGAP35;AKAP12;PREX1;SYDE1;SPRED1;OPHN1;PPP1R13L;TMSB4X;AKT1;PIP4K2A;EP300;ZNF385A;IER3;PRMT5;SUPT16H;RALBP1;ARHGEF12;PLEKHG2;CSNK2A1;ENTPD5;NCOA3;STARD8;ARAP2;ARAP1;PPP2R5C;RHOC;RHOA;KAT6A;DDIT4;RHOJ;RHOU;KCTD11;SOS1;SQSTM1;SOS2;TP53;BIRC2;RHOQ;BIRC3;ARHGEF6;PHLPP1;SGMS1;ARHGEF26;HDAC1;ARHGAP17;EGFR;RELA;ARHGAP12;GNA13;FGD4;WRN;RRAS;GNA12;RBBP8;TP…
regulation of response to cytokine stimulus (GO:0060759)	GO_Biological_Process_2018	UP	5	0.00101272	0.0171062	0.428571	-1.87841	IFIH1;ELF1;MAPK7;CBFB;IRAK1;DHX9;DDX58;LIFR;PARP9
positive regulation of protein phosphorylation (GO:0001934)	GO_Biological_Process_2018	UP	5	8.90739e-11	2.03935e-08	0.254237	-1.87589	CSF1;CD81;FMR1;WWC1;HFE;ARAF;IGF1R;SOX2;CCND3;AKT1;SOX9;IL6R;EPHB4;ACVR1;PDGFRB;GPR37L1;TWSG1;APLNR;JTB;TNIK;PRKD1;WDFY2;RAF1;TP53;EPHA2;SHC1;CREBL2;IQGAP1;C3;SDCBP;RAP1A;PDCD10;PDGFC;ABL1;RIPK1;LYN;TGFB2;SMAD4;TGFB1;RBPMS;CAV2;CAV1;RARRES2;INSR;TNFRSF10B;INHBB;BMP7;MT3;BMP6;TNFRSF10D;DAB2;PTPRC;TAB2;FGFR1;BMPR1A;EIF4G1;ACVRL1;DDR1;CDKN1A;CD40;FLT1;RPLP1;FLT4;DOCK7;TREM2;HMGB1;ADRA1A;TRIM5;RB1CC1…
positive regulation of posttranscriptional gene silencing (GO:0060148)	GO_Biological_Process_2018	UP	5	0.000370248	0.00843465	0.583333	-1.87545	FXR1;ZFP36;DHX9;FMR1;STAT3;LIMD1;AJUBA
positive regulation of transcription from RNA polymerase II promoter (GO:0045944)	GO_Biological_Process_2018	UP	5	3.9224e-12	1.19738e-09	0.221437	-1.87525	ATF1;CRTC3;MAML2;CD81;WWC1;RORA;IKZF1;NR3C1;IKZF2;RBPJ;FGF2;ETS1;ELK3;ELK4;SOX2;SALL1;SALL2;ZMIZ1;NAMPT;EP300;EPC1;SOX9;ACVR1;NANOS1;SUPT16H;ZBTB38;LMO2;EBF1;RFX4;PRKD1;ERG;ATF6;SQSTM1;TP53;ATF4;NOTCH3;NOTCH1;KMT2A;DHX9;EPAS1;NOTCH4;CTR9;GLIS3;PIK3R1;GATA2;ZNF24;HIF1A;FOXO1;GLIS2;NPAS3;HELZ2;SBNO2;DHX36;PRDM16;RIPK1;RREB1;GCN1;BCL9L;WWTR1;STAT5B;CREBBP;TGFB2;XBP1;SMAD4;TGFB1;JAG1;FOXF1;NFATC3;ERL…
regulation of vasculature development (GO:1901342)	GO_Biological_Process_2018	UP	5	0.00097321	0.0167531	0.37931	-1.87008	EGLN1;SP100;GPNMB;ERBB2;HMOX1;CTNNB1;EMP2;TSPAN12;FGF2;ETS1;EPHA2
substrate adhesion-dependent cell spreading (GO:0034446)	GO_Biological_Process_2018	UP	5	0.00022034	0.00584256	0.393939	-1.86736	LAMA5;FN1;PARVA;LAMC1;ANTXR1;FER;PEAK1;ITGA8;MICALL2;ITGAV;TEK;FERMT2;VAMP3
positive regulation by host of viral process (GO:0044794)	GO_Biological_Process_2018	UP	5	0.0028449	0.0361856	0.5	-1.86623	PC;TBC1D20;CAV2;APOE;PPIB;SMC3
atrioventricular valve morphogenesis (GO:0003181)	GO_Biological_Process_2018	UP	5	0.00324418	0.0390879	0.4375	-1.86541	ACVR1;HEYL;TGFB2;NOTCH1;SMAD6;TGFBR2;BMPR1A
dystrophin-associated glycoprotein complex (GO:0016010)	GO_Cellular_Component_2018	UP	5	0.00206674	0.0155005	0.466667	-1.86378	SGCE;SGCD;SGCB;DAG1;PGM5;SNTB1;SNTA1
GDP binding (GO:0019003)	GO_Molecular_Function_2018	UP	5	0.000106357	0.00327496	0.346154	-1.86116	RAB5B;RALA;RAB5C;GNAI3;RAB27A;GEM;RAP1B;RAB10;RAB31;RRAS;RHEB;RRAGD;RAB29;RAB9A;RAB28;GBP1;RAB8B;RAB7A
regulation of SMAD protein import into nucleus (GO:0060390)	GO_Biological_Process_2018	UP	5	0.00091973	0.0161979	0.470588	-1.85993	WWTR1;DAB2;SMAD4;TGFB1;RBPMS;TGFBR1;BMP6;BMPR1A
cellular response to glucocorticoid stimulus (GO:0071385)	GO_Biological_Process_2018	UP	5	0.00145839	0.0231874	0.444444	-1.85786	REST;ZFP36;BCL2L11;ANXA1;NR3C1;ZFP36L2;AQP1;ZFP36L1
positive regulation of cell migration (GO:0030335)	GO_Biological_Process_2018	UP	5	3.87806e-08	4.03582e-06	0.274775	-1.85504	FLT1;CSF1;SYNE2;IGF1R;CXCL16;SYDE1;SRGAP2C;NIPBL;CAPN7;GPER1;CTSH;CPNE3;SOX9;ACVR1;PDGFRB;SUN2;GAB1;PRKCA;ACTN4;TGFBR1;FGR;PTP4A1;MMP14;ITGA6;MAPRE1;PFN1;DOCK1;CBLL1;DDR2;NOTCH1;CD151;LEF1;HIF1A;EGFR;SDCBP;GPNMB;PDCD10;PODXL;PDGFC;PDPN;PLCG1;RREB1;SPAG9;CARMIL1;TGFB2;XBP1;TGFB1;SEMA4D;HSPA5;SEMA4B;INSR;RDX;FN1;MTOR;DAB2;FER;PTPRC;MYO1C;APC;TRIP6;SPRY2
regulation of cartilage development (GO:0061035)	GO_Biological_Process_2018	UP	5	0.000552882	0.0111932	0.5	-1.85257	SCIN;BMP1;TRPS1;SOX9;BMPR1B;SOX6;TAPT1;SOX5
regulation of epithelial cell proliferation (GO:0050678)	GO_Biological_Process_2018	UP	5	0.000555793	0.0111932	0.287671	-1.85157	ACVRL1;TGFB2;CDKN2B;TGFB1;GPX1;TINF2;PEX2;LAMC1;MCC;CDC73;EGFR;BMP6;MTSS1;ZFP36L1;SOX2;TGFBR3;ZFP36;ERBB2;STRAP;SOX9;PRKD1
membrane lipid biosynthetic process (GO:0046467)	GO_Biological_Process_2018	UP	5	0.000107027	0.00345124	0.327869	-1.85143	CERS4;SGMS1;ELOVL5;ELOVL2;ELOVL7;HACD3;ACER2;ALDH3A2;SGPL1;SPTLC1;PRKD3;B3GNT5;ACER3;KDSR;PRKD1;SPTSSA;PLPP3;CERS1;PLPP1;CERS2
negative regulation of growth (GO:0045926)	GO_Biological_Process_2018	UP	5	5.63908e-05	0.00226503	0.272727	-1.85007	NOTCH2;ACVRL1;CDKN1A;NOTCH1;DDX3X;BTG1;EI24;MT1L;MT1M;PTPRJ;MT1X;PHB;ENO1;CDKN2AIP;GJA1;MT2A;SH3BP4;MSX1;TGFB2;SMAD4;TGFB1;CDKN2C;OSGIN2;MT3;SIRT1;SMARCA2;PML;BST2;NME6;BCL6;TP53;SIPA1;MT1E
positive regulation of interferon-alpha production (GO:0032727)	GO_Biological_Process_2018	UP	5	0.00326088	0.0390879	0.4	-1.842	IFIH1;CHUK;DHX9;DDX58;DHX36;IRF7;TLR4;HSPD1
positive regulation of phosphorylation (GO:0042327)	GO_Biological_Process_2018	UP	5	4.20956e-06	0.000275365	0.253589	-1.83062	DDR1;CD40;FLT1;FMR1;FLT4;IGF1R;CCND3;RB1CC1;GPER1;AKT1;SOX9;EPHB4;PDGFRB;ENTPD5;SIRT1;ITGA6;TNIK;WDFY2;EPHA2;DDR2;ENG;PFKFB3;PELI2;FAM129A;HIF1A;EGFR;C3;SDCBP;GPNMB;KCTD20;ERBB4;ERBB2;ABL1;RIPK1;LYN;NTRK2;CD74;TGFB1;SEMA4D;RYK;FZD7;TIE1;RARRES2;INSR;PTGES3;MERTK;MT3;MTOR;DAB2;AXL;CDK2AP1;TEK;FGFR1
RNA polymerase II regulatory region sequence-specific DNA binding (GO:0000977)	GO_Molecular_Function_2018	UP	5	3.67057e-07	5.98915e-05	0.221258	-1.82661	ATF1;PRDM5;RORA;ENO1;NR3C1;RBPJ;ETS1;BACH1;ARHGAP35;ELK3;ELK4;YY1;SALL2;CREB3L2;SMARCC1;LMO2;RFX2;ACTN4;THAP1;RFX4;ERG;ATF6;TP53;CGGBP1;ATF4;ZNF395;MAX;CREM;AEBP1;ZBTB5;GATA2;NACC2;ZBED6;ZNF148;RREB1;ZFHX3;XBP1;SMAD4;FOXF1;NFATC3;NFATC2;SMAD6;NFKB1;NFATC4;NFKB2;SP2;SP1;SP3;REL;CREBRF;TCF3;RARG;CHD4;YBX1;GLI3;HHEX;TRPS1;MYBL1;GABPA;KDM6A;TGIF1;ACTL6A;TCF12;TFE3;PAX6;VEZF1;CREB3;ELF1;NFX1;TAL1;IRF1…
negative regulation of cell proliferation (GO:0008285)	GO_Biological_Process_2018	UP	5	3.92256e-09	5.96608e-07	0.25	-1.82265	ACVRL1;CDKN1A;BTG2;IFITM1;RARG;TES;BTG1;TGFB1I1;TNFAIP3;PTPRJ;ETS1;ADRA1A;CDC73;SOX2;ADAMTS1;GPER1;SOX9;ARID2;RBM5;HIST1H2AC;IGFBP5;ITGA1;TINF2;TSC1;PEX2;EMP3;PPP2R5C;CGRRF1;GTPBP4;MTSS1;TGFBR3;KAT2B;AZGP1;DDAH1;IRF1;STRAP;RAF1;TP53;PLPP1;KANK2;NOTCH1;GSTP1;FBLN1;PHB;GATA2;PPM1D;TOB1;FAM129B;DLL4;TBRG1;SLC9A3R1;ADGRG1;SCIN;GPNMB;ERBB4;NACC2;LMNA;PDPN;MXI1;MFN2;SH3BP4;HMOX1;IGFBP7;UTP20;APOD;BRD7;…
regulation of gene expression (GO:0010468)	GO_Biological_Process_2018	UP	5	5.41848e-09	7.29742e-07	0.199422	-1.82189	RB1;SOX21;BACH1;SOX2;AKT1;DIP2A;SOX6;TRIM22;MBNL1;SP110;RC3H1;ANK3;THAP1;HCFC1;DDX39B;EZR;TP53;ATF4;ZNF28;ZNF395;DHX9;CTR9;ZNF22;HIF1A;PDCD10;ZBTB7B;ZNF148;RREB1;ZNF146;WWTR1;CREBBP;TIPARP;ZNF260;FZD7;INSR;RDX;FN1;NFATC2;TRIP4;RAB27A;PARP14;SMARCA2;PARP10;HNRNPF;ZNF813;REL;ZNF138;ACVRL1;ZNF131;BTG1;SNX12;ZNF45;LIMD1;SPOUT1;C1QTNF1;SUFU;PRX;CTSH;CD34;TEAD2;GABPA;ZC3H10;PRMT5;ZNF480;NCOA3;TSC22D3;S…
regulation of transcription, DNA-templated (GO:0006355)	GO_Biological_Process_2018	UP	5	2.721e-12	9.58421e-10	0.196373	-1.81751	RB1;EHMT1;ENO1;IKZF1;RBPJ;SOX21;BACH1;ELK3;ELK4;SOX2;TRIM28;CREB3L2;AKT1;EPC1;SOX9;SOX6;TRIM22;CDK5RAP2;ACVR1;SMARCC1;SP110;RFX2;THAP1;HCFC1;PRKAR1A;RFX4;ATF6;TP53;ATF4;ZNF28;ZNF395;URI1;DHX9;EPAS1;CTR9;ZNF22;HTATSF1;ZNF24;HIF1A;PRDM16;APOE;ZBED6;ZNF148;RREB1;ZNF146;STAT5A;WWTR1;STAT5B;CREBBP;FZD4;FOXF1;ZNF260;FZD7;INSR;NFATC3;SMARCA5;NFATC2;TRIP4;SMARCA1;SMARCA2;FLI1;MED13L;POLA1;ID1;ZNF813;ID4;…
positive regulation of gene silencing by miRNA (GO:2000637)	GO_Biological_Process_2018	UP	5	0.000184993	0.00522891	0.47619	-1.81302	FXR1;ZFP36;TGFB1;DHX9;FMR1;STAT3;LIMD1;AJUBA;EGFR;EIF4G1
regulation of viral entry into host cell (GO:0046596)	GO_Biological_Process_2018	UP	5	9.68749e-05	0.00321442	0.444444	-1.80985	IFITM3;SNX3;CD74;IFITM1;GSN;IFITM2;TRIM5;TRIM25;P4HB;TRIM38;MID2;NECTIN2
small GTPase binding (GO:0031267)	GO_Molecular_Function_2018	UP	5	7.16734e-05	0.0026166	0.328125	-1.80716	ABCA1;MAPKAP1;ASAP3;ARAP2;ARAP1;ASAP2;ARFGAP3;FGD4;FGD5;ACAP2;FGD6;RILPL1;SH3BP4;FLNA;PLCE1;RNF152;PAK2;AGFG2;RAB11FIP4;AGFG1;RAPGEF4
positive regulation of type I interferon production (GO:0032481)	GO_Biological_Process_2018	UP	5	0.000176377	0.00505789	0.31746	-1.80411	CREBBP;DDX3X;DHX9;DDX58;NFKB1;RELA;HSPD1;NFKB2;IFIH1;RNF135;IRAK1;IFI16;IRF1;DHX36;IRF7;CTNNB1;EP300;STAT6;TLR4;MYD88
phosphatidylcholine biosynthetic process (GO:0006656)	GO_Biological_Process_2018	UP	5	0.00022034	0.00584256	0.393939	-1.80101	SLC44A3;PCYT1A;CSNK2A1;SLC44A1;ABHD3;STARD7;SLC44A2;LCAT;PCTP;CHPT1;CEPT1;LPIN1;LPIN3
cellular response to epidermal growth factor stimulus (GO:0071364)	GO_Biological_Process_2018	UP	5	1.01538e-05	0.000588536	0.5	-1.79936	MBD4;STAT5B;FOXC1;PTPN12;IQGAP1;EGFR;ZFP36L2;ZFP36L1;ZFP36;GAREM1;ERBB2;PLCG1;SOX9
membrane protein ectodomain proteolysis (GO:0006509)	GO_Biological_Process_2018	UP	5	0.00221972	0.0301605	0.421053	-1.79653	BACE1;BACE2;NCSTN;SPPL2A;DAG1;ADAM9;MYH9;RBMX
negative regulation of protein localization to cell periphery (GO:1904376)	GO_Biological_Process_2018	UP	5	0.00326088	0.0390879	0.4	-1.79415	DAB2;TGFB1;TMBIM1;PPFIA1;PPP2R5A;GBP1;RHOQ;PICALM
negative regulation of blood vessel endothelial cell migration (GO:0043537)	GO_Biological_Process_2018	UP	5	0.000152495	0.004505	0.40625	-1.79204	ACVRL1;CARD10;TGFB1;NOTCH1;ANGPT2;HMGB1;FGF2;RHOA;DLL4;RGCC;PDCD10;MMRN2;APOE
double-stranded RNA binding (GO:0003725)	GO_Molecular_Function_2018	UP	5	8.24196e-05	0.00278237	0.333333	-1.78702	MBNL1;DDX3X;DHX9;DDX58;FMR1;MSN;SLC3A2;DICER1;DDX60;ILF2;HSPD1;IFIH1;FXR1;ILF3;OAS1;OAS2;DHX36;DHX15;VIM;EIF4B
regulation of muscle cell differentiation (GO:0051147)	GO_Biological_Process_2018	UP	5	0.000210363	0.0057668	0.378378	-1.78688	SPAG9;MEGF10;TRIP4;ZFP36L1;PTBP1;CDH2;BOC;ABL1;CTNNA1;CTNNB1;BNIP2;FLOT2;CTNNA2;TCF3
regulation of apoptotic process (GO:0042981)	GO_Biological_Process_2018	UP	5	1.09809e-14	8.38025e-12	0.234069	-1.78342	STEAP3;ZFAND6;ITSN1;ARAF;CLU;AQP1;IGF1R;SOX2;PREX1;STK10;HMGN5;AKT1;DIP2A;MAP3K8;SOX9;EPHB4;MAP3K5;TGM2;PDGFRB;BNIP3L;SCRIB;ACTN4;TNIK;RAF1;IL6ST;ATF6;SQSTM1;TP53;EPHA2;ATF4;NOTCH2;ANP32A;ARHGEF26;SHC1;GLO1;STK39;TNFRSF11B;PHB;PIK3R1;FOXO1;HSP90B1;STK3;PRDX3;NCSTN;BCL2L11;SCIN;IRAK1;PDCD10;BAG3;ABL1;TP53BP2;MAP3K20;RIPK1;MCL1;BARD1;HSPA9;CREBBP;TGFB2;XBP1;TGFB1;HSPA5;NEK4;RHBDD1;INSR;FZD9;TNFRSF1…
regulation of nucleic acid-templated transcription (GO:1903506)	GO_Biological_Process_2018	UP	5	0.000223291	0.00584256	0.1875	-1.78315	RB1;ZNF573;ZNF570;RORA;NR3C1;SOX21;BACH1;SOX2;SALL1;HMGN5;EFEMP1;ZNF81;SALL2;POFUT1;SALL3;ZNF83;EP300;SOX6;TRIM22;ZNF561;SP110;USP3;ACTN4;HIC1;THAP1;SAP30;HCFC1;ZNF317;ZNF678;TP53;AJUBA;ATF4;NOTCH2;ZNF672;ZNF28;ZNF395;NOTCH1;CTR9;CREM;ZNF22;PHB;HIF1A;SBNO2;ZNF429;ABL1;RREB1;ZKSCAN1;ZNF146;WWTR1;CREBBP;ZFHX3;ZNF260;FZD7;INSR;NFATC2;TRIP4;SMARCA2;NFKB2;SP1;SP3;ZNF813;TCF3;ZNF138;CNOT8;ACVRL1;ZNF131…
Golgi membrane (GO:0000139)	GO_Cellular_Component_2018	UP	5	1.75761e-07	1.14244e-05	0.225734	-1.78302	GALNT13;SYS1;GALNT15;HFE;PROS1;GOLIM4;MANEA;GALNT10;GOLGA2;C1GALT1C1;GJA1;ARFIP1;B2M;WLS;CSGALNACT1;SLC30A6;ST6GAL1;COG5;COG4;COG2;HLA-B;HLA-C;HLA-A;SCAMP2;HLA-E;TPST2;RAB30;RAB31;KDELR2;ATF6;RNF121;NOTCH2;TMEM87A;COPB2;NOTCH3;NOTCH1;TMED10;COPB1;NOTCH4;FUT11;RHOBTB3;CHST11;FUT9;PDGFC;CHST14;CAV1;SURF4;IGF2R;ACER2;EXT2;HLA-DRA;PI4KB;HLA-DRB1;B4GALT1;SLC2A1;HS2ST1;DSE;KIF13A;TMED7;HLA-DPA1;RHBDF1;…
MHC protein complex (GO:0042611)	GO_Cellular_Component_2018	UP	5	0.000411565	0.00425101	0.473684	-1.78008	CD74;HLA-DPB1;HLA-B;HLA-DRA;HLA-C;HLA-A;HLA-DRB1;HLA-DPA1;HLA-E
regulation of chondrocyte differentiation (GO:0032330)	GO_Biological_Process_2018	UP	5	0.00306929	0.0385049	0.375	-1.77933	ACVRL1;EFEMP1;SCIN;TRPS1;SOX9;BMPR1B;SOX6;TGFBR1;SOX5
protein homotrimerization (GO:0070207)	GO_Biological_Process_2018	UP	5	0.00217952	0.0298803	0.391304	-1.77692	SKI;SMAD4;MLKL;ALOX5AP;HSF1;MGST1;EMILIN1;TANK;DISP1
insulin receptor signaling pathway (GO:0008286)	GO_Biological_Process_2018	UP	5	0.000544955	0.0111932	0.294118	-1.77677	ATP6V0E1;SHC1;CAV2;INSR;GAB1;PIK3R1;IDE;SORBS1;TCIRG1;PIK3C2A;FOXO1;IGF1R;FER;PIK3CA;APC;PDK4;AKT1;ZNF106;SOS1;RHOQ
regulation of cardiac muscle cell proliferation (GO:0060043)	GO_Biological_Process_2018	UP	5	0.00221972	0.0301605	0.421053	-1.77101	TGFBR3;NOTCH1;ERBB4;RBPJ;FGF2;TGFBR1;TBX2;BMPR1A
cellular response to mechanical stimulus (GO:0071260)	GO_Biological_Process_2018	UP	5	0.00166924	0.0250605	0.306122	-1.76948	MAP3K2;CD40;MAP3K1;TNFRSF10B;NFKB1;TNFRSF1A;AQP1;IRF1;CASP1;PIEZO1;LTBR;SOX9;TLR5;TLR4;MYD88
regulation of angiogenesis (GO:0045765)	GO_Biological_Process_2018	UP	5	2.04746e-12	8.46653e-10	0.342697	-1.76539	ITGB1;CD40;FLT1;BTG1;SPARC;HSPB1;TNFAIP3;TSPAN12;FGF2;ETS1;HK2;AQP1;AMOT;CDH5;SPRED1;HHEX;STAB1;CTSH;ITGB8;CD34;ANXA3;GAB1;PRKCA;EMP2;HSPG2;SIRT1;DCN;PGF;ADAM12;APLNR;CHI3L1;PRKD1;ANGPTL4;RAPGEF3;EPHA2;SP100;FOXC1;ROCK1;GATA2;HIF1A;THBS4;FAM129B;GPNMB;RRAS;ERBB2;HMOX1;PLCG1;SASH1;PAK4;EGLN1;TGFB2;XBP1;NOS3;VEGFB;HIPK1;PML;RGCC;SP1;SPRY2;CTNNB1;TEK
embryonic limb morphogenesis (GO:0030326)	GO_Biological_Process_2018	UP	5	4.29804e-06	0.000277193	0.457143	-1.7645	CREBBP;TGFB2;MBNL1;RARG;HDAC1;LEF1;ECE1;TBX3;GLI3;LRP6;TBX2;SKI;NIPBL;SALL1;MAP3K20;CTNNB1
positive regulation of transcription from RNA polymerase II promoter in response to stress (GO:0036003)	GO_Biological_Process_2018	UP	5	6.85875e-05	0.00259555	0.433333	-1.76186	NOTCH1;HSPA5;CHD6;RBPJ;MT3;HIF1A;MAPK7;HSF1;ATF6;TP53;GCN1;NFE2L2;ATF4
regulation of platelet activation (GO:0010543)	GO_Biological_Process_2018	UP	5	0.00326088	0.0390879	0.4	-1.76012	LYN;FCER1G;C1QTNF1;NOS3;PLEK;PRKCA;APOE;TLR4
response to cholesterol (GO:0070723)	GO_Biological_Process_2018	UP	5	0.00324418	0.0390879	0.4375	-1.75864	TGFB1;SMO;PMVK;MLC1;TGFBR1;LRP6;TGFBR2
filopodium membrane (GO:0031527)	GO_Cellular_Component_2018	UP	5	0.00467686	0.0294189	0.461538	-1.75512	PDPN;ITGAV;UTRN;ANTXR1;SYNE2;ARF6
positive regulation of macromolecule metabolic process (GO:0010604)	GO_Biological_Process_2018	UP	5	3.13161e-06	0.000210877	0.238267	-1.74971	DDX3X;CSF1;FMR1;HFE;ECE1;ETS1;CLU;HMGN5;C1QTNF1;GPER1;AKT1;CTSH;ITGB8;CD34;SCYL2;GABPA;TLE1;ANXA2;DTX3L;DDX58;NCOA3;SERPINB9;PAX6;SCRIB;ANK3;TGFBR1;HCFC1;PLSCR1;SMO;TBC1D5;EZR;TLR4;TP53;VAMP3;RBMS3;ATF4;CD63;RAMP3;ROCK1;LEF1;PHB;HIF1A;DLL4;MAPK7;PDCD10;UBR5;RAB29;ZBTB7B;STOX1;MBD4;NTRK2;TGFB1;GSN;STAT3;RDX;FN1;RAB27A;MSN;MT3;MTOR;RGCC;SP1;SPRY2;MYD88;NFE2L2;LIMS1
growth factor receptor binding (GO:0070851)	GO_Molecular_Function_2018	UP	5	0.000540968	0.0117691	0.268817	-1.74801	HIP1;SHC1;PTPRJ;FGF2;SLC9A3R1;SDCBP;ATXN2;EFEMP1;SNX2;ERBB4;PDGFC;FYN;IL6R;PDGFRB;IL1R1;FRS2;PGF;ERN1;PLSCR1;FER;TXLNA;TRIP6;ITGA5;TLR5;IL6ST
cellular response to vascular endothelial growth factor stimulus (GO:0035924)	GO_Biological_Process_2018	UP	5	6.14347e-05	0.00240436	0.461538	-1.74606	DLL4;ERN1;FOXC1;NOTCH1;FLT1;ANXA1;FLT4;MAPKAPK2;GAB1;HSPB1;GAS1;PRKD1
guanyl ribonucleotide binding (GO:0032561)	GO_Molecular_Function_2018	UP	5	8.78904e-05	0.00286816	0.245614	-1.74531	RAB5B;RALA;RAB5C;GNAI3;RHOBTB3;GIMAP7;GNAI2;RAP1B;TUBB6;RRAS;RAB29;RAB28;SEPHS1;GBP1;RAB8B;EIF2B2;NCOA3;INSR;RAB27A;RHOC;SEPT4;GNL1;GEM;RHOA;GTPBP4;RAB32;RAB10;GLUD1;RIT1;LSG1;RAB31;RHEB;RAB13;RRAGD;RHOJ;TSR1;RAB9A;PDE5A;RHOU;RHOQ;ARF6;RAB7A
regulation of protein localization to plasma membrane (GO:1903076)	GO_Biological_Process_2018	UP	5	5.46203e-06	0.000342611	0.352941	-1.74139	ITGB1;TGFB1;RAMP3;PRKCH;LRP1;STX7;PPP2R5A;TREM2;PIK3R1;SORBS1;EGFR;VAMP8;DAB2;KIF5B;GPER1;TMBIM1;PPFIA1;AKT1;GBP1;SQSTM1;RHOQ;EPHA2;PICALM;ARF6
protein autophosphorylation (GO:0046777)	GO_Biological_Process_2018	UP	5	7.55025e-06	0.000460968	0.261364	-1.73466	DDR1;FLT1;FLT4;STK39;PRKX;EGFR;IGF1R;STK10;STK33;EEF2K;IRAK1;ERBB4;MKNK2;ERBB2;ABL1;AKT1;CSK;FYN;RIPK1;PAK2;EPHB4;JAK1;LYN;PDGFRB;MAP3K3;NTRK2;YES1;NEK6;INSR;MINK1;MTOR;FGR;ERN1;FER;MAPKAPK3;FES;PEAK1;MAPKAPK2;ULK2;TNIK;TEK;SIK2;PRKD1;DDR2;FGFR1;TAF1
perinuclear region of cytoplasm (GO:0048471)	GO_Cellular_Component_2018	UP	5	9.96774e-07	4.31935e-05	0.226913	-1.73376	ITGB1;CYFIP1;CLIC4;CSF1;CALCOCO2;FMR1;WWC1;HFE;MT1L;MT1M;MLC1;ECE1;MT1X;NXT2;ZFYVE1;CLU;YBX3;TMEM100;MT2A;LAMP1;KIF5B;GPER1;CAPN2;FLOT2;ATP7A;CD34;ABCD1;CLIC1;CDK5RAP2;NANOS1;KIRREL1;NCOA3;STX7;TSC1;PRKCA;ACTN4;GTPBP4;VAMP8;NPC1;OAS2;RAB34;MCM3;PPIB;EZR;TLR4;VAMP5;MT1E;ANP32A;TWF1;CORO1B;HSP90B1;SLC9A3R1;ATXN2;RAP1A;TNKS2;UBR5;HSF1;ABL1;TP53BP2;HMOX1;VPS54;APOD;LYN;ABCA1;SNAPIN;SORT1;CAV2;GALNT2;…
vasculature development (GO:0001944)	GO_Biological_Process_2018	UP	5	0.00324418	0.0390879	0.4375	-1.73259	ACVRL1;PDGFRB;ERRFI1;PIK3CA;FOXF1;FLT4;NOTCH4
negative regulation of ossification (GO:0030279)	GO_Biological_Process_2018	UP	5	0.000238183	0.00619683	0.347826	-1.73228	SRGN;NOTCH1;SEMA4D;LRP5;LRP4;TMEM64;RBPJ;SMAD6;LIMD1;HDAC7;SKI;RANBP3L;CHSY1;SUFU;NBR1;SOX9
negative regulation of transcription, DNA-templated (GO:0045892)	GO_Biological_Process_2018	UP	5	2.71641e-10	5.18269e-08	0.214988	-1.72779	RB1;WWC1;UBE2D3;PRDM5;GMNN;LOXL3;ATN1;EHMT1;ENO1;IKZF1;NR3C1;IKZF2;RBPJ;BACH1;ARHGAP35;ELK3;ELK4;SOX2;YY1;DCAF1;ZFP36;SALL1;EDNRB;TRIM28;SALL2;WWC3;EP300;EPC1;SOX9;TLE1;ZBTB38;ZBTB33;DICER1;HIC1;THAP1;HCFC1;ILF3;IFI27;KAT6A;ZNF318;TIMELESS;EZR;TP53;CGGBP1;URI1;NOTCH1;SHC1;MAX;CTR9;CREM;GLIS3;AEBP1;PHB;ZBTB5;ZNF24;FOXO1;GLIS2;SBNO2;HMBOX1;NACC2;PRDM16;ZBED6;ZNF148;ZNF423;LYAR;RREB1;CREBBP;ZFHX3;SM…
positive regulation of mRNA catabolic process (GO:0061014)	GO_Biological_Process_2018	UP	5	0.00306929	0.0385049	0.375	-1.72339	NANOS1;ZFP36;CNOT1;RC3H1;ZC3HAV1;CNOT8;TOB1;ZFP36L2;ZFP36L1
transcription, DNA-templated (GO:0006351)	GO_Biological_Process_2018	UP	5	4.391e-05	0.00195208	0.212885	-1.71661	TGFB1I1;YBX1;NR3C1;TTF1;AFF4;CDC73;SALL2;SALL3;TRPS1;EPC1;GABPA;SOX5;NCOA1;PRMT5;SUPT16H;TWNK;PAX6;VEZF1;BAZ1A;ILF2;TOPORS;THAP1;HCFC1;NFX1;IRF1;MED20;ZNF516;IRF7;TP53;ATF4;CBFB;CEBPD;KMT2A;GTF3C6;MAX;EPAS1;LEF1;CTR9;GLIS3;DDX21;GATA2;TROVE2;HIF1A;HSF1;ZBTB7B;ZNF148;RREB1;IVNS1ABP;BTF3;ZFHX3;XBP1;SWT1;NFATC3;SMARCA5;NFATC2;SSRP1;DEK;SUPT5H;SMARCA1;USF2;HIPK3;NFKB1;NFATC4;SETX;NFIC;MAFF;PIR;TCEA1;…
negative regulation of response to endoplasmic reticulum stress (GO:1903573)	GO_Biological_Process_2018	UP	5	0.00217952	0.0298803	0.391304	-1.71529	DNAJC3;CREB3;USP25;XBP1;SELENOS;TMBIM6;CLU;HERPUD1;NCK1
positive regulation of transcription, DNA-templated (GO:0045893)	GO_Biological_Process_2018	UP	5	2.39173e-17	5.47586e-14	0.226583	-1.71443	RB1;ATF1;MAML2;IKZF1;IKZF2;RBPJ;ELK3;ELK4;SOX2;TRIM28;ZMIZ1;CREB3L2;NAMPT;AKT1;EPC1;SOX9;CDK5RAP2;ACVR1;SMARCC1;EBF1;HCFC1;DDX39B;RFX4;PADI2;PRKD1;ATF6;TP53;ASF1A;ATF4;DHX9;EPAS1;CTR9;PIK3R1;GATA2;ZNF24;HIF1A;HELZ2;DHX36;PRDM16;RREB1;WWTR1;STAT5B;CREBBP;XBP1;JAG1;FZD4;FOXF1;FZD7;NFATC3;NFATC2;TRIP4;INO80;SMARCA1;SMARCA2;FLI1;NFATC4;SETX;REL;CREBRF;ZNF496;ACVRL1;CD40;RARG;TGFB1I1;HIF3A;AATF;GLI3;M…
positive regulation of osteoblast differentiation (GO:0045669)	GO_Biological_Process_2018	UP	5	0.00059704	0.0117838	0.361111	-1.70897	ACVR1;IFITM1;ZHX3;SUCO;NPNT;BMP7;BMP6;PRKD1;BMPR1B;IL6ST;IL6R;DDR2;BMPR1A
positive regulation of pathway-restricted SMAD protein phosphorylation (GO:0010862)	GO_Biological_Process_2018	UP	5	0.000118884	0.00375427	0.354167	-1.70662	ACVR1;ACVRL1;GDF11;TGFB2;SMAD4;TGFB1;RBPMS;HFE;INHBB;BMP7;TGFBR1;BMP6;SDCBP;DAB2;TWSG1;ENG;BMPR1A
pericentriolar material (GO:0000242)	GO_Cellular_Component_2018	UP	5	0.00487129	0.0301556	0.411765	-1.70461	NEDD1;NIN;TNKS2;CEP152;BBS9;HOOK3;CDK5RAP2
activation of MAPKK activity (GO:0000186)	GO_Biological_Process_2018	UP	5	0.00031244	0.00753059	0.382353	-1.70444	FRS2;TGFBR1;STK3;CRKL;RAP1A;RAPGEF1;MAP3K20;ADAM9;PLCG1;TNIK;RAF1;CRK;MAP3K5
SH2 domain binding (GO:0042169)	GO_Molecular_Function_2018	UP	5	0.00203271	0.0331671	0.37037	-1.70098	LAT2;RUFY1;DLC1;SH3PXD2B;INPPL1;ABL1;DAG1;ARHGAP5;CRK;SQSTM1
negative regulation of macromolecule metabolic process (GO:0010605)	GO_Biological_Process_2018	UP	5	2.62638e-06	0.000180719	0.296	-1.69875	NOTCH2;RB1;ACVRL1;NOTCH1;HDAC1;SNX12;HIF1A;DLL4;YY1;SDCBP;ATXN2;PDCD10;GPER1;FLOT2;ITGB8;DIP2A;ZNF148;CD34;STOX1;TGFB2;TGFB1;TIPARP;PARP14;PARP9;SIRT1;NFKB1;PARP10;RBL2;REST;PC;SMO;REL;TARDBP;ENG;PICALM;RBMS3;TAF1
purine ribonucleoside triphosphate binding (GO:0035639)	GO_Molecular_Function_2018	UP	5	1.27823e-05	0.000834256	0.214106	-1.69517	ACVRL1;ABCD3;CHD8;PYGL;IDE;GIMAP7;TUBB6;PDK4;PAPOLA;AKT1;SEPHS1;ATP7A;ABCD1;MAP3K5;ACVR1;NCOA3;MINK1;DARS2;TAP1;IRAK3;PEX1;RHOC;SEPT4;GNL1;GEM;TGFBR1;RHOA;GTPBP4;RAB32;ERN1;LSG1;LATS2;RAB31;OAS1;OAS2;RRAGD;RHOJ;MYH9;RHOU;SIK2;TP53;RHOQ;ARF6;RAB7A;RALA;FICD;DHX9;ATP10D;GNAI3;RHOBTB3;TWF1;AK3;ATP1A2;GNAI2;STK3;RAP1B;PMVK;MKNK2;ABL1;RAB29;MAP3K20;RAB28;MAP4K5;GBP1;ABCA1;HSPA9;EIF2B2;HSPA5;MLKL;PNPLA…
limb morphogenesis (GO:0035108)	GO_Biological_Process_2018	UP	5	0.000297765	0.00741014	0.454545	-1.69448	SKI;TGFB2;MBNL1;NIPBL;LEF1;BMPR1B;PCSK5;TBX3;GLI3;LRP6
Notch signaling pathway (GO:0007219)	GO_Biological_Process_2018	UP	5	0.000308187	0.00753059	0.321429	-1.6935	NOTCH2;NOTCH3;CREBBP;NOTCH1;JAG1;MAML2;WWC1;NOTCH4;YBX1;RBPJ;ASCL1;DLL4;HEYL;KAT2B;NCSTN;POFUT1;EP300;ZNF423
response to insulin (GO:0032868)	GO_Biological_Process_2018	UP	5	0.000453474	0.00988846	0.291667	-1.69102	XBP1;SORT1;INSR;DENND4C;INHBB;TSC1;PIK3R1;SORBS1;SIRT1;FOXO1;ZFP36L1;RAB10;KAT2B;FER;RAB31;SELENOS;RAB13;AKT1;SLC25A33;RHOQ;RAB8B
positive regulation of cell junction assembly (GO:1901890)	GO_Biological_Process_2018	UP	5	0.00306929	0.0385049	0.375	-1.69007	ROCK1;CAV1;ABL1;PTPRJ;TSC1;TEK;AGT;S100A10;LIMS1
integral component of lumenal side of endoplasmic reticulum membrane (GO:0071556)	GO_Cellular_Component_2018	UP	5	6.85875e-05	0.00106996	0.433333	-1.68663	CD74;HFE;SPPL2A;HLA-B;HLA-C;HLA-A;TAPBP;HLA-E;CANX;HLA-DPB1;HLA-DRA;HLA-DRB1;HLA-DPA1
protein complex assembly (GO:0006461)	GO_Biological_Process_2018	UP	5	6.07648e-05	0.00239864	0.242105	-1.68557	MCFD2;TMED10;SERPINA1;AHNAK;HDAC1;CUL3;CTSZ;LEF1;TNFAIP3;MLC1;TANK;CDC73;GOLGA2;LMAN1;SNX2;TRIM28;IRAK1;SH3PXD2A;SH3PXD2B;EP300;RIPK1;CD59;CTSC;BCL9L;SH3GLB1;GSDMD;TCF7L2;CREBBP;SEC24B;TLE1;SEC24A;ST13;CSNK1A1;FN1;ANO6;TNFRSF1A;PYGO1;TBC1D20;APC;GORASP1;NBR1;CTNNB1;TEK;RBMX;CRK;FERMT2
transcriptional repressor activity, RNA polymerase II transcription regulatory region sequence-specific binding (GO:0001227)	GO_Molecular_Function_2018	UP	5	1.64437e-05	0.000946961	0.2625	-1.68236	RB1;MAX;PRDM5;CREM;AEBP1;ENO1;ZBTB5;ASCL1;BACH1;RELA;ARHGAP35;YY1;HMBOX1;HHEX;IFI16;NACC2;TRPS1;HSF1;MXI1;ZNF589;ZNF148;TGIF1;CREBBP;ZFHX3;MYEF2;CNBP;NFATC3;NFKB1;TBX3;HIC1;NFATC4;THAP1;TBX2;RBL2;REST;ZEB1;SP2;NFX1;ZNF217;TCF3;PPARA;CGGBP1
positive regulation of multicellular organismal process (GO:0051240)	GO_Biological_Process_2018	UP	5	4.7249e-08	4.70333e-06	0.280788	-1.67767	TGFB1I1;ENO1;RBPJ;SYDE1;CAPN7;CTSH;SOX9;SOX6;CD34;TAPT1;SOX5;ACVR1;PRKCH;NCOA3;NFAM1;SIRT1;TGFBR1;TGFBR2;VAMP8;HAP1;PPIB;PFN1;DOCK1;CRB2;FOXC1;NOTCH1;LRP1;ROCK1;LEF1;HIF1A;FAM129B;LRP6;SDCBP;IFI16;PDPN;PLCG1;RREB1;BCL9L;WWTR1;MBD4;TGFB2;XBP1;SMAD4;TGFB1;FOXJ1;INHBB;MTOR;AGT;DAB2;BMP1;RGCC;BAMBI;CTNNB1;BMPR1B;PICALM;BMPR1A;EIF4G1
positive regulation of Notch signaling pathway (GO:0045747)	GO_Biological_Process_2018	UP	5	7.15624e-05	0.00260067	0.411765	-1.67756	CREBBP;TGFB2;NOTCH1;JAG1;MAML2;STAT3;RBPJ;EPN2;DLL4;KAT2B;PDCD10;ZMIZ1;EP300;NEPRO
protein transport (GO:0015031)	GO_Biological_Process_2018	UP	5	2.17159e-05	0.00111631	0.220183	-1.67401	STEAP3;SYS1;HFE;SNX13;TCIRG1;CLU;RPGR;LAMP2;KIF13A;ARFIP1;TMED1;TMED7;GOLGA7;ABCD1;TMED5;TMED4;WLS;RAB8B;TMED9;ATP6V0E1;STX7;COPZ2;TBC1D2B;AP3B1;ANK3;ARFGAP3;SCAMP2;RAB32;RUFY1;RAB30;RAB31;TBC1D5;RAB34;ADPRH;RABL3;MYH9;KDELR2;RAB7A;UNC119B;MACF1;STX12;COPB2;RAB5B;RABGAP1;CALCRL;RAMP3;RAB5C;TMED10;STX17;LRP1;UNC93B1;SNX33;HSP90B1;RAB20;RAP1A;RAB23;RAB29;TBC1D14;RAB28;APOE;SNX8;TBC1D15;BBS2;CD74;RA…
positive regulation of gene expression (GO:0010628)	GO_Biological_Process_2018	UP	5	1.33735e-17	5.47586e-14	0.248705	-1.67125	RB1;CSF1;FMR1;HFE;RORA;FGF2;ETS1;CLU;SOX2;SALL1;HMGN5;TRIM28;CREB3L2;AKT1;SMARCAD1;EP300;EPC1;SOX9;MAP3K5;CDK5RAP2;ACVR1;NANOS1;SMARCC1;TLE1;ANK3;ILF2;HCFC1;ERN1;ILF3;SMO;KAT6A;ZNF318;EZR;TP53;ATF4;KMT2E;NOTCH1;KMT2A;SHC1;NOTCH4;CREBL2;PHB;PIK3R1;HIF1A;FOXO1;GLIS2;NPAS3;FXR1;IRAK1;PDCD10;PRDM16;UBR5;NDP;ZBTB7B;ZNF423;RREB1;IVNS1ABP;CREBBP;ZFHX3;SMAD4;TGFB1;NEK4;FZD4;FOXF1;FZD7;RDX;FN1;SMARCA5;NFA…
regulation of NIK/NF-kappaB signaling (GO:1901222)	GO_Biological_Process_2018	UP	5	0.00097321	0.0167531	0.37931	-1.67059	PTP4A3;TSPAN6;TMSB4X;ACTN4;ADIPOR1;TRIM44;SASH1;EGFR;RELA;HDAC7;LIMS1
transmembrane receptor protein tyrosine kinase signaling pathway (GO:0007169)	GO_Biological_Process_2018	UP	5	7.80818e-08	7.15073e-06	0.234257	-1.66914	DDR1;CYFIP1;FLT1;CSF1;ARPC1B;FLT4;ITSN1;HSPB1;PTPRJ;PLAT;IDE;TCIRG1;PIK3C2A;FGF2;FGFRL1;IGF1R;PTPRG;PTBP1;SPRED1;PDK4;AKT1;ITGAV;ANKS1A;EPHB4;JAK1;NCK1;PDGFRB;ATP6V0E1;MMP2;GAB1;CYBB;CYBA;FRS2;RHOA;PGF;MTSS1;FGR;PIK3CA;MAPKAPK3;MAPKAPK2;DDIT4;RAPGEF1;ANOS1;HAP1;PRKD1;SOS1;DOCK1;CRK;RHOQ;EPHA2;DDR2;FOXC1;ROCK1;SHC1;SDC2;PXN;NEDD9;PIK3R1;CBL;FOXO1;MYL12A;SDCBP;EFNB1;NCSTN;ERBB4;PDGFC;ERBB2;ABL1;CSK…
negative regulation of cell cycle G1/S phase transition (GO:1902807)	GO_Biological_Process_2018	UP	5	0.00217952	0.0298803	0.391304	-1.66653	RBL2;KANK2;RB1;CDKN1A;SLFN11;GPNMB;CDK2AP2;BRD7;CDC73
epithelial to mesenchymal transition (GO:0001837)	GO_Biological_Process_2018	UP	5	1.56929e-05	0.000845385	0.421053	-1.66135	TGFB2;TGFB1;NOTCH1;LEF1;LOXL3;RBPJ;BMP7;HNRNPAB;HIF1A;TGFBR1;TGFBR3;HEYL;TRIM28;DLG5;CTNNB1;SOX9
cortical cytoskeleton organization (GO:0030865)	GO_Biological_Process_2018	UP	5	0.000324354	0.00765575	0.4	-1.65393	ANLN;FMNL2;ROCK1;PPP2R3C;RAB13;PLEK;RHOJ;RHOBTB3;RHOU;EZR;RHOQ;ARF6
positive regulation of blood vessel endothelial cell migration (GO:0043536)	GO_Biological_Process_2018	UP	5	4.03906e-09	5.96608e-07	0.5	-1.65102	STAT5A;MAP3K3;CD40;TGFB1;ANXA1;NOS3;HSPB1;PRKCA;HMGB1;PIK3C2A;FGF2;ETS1;SIRT1;HIF1A;HDAC7;SP1;TMSB4X;RHOJ;AKT1;HMOX1;PLCG1;PRKD1;FGFR1
aminoglycan metabolic process (GO:0006022)	GO_Biological_Process_2018	UP	5	0.0018356	0.0266132	0.354839	-1.64786	BCAN;VCAN;SDC4;B3GAT2;NCAN;SDC2;BGN;GPC5;GPC4;HSPG2;DCN
cellular response to peptide hormone stimulus (GO:0071375)	GO_Biological_Process_2018	UP	5	0.000143423	0.00429204	0.27027	-1.64778	ADCY4;ADCY2;PIK3R1;FOXO1;RELA;ZFP36L1;GNG5;GNG7;GPER1;AKT1;RAB8B;XBP1;CAV1;INSR;DENND4C;INHBB;SORBS1;GNG12;GNG11;NFKB1;RAB10;KAT2B;FER;RAB31;SELENOS;PRKAR1A;RAB13;GNB4;SLC25A33;RHOQ
regulation of lipid biosynthetic process (GO:0046890)	GO_Biological_Process_2018	UP	5	0.00097321	0.0167531	0.37931	-1.6474	C3;MID1IP1;GPER1;PDK4;AKT1;CREBL2;APOE;SORBS1;ADIPOR1;ADIPOR2;MTOR
positive regulation of cell death (GO:0010942)	GO_Biological_Process_2018	UP	5	0.0014427	0.0230984	0.293103	-1.64717	RARG;RAMP3;LRP1;PHB;MT3;CLU;ACER2;HEBP2;ACOX2;APC;DLC1;DDIT4;FYN;RIPK1;MAP3K5;PICALM;EIF4G1
antigen processing and presentation of peptide antigen via MHC class I (GO:0002474)	GO_Biological_Process_2018	UP	5	0.000222047	0.00584256	0.413793	-1.64298	SEC24B;FCER1G;SEC24A;HFE;CANX;HLA-B;TAP1;HLA-C;HLA-A;B2M;TAPBP;HLA-E
regulation of substrate adhesion-dependent cell spreading (GO:1900024)	GO_Biological_Process_2018	UP	5	6.84983e-05	0.00259555	0.380952	-1.64038	KANK1;CARMIL1;NCOA3;FBLN1;ACTN4;TRIOBP;CRKL;PDPN;ABL1;FLNA;GBP1;DOCK1;CRK;RREB1;S100A10;LIMS1
chondroitin sulfate proteoglycan biosynthetic process (GO:0050650)	GO_Biological_Process_2018	UP	5	0.000321685	0.00763211	0.423077	-1.63769	CSGALNACT1;BCAN;VCAN;CHST7;CHSY1;CHST11;B3GAT2;NCAN;BGN;DCN;CHST3
peptidyl-tyrosine modification (GO:0018212)	GO_Biological_Process_2018	UP	5	0.000358578	0.00829257	0.326923	-1.63632	LYN;PDGFRB;FLT1;INSR;FLT4;EGFR;TPST2;FGR;FER;EFEMP1;FES;ERBB4;ABL1;FYN;TEK;DDR2;FGFR1
transmembrane receptor protein tyrosine kinase activity (GO:0004714)	GO_Molecular_Function_2018	UP	5	3.22025e-06	0.000315262	0.370968	-1.63473	DDR1;PDGFRB;NTRK2;FLT1;RYK;TIE1;INSR;FLT4;CRIM1;MERTK;FGFRL1;EGFR;IGF2R;IGF1R;EFEMP1;ERBB4;AXL;ERBB2;TEK;EPHB4;EPHA2;DDR2;FGFR1
azurophil granule membrane (GO:0035577)	GO_Cellular_Component_2018	UP	5	1.79131e-05	0.000349306	0.355932	-1.63423	CD63;B4GALT1;RAB5C;TMEM179B;HFE;NFAM1;SURF4;CMTM6;MGST1;PRCP;DNAJC13;MAGT1;VAMP8;BST2;RAP1B;NCSTN;LAMP1;LAMP2;C3AR1;STOM;CPNE3
small GTPase mediated signal transduction (GO:0007264)	GO_Biological_Process_2018	UP	5	4.63466e-05	0.00202115	0.29	-1.62649	RB1;CDKN1A;SHC1;HACD3;FGF2;NTN1;CRKL;TRIM28;RRAS;G3BP1;PLCE1;RALGDS;RREB1;BRAP;RALBP1;SETDB1;RIT1;ARHGAP31;ARHGAP30;MRAS;MAPKAPK3;MAPKAPK2;CDK2;PRKD1;RGL1;SOS1;RIN2;RGL2;TP53
cellular response to oxidative stress (GO:0034599)	GO_Biological_Process_2018	UP	5	0.00162888	0.024616	0.241379	-1.61686	GSTP1;PXN;HIF1A;FOXO1;EGFR;PRDX3;PRDX1;ABL1;AKT1;HMOX1;SLC25A24;GPX1;CHUK;TXNRD1;GPX7;CYBB;CYBA;PRDX6;SOD3;MT3;SETX;FER;SELENOS;CAT;P4HB;PRKD1;TP53;NFE2L2
positive regulation of NIK/NF-kappaB signaling (GO:1901224)	GO_Biological_Process_2018	UP	5	0.00213491	0.0297135	0.333333	-1.61643	CARD10;PTP4A3;IRAK1;CHI3L1;TNFRSF10B;ACTN4;TANK;TRIM44;SASH1;EGFR;RELA;LIMS1
regulation of mRNA splicing, via spliceosome (GO:0048024)	GO_Biological_Process_2018	UP	5	0.00033406	0.00780439	0.311475	-1.61582	ZC3H10;MBNL1;RBM25;YTHDC1;FMR1;PRDX6;SMU1;HNRNPL;PTBP1;SON;CWC22;NUP98;RBM7;HNRNPA1;METTL16;NSRP1;RBMX;SRSF10;RBM5
apical junction assembly (GO:0043297)	GO_Biological_Process_2018	UP	5	0.00213491	0.0297135	0.333333	-1.60962	OCLN;WDR1;APC;PARD3;RAB13;MICALL2;CTNNA1;PKN2;F11R;RHOC;RHOA;VCL
extracellular matrix organization (GO:0030198)	GO_Biological_Process_2018	UP	5	1.61243e-09	2.54597e-07	0.286957	-1.60873	ITGB1;DDR1;SPARC;ITGB5;ITGB4;NCAN;ITGB2;LOXL3;ICAM2;LAMC1;F11R;FGF2;CTSS;ICAM1;SH3PXD2A;CTSL;SH3PXD2B;CAPN2;DAG1;ITGB8;ITGAV;TIMP1;CAPN1;ATP7A;ADAMTS9;CSGALNACT1;VWF;MMP2;ITGA1;BGN;NPNT;HSPG2;TGFBR1;DCN;BCAN;VCAN;MMP14;COL4A4;COL6A2;ADAM12;ITGA8;PECAM1;ITGA7;ITGA6;ITGA5;CD44;MATN3;DDR2;LAMA5;LAMA1;LAMA4;HTRA1;NID1;SPP1;SERPINH1;A2M;GPM6B;JAM2;TGFB2;TGFB1;LAMB2;FN1;COL1A2;BMP1;ITGA10;TGFBI
protein trimerization (GO:0070206)	GO_Biological_Process_2018	UP	5	0.00022034	0.00584256	0.393939	-1.607	SMAD4;MLKL;MGST1;TANK;DISP1;SKI;TRIM4;COL6A2;ALOX5AP;HSF1;EMILIN1;TRIM21;TRIM22
repressing transcription factor binding (GO:0070491)	GO_Molecular_Function_2018	UP	5	0.000184321	0.00462694	0.333333	-1.60662	BBS2;TCF7L2;CBX5;HDAC1;STAT3;PRDM5;CHD4;HMGB1;RBPJ;RELA;HDAC7;SKI;YY1;HHEX;SP1;RBBP8;TCF3;PPARA
negative regulation of protein metabolic process (GO:0051248)	GO_Biological_Process_2018	UP	5	0.00156262	0.0243376	0.318182	-1.60599	ROCK1;SNX12;IRAK3;PHB;CLU;NFKB1;EGFR;SNX3;EDNRB;FLNA;FLOT2;ITGAV;APOE;CRYAB
negative regulation of G1/S transition of mitotic cell cycle (GO:2000134)	GO_Biological_Process_2018	UP	5	0.00101987	0.0171062	0.4	-1.6057	RBL2;KANK2;RB1;CDKN1A;SLFN11;GPNMB;NACC2;CDK2AP2;BRD7;CDC73
positive regulation of sprouting angiogenesis (GO:1903672)	GO_Biological_Process_2018	UP	5	0.00373035	0.0432437	0.344828	-1.60431	MAP3K3;ANXA1;RHOJ;APLNR;HMOX1;ITGA5;PIK3C2A;FGF2;HDAC7;JAK1
establishment of apical/basal cell polarity (GO:0035089)	GO_Biological_Process_2018	UP	5	0.000707622	0.0131715	0.538462	-1.60375	SLC9A3R1;OPHN1;MSN;FOXJ1;SCRIB;MYO9A;RHOA
glycosaminoglycan catabolic process (GO:0006027)	GO_Biological_Process_2018	UP	5	0.00116601	0.0193448	0.298246	-1.60246	TGFB1;SDC4;NCAN;SDC2;BGN;PRELP;FGF2;HSPG2;LYVE1;GNS;DCN;BCAN;VCAN;NAGLU;GPC5;GPC4;CD44
microtubule end (GO:1990752)	GO_Cellular_Component_2018	UP	5	0.00870727	0.0485119	0.347826	-1.59908	CLIP2;SVIL;CLIP1;NIN;DST;DCTN1;SLAIN2;CDK5RAP2
embryonic digit morphogenesis (GO:0042733)	GO_Biological_Process_2018	UP	5	0.000140178	0.00429204	0.529412	-1.59743	CREBBP;SALL1;HDAC1;MAP3K20;ECE1;MSX1;TBX3;GLI3;TBX2
positive regulation of intracellular signal transduction (GO:1902533)	GO_Biological_Process_2018	UP	5	2.30448e-13	1.50746e-10	0.260417	-1.59667	TRAF3IP2;WWC1;FGF2;IGF1R;SOX2;GJA1;TRIM25;SOX9;EPHB4;TRIM22;WLS;PDGFRB;UNC5B;FRS2;GPR37L1;ACTN4;MID2;RRAGD;PRKD1;S100A9;TP53;S100A8;EPHA2;SHC1;PIK3R1;DDX60;PIK3R5;SLC9A3R1;BCL2L11;IRAK1;TSPAN6;PDGFC;HMOX1;RIPK1;LYN;TGFB2;TGFB1;CAV2;NEK6;CAV1;INSR;TNFRSF10B;TNFRSF10D;BST2;RHEB;DLG5;BCL2;REL;PLXNB1;TAB2;TMEM9B;MYD88;FGFR1;ITGB1;DDR1;CD40;HIP1;FLT1;SLC44A2;FLT4;PTPRJ;TREM2;HMGB1;ADRA1A;TRIM8;TRIM5;G…
negative regulation of cell adhesion (GO:0007162)	GO_Biological_Process_2018	UP	5	0.000353853	0.00822484	0.30303	-1.59649	ACVRL1;CD164;TGFB1;NOTCH1;JAG1;SEMA4D;FZD4;FZD7;FBLN1;RHOA;GTPBP4;ACER2;SPN;PTPRC;PODXL;PLXNB2;PLXNB1;TGFBI;CBLL1;SIPA1
vasculogenesis (GO:0001570)	GO_Biological_Process_2018	UP	5	0.00323601	0.0390879	0.333333	-1.59585	TGFBR3;PDGFRB;SPRED1;TGFB1;NOTCH1;FLT1;CAV1;FLT4;APLNR;ENG;TGFBR2
cellular protein modification process (GO:0006464)	GO_Biological_Process_2018	UP	5	4.98655e-05	0.0021142	0.179641	-1.59155	CSF1;UBE2D3;ARAF;KEAP1;UBE2L6;PLAT;PLOD2;PLOD1;DCAF5;GOLGA2;HERC5;PPP1CC;STK10;PTAR1;PPP4R1;PPP4R2;CDH2;PSMD2;AKT1;MAP3K8;SEPHS1;MAP3K5;ACVR1;PRKCH;IGFBP5;CSNK2A1;UBE2E1;PHKA1;PRKCA;PDIA6;FBXW2;ERN1;ILF3;MAPKAPK2;ADPRH;SPARCL1;TNIK;SIK2;PRKD1;ERG;PHPT1;RAF1;MTMR3;RPN2;EPAS1;CUL3;SDC2;RPN1;STK39;HIF1A;LTBP1;MTM1;HSP90B1;STK3;C3;BTBD1;IRAK1;FUT9;HLCS;ABL1;MAP3K20;IGFBP7;APOE;SOCS6;LYN;TGFB2;TGFB1;Y…
interleukin-6-mediated signaling pathway (GO:0070102)	GO_Biological_Process_2018	UP	5	0.000313977	0.00753059	0.533333	-1.58973	SMAD4;FER;STAT3;CTR9;CBL;IL6ST;IL6R;JAK1
regulation of blood vessel endothelial cell migration (GO:0043535)	GO_Biological_Process_2018	UP	5	4.83696e-08	4.71243e-06	0.45098	-1.58185	STAT5A;ACVRL1;CD40;TGFB1;ANGPT2;NOS3;HSPB1;PRCP;PRKCA;HMGB1;FGF2;ETS1;SIRT1;HIF1A;RGCC;SP1;TMSB4X;AKT1;PLCG1;APOE;PRKD1;EPHA2;FGFR1
negative regulation of mitotic cell cycle (GO:0045930)	GO_Biological_Process_2018	UP	5	0.0005379	0.011145	0.326531	-1.5806	BTG2;FOXC1;TGFB1;BTG1;DUSP1;SCRIB;BMP7;CDC14A;ZFP36L2;ZFP36L1;SLC9A3R1;RGCC;NME6;BCL6;CTNNB1;GAS1
cellular zinc ion homeostasis (GO:0006882)	GO_Biological_Process_2018	UP	5	0.00245624	0.0326951	0.34375	-1.5796	MT2A;MT1L;MT1M;SLC30A1;SLC39A8;MT1X;SLC39A12;S100A9;MT3;S100A8;MT1E
branched-chain amino acid metabolic process (GO:0009081)	GO_Biological_Process_2018	UP	5	0.00217952	0.0298803	0.391304	-1.57878	STAT5A;STAT5B;HIBADH;IVD;MCCC1;PPM1K;HSD17B10;HIBCH;BCAT2
endothelial cell migration (GO:0043542)	GO_Biological_Process_2018	UP	5	0.00213491	0.0297135	0.333333	-1.57827	PTP4A3;PIK3CA;NOS3;ID1;RAB13;PXN;ABL1;MYH9;PRKX;EMP2;RHOA;CORO1B
regulation of G1/S transition of mitotic cell cycle (GO:2000045)	GO_Biological_Process_2018	UP	5	0.00312436	0.0387709	0.297872	-1.57736	KANK2;RB1;KMT2E;CDKN1A;DDX3X;RDX;INO80;CDC73;RBL2;SLFN11;GPNMB;CDK2AP2;BRD7;EIF4G1
mesenchymal cell differentiation (GO:0048762)	GO_Biological_Process_2018	UP	5	6.66848e-07	5.45267e-05	0.452381	-1.57277	TGFB2;FOXC1;TGFB1;NOTCH1;LEF1;LOXL3;RBPJ;BMP7;HNRNPAB;HIF1A;TGFBR1;LRP6;TGFBR3;HEYL;RANBP3L;TRIM28;DLG5;CTNNB1;SOX9
transcription coactivator activity (GO:0003713)	GO_Molecular_Function_2018	UP	5	3.74788e-05	0.00173839	0.222603	-1.5725	RB1;RARG;CIITA;MAML2;TGFB1I1;WWC1;RORA;FGF2;MED12;YY1;MED13;TRIM28;EP300;SOX9;GABPA;NCOA1;SS18;SMARCC1;NCOA3;ACTL6A;NCOA4;ACTN4;ARID1A;ZFX;HCFC1;KAT2B;ZEB1;KAT6A;MED20;NUP98;PPARA;ATF6;BIRC2;YAP1;SP100;FOXC1;DHX9;MAX;FAM129B;HELZ2;RXRA;PRDM16;BRD7;BCL9L;RNF20;WWTR1;MBD4;WWOX;CREBBP;PRRX1;RBPMS;NR1H3;TRIP4;RRP1B;SMARCA2;NFATC4;NFKB2;ASXL1;CTNNB1;TRIP11;TCF3;LPIN1;TAF4;LPIN3;TAF1
negative regulation of endothelial cell migration (GO:0010596)	GO_Biological_Process_2018	UP	5	0.00162229	0.0245975	0.342857	-1.57224	DLL4;ACVRL1;SP100;TGFB1;NOTCH1;ANGPT2;RGCC;HMGB1;APOE;ADAMTS9;FGF2;DCN
vacuolar lumen (GO:0005775)	GO_Cellular_Component_2018	UP	5	0.000496071	0.00490778	0.234568	-1.56873	GRN;SDC4;NCAN;SDC2;FAF2;PRELP;GNS;CTSS;C3;HEBP2;SDCBP;CYB5R3;NAGLU;CTSL;LAMP2;GPC5;GPC4;GYG2;GYG1;CTSC;CAP1;VAT1;DYNC1H1;CD74;ANXA2;BGN;PRDX6;HSPG2;C6ORF120;DCN;GALC;DNAJC3;BCAN;VCAN;TCN2;NPC2;PADI2;TPP1
cell morphogenesis involved in differentiation (GO:0000904)	GO_Biological_Process_2018	UP	5	7.11855e-05	0.00260067	0.345455	-1.56813	RB1;LAMA5;LEF1;FN1;PARVA;LAMC1;ANTXR1;FER;OPHN1;ARL13B;RILPL1;PEAK1;ITGA8;MICALL2;ITGAV;TEK;FERMT2;EPHA2;VAMP3
kinase binding (GO:0019900)	GO_Molecular_Function_2018	UP	5	1.48362e-07	2.90492e-05	0.229117	-1.5673	RB1;ACVRL1;ERRFI1;CDKN1A;MIDN;BTG1;WWC1;ITGB2;HSPB1;PTPRJ;NR3C1;CKS1B;GOLGA2;PPP1CC;CCND3;SPRED1;ZFP36;TRIM5;RB1CC1;SUFU;CASP1;WWC3;SLC12A7;TRIM22;CDK5RAP2;PDGFRB;NCOA3;PPP2R5A;PAX6;EMP2;RHOC;RHOA;FGR;DNAJC3;KAT2B;SIKE1;GPRC5B;RHOJ;JTB;HCLS1;RHOU;MAPRE1;UTRN;SQSTM1;TP53;RHOQ;ATF4;SP100;SHC1;DCTN1;MAPKAP1;RHOBTB3;PTN;IQGAP1;ADIPOR1;TANK;HIF1A;RELA;HDAC7;PRDX3;PDCD10;HSF1;TBC1D14;FLNA;PLCG1;PAK2;SA…
positive regulation of adherens junction organization (GO:1903393)	GO_Biological_Process_2018	UP	5	0.00326088	0.0390879	0.4	-1.56494	ROCK1;ABL1;PTPRJ;TSC1;TEK;ADD1;S100A10;LIMS1
regulation of epithelial cell migration (GO:0010632)	GO_Biological_Process_2018	UP	5	0.00166924	0.0250605	0.306122	-1.56471	MACF1;TGFB2;EMP2;ADIPOR1;MCC;HIF1A;PTPRG;CAPN7;STRAP;CTSH;PLCG1;SOX9;PFN1;DOCK1;RREB1
chromatin (GO:0000785)	GO_Cellular_Component_2018	UP	5	2.41748e-06	7.95148e-05	0.23569	-1.5604	RB1;AHCTF1;ICE1;ICE2;CHD4;SMC3;AFF4;YY1;NIPBL;SALL1;TRPS1;RCC1;SMARCAD1;HIST1H2AC;GABPA;ZNF385A;KDM6A;NCOA1;DFFA;SMARCC1;NCOA3;USP3;ACTL6A;TCF12;PAX6;ARID1A;SIRT1;LEMD2;HIC1;RBL2;MAU2;TAL1;IRF1;HAT1;TIMELESS;PADI2;TP53;ASF1A;KMT2E;KDM3A;HDAC1;MAX;CTR9;PDS5A;RELA;RXRA;HLCS;NACC2;MCMBP;MBD4;TCF7L2;CREBBP;SMAD4;CBX3;STAT3;NR1H3;SMARCA2;WAPL;ASXL1;POLA1;FAM111A;FER;STAG2;CDK4;SP1;NEDD4;ASXL2;TCF3;TAF…
ruffle membrane (GO:0032587)	GO_Cellular_Component_2018	UP	5	0.00058882	0.00560097	0.314815	-1.55976	ITGB1;MACF1;KANK1;DDX58;WWC1;PLEK;MTSS1L;TWF1;FGR;EPS8;APC;PSD2;PSD4;DLC1;PDPN;ITGAV;ITGA5
vesicle-mediated transport (GO:0016192)	GO_Biological_Process_2018	UP	5	9.04974e-06	0.000531266	0.214112	-1.55881	SNAP23;INPPL1;MLC1;PIK3C2A;DPYSL2;KIF5A;KIF13A;ANKFY1;KIF1B;CPNE3;DENND5A;KIF1A;AGFG2;SCYL2;AGFG1;RALBP1;ANXA2;DTX3L;NCOA3;STX7;ARAP2;SCRIB;ARAP1;ARFGAP3;SYTL4;RBSN;VAMP8;ACAP2;RABEP1;HEATR5A;TBC1D5;RHOJ;PLIN3;RIN3;RHOU;PRKD1;TBC1D23;SFT2D2;VAMP5;RHOQ;VAMP3;ARF6;RAB7A;TMEM87A;STX12;RAB5B;RAB5C;TMED10;STX17;LRP1;DCTN1;ASAP3;RHOBTB3;SNX33;ASAP2;TRAK1;MTM1;CECR2;SNX2;MICALL2;RAB29;VPS54;SNX7;YKT6;EP…
regulation of Rho protein signal transduction (GO:0035023)	GO_Biological_Process_2018	UP	5	0.00386732	0.0446056	0.275862	-1.55401	ABCA1;KANK1;CUL3;ARAP2;GPR4;TNFAIP1;ARAP1;ADRA1A;EPS8;ADGRG1;OPHN1;LPAR6;DLC1;ABL1;APOE;RAF1
positive regulation of kinase activity (GO:0033674)	GO_Biological_Process_2018	UP	5	0.0012292	0.0201739	0.245614	-1.55396	DDR1;CDKN1A;FLT1;CSF1;RPLP1;FLT4;IQGAP1;EGFR;IGF1R;RAP1A;ERBB4;ERBB2;EPHB4;PDGFRB;NTRK2;CD74;RYK;TIE1;INSR;MERTK;PTPRC;AXL;JTB;TAB2;TEK;EPHA2;DDR2;FGFR1
positive regulation of endothelial cell migration (GO:0010595)	GO_Biological_Process_2018	UP	5	1.00143e-06	7.51733e-05	0.366197	-1.55201	CD40;SPARC;FLT4;HSPB1;HMGB1;FGF2;ETS1;HIF1A;TMSB4X;ATOH8;ABL1;AKT1;PLCG1;SASH1;STAT5A;TGFB1;ANXA3;NOS3;PRKCA;SIRT1;AGT;SP1;TEK;PRKD1;PLPP3;FGFR1
ficolin-1-rich granule lumen (GO:1904813)	GO_Cellular_Component_2018	UP	5	0.000503362	0.00490778	0.25	-1.55008	CSTB;DDX3X;CANT1;SERPINA1;GSTP1;CTSZ;FGL2;HMGB1;PYGL;SRP14;GNS;CTSS;CST3;PNP;PSMD2;COTL1;PGM2;CTSH;CAPN1;GYG1;PGM1;GSDMD;GSN;DYNLT1;IDH1;ILF2;DERA;CRISPLD2;CAT;PLEKHO2;VCL
cellular response to ionizing radiation (GO:0071479)	GO_Biological_Process_2018	UP	5	0.00312436	0.0387709	0.297872	-1.54774	YAP1;CDKN1A;INO80;TANK;SIRT1;WRN;NIPBL;IFI16;ERCC4;HSF1;MAP3K20;TMEM109;CRYAB;TP53
negative regulation of cell differentiation (GO:0045596)	GO_Biological_Process_2018	UP	5	0.000497474	0.010546	0.238411	-1.54615	NOTCH1;NOTCH4;CTR9;LRP5;RORA;ADIPOR1;GATA2;LIMD1;CDC73;FOXO1;EGFR;ZFP36L2;HDAC7;PTBP1;RANBP3L;EFEMP1;SUFU;GPER1;ITGAV;SOX9;ABCA1;TGFB1;JAG1;SEMA4D;CAV1;NR1H3;TMEM64;SIRT1;TGFBR1;ASXL1;SKI;NFKBIA;NBR1;STRAP;ANP32B;PPARA
regulation of MAP kinase activity (GO:0043405)	GO_Biological_Process_2018	UP	5	0.00308694	0.0386205	0.25	-1.54576	LYN;PDGFRB;CD40;TGFB1;FLT1;DUSP1;GSTP1;PTPRJ;IRAK3;TPD52L1;BMP7;FGF2;EGFR;PIK3R5;IGF1R;IRAK1;PDCD10;PDGFC;ERBB2;SPRY2;APOE;FGFR1
lamellipodium membrane (GO:0031258)	GO_Cellular_Component_2018	UP	5	0.00369131	0.0239935	0.555556	-1.54031	PDPN;ITGAV;ANTXR1;CD44;SYNE2
chondroitin sulfate metabolic process (GO:0030204)	GO_Biological_Process_2018	UP	5	0.0018356	0.0266132	0.354839	-1.53626	CSGALNACT1;BCAN;VCAN;CHST7;CHSY1;CHST11;B3GAT2;NCAN;BGN;DCN;CHST3
response to hydrogen peroxide (GO:0042542)	GO_Biological_Process_2018	UP	5	0.000130972	0.00407973	0.363636	-1.52833	GPX1;TNFAIP3;SIRT1;RELA;AQP1;SETX;PRDX3;MAPK7;PDCD10;DLC1;CAT;ABL1;ADAM9;HMOX1;MAP3K5;NFE2L2
positive regulation of angiogenesis (GO:0045766)	GO_Biological_Process_2018	UP	5	9.77038e-10	1.72071e-07	0.375	-1.5277	ITGB1;CD40;FLT1;BTG1;HSPB1;GATA2;FGF2;ETS1;HIF1A;HK2;AQP1;CDH5;RRAS;HMOX1;CTSH;ITGB8;PLCG1;CD34;SASH1;JAK1;PAK4;XBP1;ANXA3;NOS3;GAB1;VEGFB;PRKCA;HIPK1;SIRT1;PGF;SP1;ADAM12;APLNR;CHI3L1;TEK;PRKD1;ITGA5;ANGPTL4;RAPGEF3
glycerophospholipid biosynthetic process (GO:0046474)	GO_Biological_Process_2018	UP	5	0.00266189	0.0350253	0.218182	-1.52651	AGPAT5;PI4K2B;SLC44A3;MTMR3;SLC44A1;ABHD3;SLC44A2;INPPL1;LCAT;PCTP;ABHD5;PIK3R1;PIK3C2A;FGF2;PIK3R5;MTM1;INPP5D;PLCG2;PIP4K2A;CPNE3;CEPT1;PCYT1A;CSNK2A1;STARD7;PLA2G4A;PLEKHA4;PTPN13;RUFY1;PIKFYVE;PLSCR1;PIK3CA;GPAM;CHPT1;PI4KB;LPIN1;LPIN3
regulation of endothelial cell apoptotic process (GO:2000351)	GO_Biological_Process_2018	UP	5	0.00213491	0.0297135	0.333333	-1.52616	CD40;MAPK7;RGCC;TNIP2;GPER1;TNFAIP3;ANO6;TEK;GATA2;NFE2L2;PAK4;ICAM1
ubiquitin-like protein ligase binding (GO:0044389)	GO_Molecular_Function_2018	UP	5	0.00116482	0.0219524	0.201342	-1.52503	RB1;CDKN1A;CD40;FAF2;CASC3;CLU;SMG5;TRIOBP;TRIM28;ARIH1;CCDC50;JAK1;DTX3L;DDX58;TNFRSF1B;PARP9;MID1;PRKAR1A;SPOPL;TXNIP;TMBIM6;SQSTM1;TP53;VCL;RALA;CUL3;TANK;HIF1A;FOXO1;EGFR;RELA;HSPD1;UBE2J1;BTBD1;SPOP;MFN2;RIPK1;RNF20;HSPA9;USP25;HSPA5;FZD4;NEK6;FZD6;FZD8;TRIP4;ERLIN2;SMAD6;PRDX6;SMAD5;PML;ABTB2;SKI;DNAJA1;NFKBIA;SPART;APC;JKAMP;BCL2;LTBR
Golgi-associated vesicle (GO:0005798)	GO_Cellular_Component_2018	UP	5	4.75125e-06	0.000125627	0.372881	-1.52242	TMED9;TMED10;SERPINA1;STX17;COPB1;CTSZ;TEX261;ARFGAP3;IGF2R;GOLGA2;BACE1;LMAN1;LMAN2;RAB13;TMED1;ATP7A;TMED7;TMED5;CTSC;SPG21;TMED4;RAB8B
cytoskeleton (GO:0005856)	GO_Cellular_Component_2018	UP	5	8.31308e-07	4.05263e-05	0.213052	-1.52171	CLU;OPHN1;AKT1;SOX9;CDK5RAP2;NANOS1;TMOD3;ACTN4;ANK3;EML1;CD2AP;CLIP1;THAP6;MAP7D3;RELL1;TNIK;UTRN;EZR;S100A9;S100A8;VCL;KANK3;MACF1;NOTCH3;GYPC;DHX9;RHOBTB3;TARS;TWF1;SLAIN2;IQGAP1;DDX60;CNN3;SLC9A3R1;SDCBP;EPB41L5;CALD1;ABL1;MDN1;VASP;FYB1;KLHL21;MSN;PARVA;INO80;SMARCA2;CLK3;EHD2;ANLN;FER;FES;NES;CLIC4;ZNF131;HIP1;FLT1;EDA;ARPC1B;HSPB1;CMAHP;LYST;SYNE2;TRIOBP;EPB41L4A;PGM1;CCT3;DST;DDX58;NCOA3;…
GTPase binding (GO:0051020)	GO_Molecular_Function_2018	UP	5	0.002899	0.0450495	0.25974	-1.51963	ABCA1;ASAP3;ARAP2;YBX1;ENO1;ARAP1;ASAP2;ARFGAP3;EPRS;FGD4;FGD5;ACAP2;FGD6;RILPL1;RRAGD;FLNA;RNF152;PAK2;AGFG2;AGFG1
actin cytoskeleton reorganization (GO:0031532)	GO_Biological_Process_2018	UP	5	0.000137907	0.00426672	0.322581	-1.51821	RALA;GSN;ANXA1;NCOA3;PLEK;MINK1;GAB1;NEDD9;PARVA;ANTXR1;RHOA;MKLN1;FER;S1PR1;MICALL2;FLNA;MYH9;TNIK;EZR;FRYL
early endosome (GO:0005769)	GO_Cellular_Component_2018	UP	5	6.10331e-05	0.00103491	0.233184	-1.51789	WASHC5;SAMD9L;HFE;SNX12;SNX13;MLC1;GPER1;ANKFY1;B2M;WLS;ANXA1;DTX3L;MMGT1;STX7;HLA-B;HLA-C;HLA-A;HLA-E;VAMP8;BACE1;RAB32;RUFY1;RABEP1;RAB31;WDR81;RAPGEF1;RIN3;WDFY2;RAB5B;RAB5C;LRP1;PHB;TRAK1;EGFR;HSPD1;LRP6;SNX3;PRDX3;RAB20;RAP1A;RAB29;APOE;SNX8;SNX5;NTRK2;SORT1;CAV1;DNAJC13;IGF2R;EHD1;PIKFYVE;PICALM
positive regulation of intrinsic apoptotic signaling pathway (GO:2001244)	GO_Biological_Process_2018	UP	5	0.00420242	0.0478678	0.323529	-1.51759	SLC9A3R1;BCL2L11;NACC2;CAV1;BCL2;MSX1;SEPT4;S100A9;TP53;S100A8;NCK1
protein heterodimerization activity (GO:0046982)	GO_Molecular_Function_2018	UP	5	6.29898e-08	1.54167e-05	0.259398	-1.51364	ITGB1;HIP1;FMR1;ITGB2;SMC3;ADRA1A;SRGAP2C;RCC1;FLOT2;TEAD1;TEAD2;GABPA;PRMT5;BNIP3L;ZHX2;ZHX3;CHUK;RALGAPA2;NCOA3;TCF12;CYBB;CYBA;IRAK3;SMC1A;MID1;ZHX1;MID2;RRAGD;ATF6;TLR4;TP53;ATF4;YAP1;EPAS1;NOTCH4;ADCY2;SRI;HIF1A;ADD1;EGFR;RELA;FXR1;SDCBP;RXRA;SNX2;IRAK1;ERBB2;HSF1;PDSS2;SNX5;MCL1;BARD1;TGFB2;XBP1;FZD4;FZD9;SUPT5H;TPD52L1;USF2;NFKB1;BMP6;EXT2;HEYL;BCL2;UBA3;TCF3;P4HB;BCL2L2;TAF1
aorta morphogenesis (GO:0035909)	GO_Biological_Process_2018	UP	5	1.72001e-05	0.000915804	0.588235	-1.50911	DLL4;ACVRL1;PDGFRB;JAG1;LRP1;RBPJ;ADAMTS9;ENG;TBX2;BMPR1A
cellular response to UV (GO:0034644)	GO_Biological_Process_2018	UP	5	0.00368611	0.0431186	0.264706	-1.50838	USP47;CDKN1A;CREBBP;PCNA;RHBDD1;FMR1;INO80;SIRT1;AQP1;YY1;MFAP4;ERCC4;NEDD4;EP300;TP53;CERS1;TAF1;ATF4
core promoter proximal region sequence-specific DNA binding (GO:0000987)	GO_Molecular_Function_2018	UP	5	1.60898e-05	0.000946961	0.229391	-1.50812	PRDM5;CHD4;YBX1;NR3C1;RBPJ;ETS1;GLI3;ELK3;ELK4;YY1;HHEX;MYBL1;TEAD1;GABPA;KDM6A;TGIF1;SMARCC1;ACTL6A;TCF12;TFE3;RFX2;THAP1;CREB3;ELF1;RFX4;IRF1;ZNF516;ERG;PPARA;ATF6;TP53;ZNF395;HDAC1;LEF1;ASCL1;RELA;IFI16;NACC2;HSF1;ZNF148;TCF7L2;CREBBP;ZFHX3;SMAD4;MYEF2;STAT3;NFATC3;NFATC2;SMAD6;USF2;TBX3;NFATC4;TBX2;NFKB2;KLF6;TFCP2;NFIA;SP2;NFIB;SP1;NFIC;SP3;ZNF217;TCF3
transcription factor activity, RNA polymerase II core promoter proximal region sequence-specific binding (GO:0000982)	GO_Molecular_Function_2018	UP	5	3.9065e-05	0.00173839	0.224199	-1.50687	RB1;PRDM5;YBX1;ENO1;NR3C1;RBPJ;ETS1;BACH1;GLI3;ELK3;ELK4;YY1;HHEX;SOX9;MYBL1;TEAD1;GABPA;TGIF1;TCF12;TFE3;EBF1;KLF15;THAP1;RBL2;CREB3;PLSCR1;ELF1;NFX1;RFX4;IRF1;IRF7;ERG;PPARA;ATF6;TP53;MAX;ASCL1;RELA;GLIS2;IFI16;NACC2;HSF1;ZNF148;CREBBP;ZFHX3;SMAD4;MYEF2;STAT3;NFATC3;FOXJ1;USF2;TBX3;TBX2;NFKB2;REST;KLF6;NFIA;SP2;NFIB;SP1;NFIC;ZNF217;TCF3
negative regulation of neurogenesis (GO:0050768)	GO_Biological_Process_2018	UP	5	7.15624e-05	0.00260067	0.411765	-1.50575	MBD4;NOTCH1;DYNLT1;PAX6;HOOK3;ASCL1;BMP7;SOX2;REST;ADGRG1;ID1;ID4;ID3;NEPRO
negative regulation of MAPK cascade (GO:0043409)	GO_Biological_Process_2018	UP	5	0.000381223	0.00859911	0.283951	-1.50268	LYN;SMAD4;DUSP1;CAV1;GSTP1;PTPRJ;IRAK3;FBLN1;PHB;BMP7;FOXO1;IGF1R;SLC9A3R1;SPRED1;TNIP1;GPER1;DAG1;SPRY2;TIMP3;APOE;EZR;GBP1;TLR4
positive regulation of phosphatidylinositol 3-kinase signaling (GO:0014068)	GO_Biological_Process_2018	UP	5	1.43166e-05	0.000799459	0.37037	-1.50085	PDGFRB;NTRK2;TGFB2;FLT1;SEMA4D;UNC5B;CBL;SIRT1;AGT;DCN;FGR;NEDD4;GPER1;PDGFC;HCLS1;PLXNB1;TEK;SOX9;PIK3AP1;FGFR1
phagocytic vesicle membrane (GO:0030670)	GO_Cellular_Component_2018	UP	5	4.83179e-06	0.000125627	0.435897	-1.49768	ATP6V0E1;ANXA3;HFE;SNAP23;HLA-B;CYBB;TAP1;HLA-C;CYBA;TCIRG1;HLA-A;TAPBP;HLA-E;VAMP8;ATP7A;B2M;VAMP3
negative regulation of osteoblast differentiation (GO:0045668)	GO_Biological_Process_2018	UP	5	0.00277961	0.0360562	0.357143	-1.49714	SKI;RANBP3L;NOTCH1;SEMA4D;SUFU;NBR1;LRP5;TMEM64;LIMD1;HDAC7
sarcoplasm (GO:0016528)	GO_Cellular_Component_2018	UP	5	0.00817863	0.0469068	0.3125	-1.49416	NANOS1;GSN;ITPR2;ITPR3;SRI;ANK3;SYNE2;RYR3;THBS4;PLEC
positive regulation of apoptotic signaling pathway (GO:2001235)	GO_Biological_Process_2018	UP	5	0.00119075	0.0196838	0.272727	-1.48994	WWOX;GSN;CAV1;TPD52L1;SEPT4;TANK;TGFBR1;AGT;PML;SLC9A3R1;TRAF7;BCL2L11;GPER1;BCL2;CTSH;RIPK1;LTBR;S100A9;PAK2;TP53;S100A8
cellular response to BMP stimulus (GO:0071773)	GO_Biological_Process_2018	UP	5	0.000215092	0.00582785	0.284091	-1.4828	ACVRL1;HFE;LEF1;UBE2D3;CHRDL1;TOB1;FSTL1;TMEM100;SOX9;ACVR1;TGFB2;SMAD4;TGFB1;USP9X;SMAD9;SMAD6;BMP7;SMAD5;BMP6;RGMA;SKI;TGFBR3;BMPR1B;ENG;BMPR1A
positive regulation of cell proliferation (GO:0008284)	GO_Biological_Process_2018	UP	5	1.95691e-06	0.000140011	0.218824	-1.48259	CDKN1A;FLT1;CSF1;CD81;FLT4;LAMC1;TCIRG1;RBPJ;FGF2;AQP1;IGF1R;CRKL;HMGN5;GPER1;NAMPT;AKT1;CTSH;ITGAV;TIMP1;SOX9;CAPN1;IL6R;PDGFRB;CNOT6L;PRKCH;CSNK2A1;TET1;LIFR;EMP2;OSMR;POU3F2;SIRT1;TGFBR1;PGF;TGFBR2;TGFBR3;GAREM1;HCLS1;IL6ST;DDR2;NOTCH1;DHX9;SHC1;HDAC1;CUL3;LEF1;LRP5;PTN;EGFR;RELA;DLL4;PRDX3;SDCBP;ERBB4;PDCD10;NACC2;PDGFC;ERBB2;HSF1;HMOX1;SSR1;S1PR3;STOX1;LYN;WWTR1;MAP3K3;NTRK2;CD74;TGFB2;XBP1;…
fatty acid catabolic process (GO:0009062)	GO_Biological_Process_2018	UP	5	0.0009906	0.016942	0.287879	-1.48119	ACBD5;ACADVL;ABCD3;ABHD3;ABHD2;HSD17B4;PEX2;MUT;HADHB;ALDH3A2;HADHA;BDH2;EHHADH;PCCB;LPIN1;HADH;ABCD1;HIBCH;LPIN3
stress-activated protein kinase signaling cascade (GO:0031098)	GO_Biological_Process_2018	UP	5	0.000996679	0.0169658	0.28169	-1.47635	MAP3K2;MAP3K3;MAP3K1;NEK4;CHUK;STRADB;MAPKAP1;MINK1;STK39;NFKB1;STK3;STK10;TNIP2;MAP3K20;MAP3K8;TNIK;MAP4K5;PAK2;MAP3K5;PAK4
regulation of epidermal growth factor receptor signaling pathway (GO:0042058)	GO_Biological_Process_2018	UP	5	0.000206052	0.00571825	0.322034	-1.47544	RHBDF1;ERRFI1;HIP1;SHC1;RHBDF2;ITGA1;PTPRJ;PTPN12;ARAP1;CBL;AGT;EGFR;FER;GPER1;SPRY2;AKT1;HAP1;STAM2;EPS15
nuclear hormone receptor binding (GO:0035257)	GO_Molecular_Function_2018	UP	5	0.00116601	0.0219524	0.298246	-1.47427	NCOA1;MBD4;TCF7L2;NCOA3;ACTN4;SIRT1;HIF1A;ASXL1;MED12;RXRA;MED13;CNOT1;TRIP6;CRY1;CTNNB1;EP300;TRIP12
negative regulation of autophagy (GO:0010507)	GO_Biological_Process_2018	UP	5	0.00312436	0.0387709	0.297872	-1.4742	TSC1;MT3;MTOR;GOLGA2;DAP;PIK3CA;BCL2;LEPR;AKT1;TBC1D14;TAB2;EIF4G2;MCL1;EIF4G1
regulation of fibroblast proliferation (GO:0048145)	GO_Biological_Process_2018	UP	5	0.000315762	0.00753059	0.340426	-1.46895	CD74;CDKN1A;DHX9;GSTP1;FN1;PEX2;CDC73;AGT;AQP1;PARP10;SKI;CDK4;PDGFC;CTNNB1;TP53;DDR2
positive regulation of cellular metabolic process (GO:0031325)	GO_Biological_Process_2018	UP	5	2.94864e-05	0.00140644	0.301075	-1.46668	CD63;CDKN1A;RAMP3;CSF1;HDAC1;FMR1;ECE1;ACACB;HIF1A;RAB29;AKT1;RIPK1;APOE;SCYL2;PDGFRB;TGFB1;ANXA2;NR1H3;SCRIB;MT3;AGT;TGFBR2;NFKBIA;TBC1D5;PPARA;TP53;VAMP3;EIF4G1
phagocytic vesicle (GO:0045335)	GO_Cellular_Component_2018	UP	5	7.65768e-08	6.68473e-06	0.369048	-1.46526	STX12;ITGB5;UNC93B1;HFE;SNAP23;TCIRG1;SNX3;RAB20;RAB23;ITGAV;ATP7A;B2M;RAB8B;ABCA1;ATP6V0E1;ANXA3;HLA-B;CYBB;TAP1;HLA-C;CYBA;HLA-A;TAPBP;HLA-E;VAMP8;RAB32;RAB31;RAB34;RAB9A;VAMP3;RAB7A
BMP signaling pathway (GO:0030509)	GO_Biological_Process_2018	UP	5	0.000173234	0.00504776	0.292683	-1.4652	ACVR1;ACVRL1;TGFB2;SMAD4;TGFB1;USP9X;HFE;LEF1;UBE2D3;SMAD9;SMAD6;BMP7;CHRDL1;TOB1;SMAD5;FSTL1;BMP6;RGMA;SKI;TGFBR3;TMEM100;BMPR1B;ENG;BMPR1A
response to thyroid hormone (GO:0097066)	GO_Biological_Process_2018	UP	5	0.0028449	0.0361856	0.5	-1.45906	MBD4;CTSL;LMO2;RDX;CTSH;CTSS
protein oligomerization (GO:0051259)	GO_Biological_Process_2018	UP	5	0.00047385	0.0101439	0.220183	-1.45031	COLEC12;B4GALT1;AHNAK;ATL3;SHMT1;TNFAIP3;MLC1;ITPR3;IKZF1;IDE;FGFRL1;IGF1R;SNX2;MAT2A;TRIM28;IRAK1;TRIM4;NACC2;TRPS1;HSF1;DPYSL3;STOM;SMARCAD1;HMOX1;RIPK1;GBP1;TRIM21;AASS;TRIM22;SH3GLB1;GSDMD;CPSF7;FCER1G;VWF;CAV1;MCCC1;TWNK;SEPT4;EHD1;EHD4;APC;CAT;NBR1;VWA2;TEK;CRYAB;RBMX;TP53
regulation of endocytosis (GO:0030100)	GO_Biological_Process_2018	UP	5	0.0001009	0.00332388	0.314286	-1.44849	CD63;RAB5B;HIP1;CD151;RAB5C;LRP1;SNX12;STON1;SNX33;FGR;RUFY1;LGALS3;DAB2;RAB20;OPHN1;PACSIN2;ABL1;ITGAV;APOE;PRKD1;CBLL1;PICALM
ERBB signaling pathway (GO:0038127)	GO_Biological_Process_2018	UP	5	1.49906e-06	0.000108956	0.345679	-1.44617	SHC1;PXN;IQGAP1;PIK3R1;PIK3C2A;CBL;EGFR;EPS8;EFEMP1;ERBB4;ERBB2;ABL1;AKT1;PLCE1;CPNE3;CSK;PLCG1;SOX9;EPS15;TGFB1;GAB1;ERBIN;PRKCA;PTPN12;GAREM1;PIK3CA;FES;SOS1
cell-matrix adhesion (GO:0007160)	GO_Biological_Process_2018	UP	5	6.05813e-07	5.04367e-05	0.340659	-1.44531	ITGB1;DDR1;LAMA5;CD63;ECM2;ITGB5;ITGB4;ITGB2;SGCE;PPFIA1;ITGAV;EMILIN1;ADAMTS9;CD34;ITGA1;TSC1;EMP2;SORBS1;NPNT;LYVE1;MKLN1;BCAM;ITGA10;DLC1;TRIP6;ITGA8;ADAM9;ITGA7;CD44;FERMT2;VCL
positive regulation of muscle cell differentiation (GO:0051149)	GO_Biological_Process_2018	UP	5	0.00162229	0.0245975	0.342857	-1.44522	SPAG9;OLFM2;RANBP3L;BTG1;CDH2;BOC;ABL1;CTNNA1;CTNNB1;BNIP2;CTNNA2;TCF3
microvillus (GO:0005902)	GO_Cellular_Component_2018	UP	5	9.5348e-05	0.00137725	0.372093	-1.44205	WWOX;CLIC4;TGFB1;RDX;ICAM2;MSN;SPN;SLC9A3R1;MYO1C;PODXL;PDPN;ITGAV;TEK;EZR;CD44;RAPGEF3
central nervous system development (GO:0007417)	GO_Biological_Process_2018	UP	5	0.0008724	0.0154834	0.215596	-1.43404	RARG;NCAN;FMR1;CHD8;GSTP1;LOXL3;ATN1;JRKL;HNMT;PCDH18;FXR1;UGT8;NIPBL;ADGRG1;PTPRZ1;ZIC2;CDH2;PDGFC;ZIC1;PHGDH;CSK;FYN;APOD;CIC;CDK5RAP2;LYN;EIF2B2;STAT3;FOXJ1;PAX6;SMARCA1;HSPG2;EML1;TGFBR2;ALDH3A2;BCAN;VCAN;BTD;B3GNT5;DDIT4;PLXNB2;TPP1;HAP1;TBC1D23;NES;MDGA1;FGFR1
lipid droplet (GO:0005811)	GO_Cellular_Component_2018	UP	5	8.11174e-06	0.000175754	0.353846	-1.42838	EDA;RAB5C;ANXA2;CAV1;FAF2;GIMAP2;PLA2G4A;TSC1;ABHD5;GIMAP7;LSS;DHRS3;EHD1;RAP1B;CYB5R3;IRAK1;RDH10;PLIN4;PLIN3;PLIN2;METTL7A;PLIN1;RAB7A
regulation of cytoskeleton organization (GO:0051493)	GO_Biological_Process_2018	UP	5	0.000372944	0.008454	0.270833	-1.42761	CLIC4;LRP1;ROCK1;RHOBTB3;ARHGAP17;ARHGAP35;SYDE1;CAPN2;ABL1;GPM6B;PDGFRB;TSC1;RHOC;SORBS3;MTOR;RHOA;BST2;DLC1;RHOJ;CDK2AP2;RHOU;PLXNB1;S100A9;CRK;S100A8;RHOQ
endoplasmic reticulum-Golgi intermediate compartment membrane (GO:0033116)	GO_Cellular_Component_2018	UP	5	0.000414201	0.00425101	0.333333	-1.42526	TMED9;MCFD2;TMED10;SERPINA1;CTSZ;TAP1;TAPBP;GOLGA2;LMAN1;TBC1D20;GORASP1;CD59;TMED7;YKT6;CD55;CTSC
regulation of Wnt signaling pathway (GO:0030111)	GO_Biological_Process_2018	UP	5	0.0031903	0.0390879	0.236364	-1.42343	MACF1;KANK1;AMER2;CBFB;LRP1;NXN;CHD8;CTNND2;LRP5;CMAHP;APCDD1;CDC73;LRP6;MED12;SNX3;HHEX;SALL1;WLS;WWOX;TLE1;CSNK2A1;KREMEN1;HIC1;SKI;PPM1A;MDFIC
cellular response to growth factor stimulus (GO:0071363)	GO_Biological_Process_2018	UP	5	9.25926e-15	8.38025e-12	0.4	-1.42317	ACVRL1;FLT1;FLT4;HSPB1;NR3C1;TMEM100;ZFP36;AKT1;CPNE3;SOX9;SOX6;SOX5;ACVR1;NANOS1;ANXA1;TGFBR1;ERN1;ACAP2;GAREM1;MAPKAPK2;RAPGEF1;GAS1;PRKD1;CD44;FOXC1;URI1;NOTCH1;SHC1;IQGAP1;EGFR;ZFP36L2;CORO1B;ZFP36L1;DLL4;RAP1A;MAPK7;ERBB2;PLCG1;MBD4;WWOX;STAT5B;NTRK2;SMAD4;TGFB1;MTSS1L;SMAD9;PTPN12;BMP7;BMP6;EHD1;SETX;PDE3A;CTNNB1;BMPR1B;LIMS1;BMPR1A
negative regulation of homeostatic process (GO:0032845)	GO_Biological_Process_2018	UP	5	0.00097321	0.0167531	0.37931	-1.42302	HSPA9;NANOS1;TSC22D4;ZFP36;ERCC4;TSC22D3;BCL2;TNFAIP3;TMBIM6;SPX;ZFP36L1
positive regulation of protein import into nucleus (GO:0042307)	GO_Biological_Process_2018	UP	5	5.33744e-05	0.00220182	0.351852	-1.41787	KANK1;SMAD4;TGFB1;RBPMS;DDX58;PIK3R1;TGFBR1;EGFR;BMP6;DAB2;TRIM28;ERBB4;BAG3;BAMBI;ZIC1;UBR5;FLNA;HCLS1;BMPR1A
histone acetyltransferase binding (GO:0035035)	GO_Molecular_Function_2018	UP	5	0.00217952	0.0349795	0.391304	-1.41783	PCNA;EPAS1;TRIM68;TRIP4;PAX6;KANSL1L;HIF1A;TP53;GLI3
transforming growth factor beta receptor signaling pathway (GO:0007179)	GO_Biological_Process_2018	UP	5	5.75434e-06	0.000356069	0.337662	-1.4147	ACVRL1;ITGB5;PXN;F11R;CBL;CDH5;ACVR1;TGFB2;SMAD4;TGFB1;USP9X;SIRT1;SMAD5;TGFBR1;RHOA;TGFBR2;SKI;TGFBR3;CLDN5;TWSG1;COL1A2;PARD3;ID1;ADAM9;FERMT2;BMPR1A
cardiac ventricle morphogenesis (GO:0003208)	GO_Biological_Process_2018	UP	5	0.00156262	0.0243376	0.318182	-1.4124	TGFB2;TGFB1;NOTCH1;JAG1;FOXF1;RBPJ;TGFBR2;DLL4;TGFBR3;HEYL;MYL3;CPE;ENG;BMPR1A
positive regulation of cellular biosynthetic process (GO:0031328)	GO_Biological_Process_2018	UP	5	0.00288983	0.0366553	0.21875	-1.40764	PCNA;DDX3X;DHX9;SHC1;POLDIP3;FMR1;FAM129A;RPS27L;NMD3;PTH1R;HIF1A;CLU;EGFR;IGF1R;FXR1;PDGFC;ERBB2;AKT1;PDGFRB;ELOVL5;INSR;MID1IP1;SAMD4A;NR1H3;UPF3A;SORBS1;LARP4;NFKB1;MTOR;RGCC;DDAH1;SP1;DDAH2;VIM;TLR4
integral component of endoplasmic reticulum membrane (GO:0030176)	GO_Cellular_Component_2018	UP	5	0.000214176	0.00253117	0.255814	-1.40688	FICD;SGMS1;HFE;SPPL2A;RRBP1;TEX261;HACD3;ZMPSTE24;SEC61A1;SGPL1;LBR;TAPT1;HLA-DPA1;CD74;HSPA5;ELOVL5;RHBDD1;ELOVL2;HLA-B;TAP1;HLA-C;ELOVL7;HLA-A;TAPBP;HLA-E;ERN1;SELENOS;ACER3;CANX;HLA-DPB1;HLA-DRA;ATF6;HLA-DRB1
epithelial cell migration (GO:0010631)	GO_Biological_Process_2018	UP	5	0.00277255	0.0360562	0.324324	-1.40492	NANOS1;ANLN;PTP4A3;NUP188;PIK3CA;PKN3;NOS3;PXN;ABL1;PKN2;PRKX;RHOA
regulation of anatomical structure morphogenesis (GO:0022603)	GO_Biological_Process_2018	UP	5	7.66183e-05	0.00265784	0.301205	-1.40467	CRB2;SP100;SPARC;FLT4;TNFAIP3;TSPAN12;FGF2;ETS1;GPNMB;ZMYM5;ERBB2;DAG1;HMOX1;PDZD8;BCL9L;EGLN1;TGFB1;RC3H1;EMP2;LARP4;FMNL2;BCL6;CTNNB1;KIAA1958;EPHA2
regulation of osteoblast differentiation (GO:0045667)	GO_Biological_Process_2018	UP	5	3.22231e-05	0.00152113	0.328571	-1.40306	ACVR1;IFITM1;NOTCH1;ZHX3;SEMA4D;LRP5;SUCO;TMEM64;NPNT;LIMD1;BMP7;BMP6;HDAC7;SKI;RANBP3L;SUFU;NBR1;PRKD1;BMPR1B;IL6ST;IL6R;DDR2;BMPR1A
embryonic organ development (GO:0048568)	GO_Biological_Process_2018	UP	5	0.00058882	0.0117226	0.314815	-1.40187	TGFB2;RARG;TGFB1;KMT2A;RARRES2;RBPJ;PCSK5;GLI3;TGFBR2;TBX2;SALL1;TAL1;TBC1D23;NES;TEAD1;TEAD2;TEAD3
tertiary granule (GO:0070820)	GO_Cellular_Component_2018	UP	5	0.000172341	0.0021004	0.242424	-1.40019	CYFIP1;CSTB;CANT1;TMEM179B;COPB1;SNAP23;ITGB2;PRCP;TCIRG1;CTSS;CST3;LGALS3;LAMP1;LAMP2;STOM;CTSH;CD59;METTL7A;CD58;B2M;GOLGA7;CD55;PGM1;LAIR1;GSDMD;FCER1G;CD93;IDH1;STX7;CYBB;CYBA;ANO6;ATP11A;ILF2;RHOA;SERPINB6;VAMP8;PTPRB;DLC1;CYSTM1
single-stranded RNA binding (GO:0003727)	GO_Molecular_Function_2018	UP	5	0.00250317	0.0395259	0.304348	-1.40008	DDX3X;DHX9;DDX58;FMR1;DDX60;MEX3C;IFIH1;FXR1;PTBP1;ZFP36;HNRNPF;RBM7;HNRNPA1;EIF4B
intrinsic apoptotic signaling pathway in response to DNA damage (GO:0008630)	GO_Biological_Process_2018	UP	5	0.0005379	0.011145	0.326531	-1.40005	RPS27L;AEN;SIRT1;TOPORS;PML;HIC1;BCL2L11;IFI16;DDIT4;BCL2;ABL1;EP300;TP53;BCL2L2;EPHA2;MCL1
early endosome membrane (GO:0031901)	GO_Cellular_Component_2018	UP	5	8.57785e-05	0.00128668	0.310811	-1.39899	RAB5B;RAB5C;ANXA1;CAV1;HFE;HLA-B;HLA-C;DNAJC13;HLA-A;EGFR;LRP6;HLA-E;EHD1;SNX3;RUFY1;PIKFYVE;RABEP1;RAB31;WDR81;B2M;SNX8;SNX5;WLS
negative regulation of DNA metabolic process (GO:0051053)	GO_Biological_Process_2018	UP	5	0.000474078	0.0101439	0.340909	-1.39656	ACVRL1;DFFA;TGFB1;KMT2A;GMNN;TET1;TERF1;PDS5A;GTPBP4;WAPL;FAM129B;MSH3;ERCC4;GPER1;S100A11
response to steroid hormone (GO:0048545)	GO_Biological_Process_2018	UP	5	0.000291527	0.00729454	0.368421	-1.39253	PAQR8;YAP1;MBD4;TGFB2;PAQR6;URI1;TGFB1;PAQR5;CAV1;ABHD2;NR1H3;ATP1A2;NR3C1;TFPI
vascular endothelial growth factor receptor signaling pathway (GO:0048010)	GO_Biological_Process_2018	UP	5	1.27415e-05	0.00072929	0.338028	-1.38905	CYFIP1;FLT1;ROCK1;FLT4;PXN;VEGFB;HSPB1;CYBB;CYBA;PIK3R1;RHOA;PGF;PIK3CA;MAPKAPK3;AXL;MAPKAPK2;ITGAV;FYN;PRKD1;WASF2;DOCK1;CRK;PAK2;NCK1
positive regulation of ossification (GO:0045778)	GO_Biological_Process_2018	UP	5	0.000140672	0.00429204	0.339623	-1.38853	ACVR1;TGFB2;IFITM1;TGFB1;ZHX3;FZD9;SUCO;ANO6;NPNT;BMP7;BMP6;PRKD1;BMPR1B;IL6ST;IL6R;GPM6B;DDR2;BMPR1A
regulation of cellular component movement (GO:0051270)	GO_Biological_Process_2018	UP	5	2.24285e-05	0.00111631	0.382979	-1.38189	LYN;SP100;ROCK1;ARAP1;ACTN4;ETS1;TGFBR1;RHOA;EGFR;TGFBR3;FES;ERBB4;PDPN;ERBB2;ABL1;PKN2;ZSWIM6;RAF1
IRE1-mediated unfolded protein response (GO:0036498)	GO_Biological_Process_2018	UP	5	4.76891e-05	0.00206008	0.344828	-1.38059	XBP1;ACADVL;HSPA5;SHC1;FKBP14;DCTN1;PDIA6;ADD1;ERN1;DNAJC3;SEC61A1;SERP1;CTDSP2;LMNA;SSR1;HDGF;TPP1;TLN1;SEC62;SEC63
transmembrane receptor protein kinase activity (GO:0019199)	GO_Molecular_Function_2018	UP	5	1.13339e-06	0.000123288	0.380952	-1.37519	ACVR1;ACVRL1;DDR1;PDGFRB;NTRK2;FLT1;RYK;TIE1;INSR;FLT4;MERTK;EGFR;IGF1R;TGFBR2;ERBB4;AXL;ERBB2;TEK;BMPR1B;EPHB4;EPHA2;DDR2;FGFR1;BMPR1A
regulation of cell motility (GO:2000145)	GO_Biological_Process_2018	UP	5	0.000676806	0.0128204	0.254545	-1.37441	MACF1;ROCK1;PRKX;FBLN1;NTN1;EGFR;AMOT;ERBB4;LMNA;ERBB2;ABL1;AKT1;FLNA;TGFB1;CAVIN1;DDX58;MINK1;RHOC;RHOA;FES;ABI3;PLXNB2;PKN2;PLXNB1;PHPT1;RAF1;SGK1;CRK
positive regulation of ERK1 and ERK2 cascade (GO:0070374)	GO_Biological_Process_2018	UP	5	0.000537458	0.011145	0.222772	-1.37304	NOTCH2;DDR1;NOTCH1;FLT1;RAMP3;SHC1;FLT4;ARAF;TREM2;PHB;HMGB1;FGF2;ADRA1A;EGFR;IGF1R;ICAM1;RAP1A;GPNMB;ERBB4;GPER1;PDGFC;ERBB2;EPHB4;PDGFRB;NTRK2;CD74;TGFB1;RYK;TIE1;INSR;PRKCA;MERTK;NPNT;MT3;GAREM1;AXL;SPRY2;CHI3L1;ACKR3;TEK;RAF1;CD44;EPHA2;DDR2;FGFR1
regulation of transcription from RNA polymerase II promoter (GO:0006357)	GO_Biological_Process_2018	UP	5	7.53329e-13	4.12532e-10	0.200811	-1.36955	RB1;ATF1;MAML2;ENO1;IKZF1;IKZF2;RBPJ;SOX21;BACH1;ELK3;ELK4;SOX2;DCAF1;EDNRB;ZMIZ1;NAMPT;EPC1;SOX9;ACVR1;SMARCC1;EBF1;RFX2;DICER1;THAP1;HCFC1;IFI27;PRKAR1A;RFX4;PRKD1;EZR;ATF6;TP53;CGGBP1;ATF4;ZNF395;URI1;DHX9;EPAS1;CTR9;PIK3R1;ZBTB5;GATA2;HTATSF1;ZNF24;HIF1A;HELZ2;DHX36;PRDM16;APOE;ZBED6;ZNF148;LYAR;RREB1;STAT5A;WWTR1;STAT5B;CREBBP;XBP1;JAG1;FOXF1;NFATC3;SMARCA5;NFATC2;INO80;SMARCA2;FLI1;NFATC4;M…
ER to Golgi transport vesicle membrane (GO:0012507)	GO_Cellular_Component_2018	UP	5	0.000239361	0.00274561	0.327273	-1.36898	CD74;SEC24B;MCFD2;SEC24A;TMED10;HFE;HLA-B;HLA-C;HLA-A;HLA-E;LMAN1;HLA-DPB1;HLA-DRA;CD59;TMED7;B2M;HLA-DRB1;HLA-DPA1
positive regulation of protein localization to plasma membrane (GO:1903078)	GO_Biological_Process_2018	UP	5	0.00156262	0.0243376	0.318182	-1.36818	ITGB1;RAMP3;PRKCH;LRP1;TREM2;PIK3R1;SORBS1;EGFR;KIF5B;GPER1;AKT1;SQSTM1;EPHA2;ARF6
positive regulation of transport (GO:0051050)	GO_Biological_Process_2018	UP	5	0.000622283	0.0121771	0.333333	-1.36763	CD63;DYNC1H1;CD151;ANXA1;ANXA2;LRP1;KMT2A;FMR1;MLC1;C3;DAB2;SCIN;APOE;SGK1;CBLL1
platelet degranulation (GO:0002576)	GO_Biological_Process_2018	UP	5	1.85348e-05	0.000975526	0.28	-1.36529	TOR4A;CD63;SPARC;SERPINA1;WDR1;PROS1;PLEK;CLU;TMSB4X;LAMP2;FLNA;TIMP3;TIMP1;A2M;LYN;SRGN;ABCC4;TGFB2;TGFB1;VWF;RARRES2;ANXA5;FN1;VEGFB;ACTN4;LHFPL2;SYTL4;CD109;SELENOP;PECAM1;SERPING1;TAGLN2;NHLRC2;TLN1;VCL
negative regulation of viral life cycle (GO:1903901)	GO_Biological_Process_2018	UP	5	4.21791e-05	0.00191483	0.33871	-1.36405	IFITM3;IFITM1;GSN;IFITM2;ZC3HAV1;PML;MID2;PARP10;TRIM8;BST2;SNX3;FAM111A;ILF3;PLSCR1;TNIP1;TRIM28;IFI16;OAS1;OAS2;TRIM5;TRIM21
membrane raft (GO:0045121)	GO_Cellular_Component_2018	UP	5	9.00655e-09	1.17085e-06	0.341667	-1.36394	CRB2;ITGB1;STX12;AHNAK;MLC1;ADCY2;CBL;EGFR;SDCBP;LDHB;GJA1;PPP2R1B;PDPN;CAPN2;SERPINH1;STOM;FYN;CD55;GPM6B;S100A10;RFTN2;LYN;ABCA1;NANOS1;ANXA2;CAVIN1;CAV2;CAVIN2;CAV1;EMP2;ERLIN2;SORBS1;TNFRSF1B;TGFBR1;TNFRSF1A;TGFBR2;LAT2;PIKFYVE;PLSCR1;MYO1C;TEK
positive regulation of macromolecule biosynthetic process (GO:0010557)	GO_Biological_Process_2018	UP	5	7.09848e-05	0.00260067	0.258741	-1.36295	CIITA;PCNA;DDX3X;DHX9;SHC1;HDAC1;POLDIP3;FMR1;FAM129A;NLRC5;RPS27L;NMD3;HIF1A;EGFR;IGF1R;FXR1;PDGFC;ERBB2;NAMPT;AKT1;PDGFRB;TGFB2;XBP1;TGFB1;INSR;SAMD4A;NR1H3;SUCO;UPF3A;SORBS1;LARP4;SIRT1;NFKB1;MTOR;RGCC;VIM;TLR4
RNA binding (GO:0003723)	GO_Molecular_Function_2018	UP	5	3.00072e-09	9.79235e-07	0.190922	-1.36215	TES;HNRNPR;ENO1;EPRS;NUDT5;C14ORF93;CRKL;SOX2;HERC5;LGALS3;RPS16;TRIM28;RAVER1;RAVER2;TRIM25;CPNE3;SOX9;AGFG1;TNS1;SEC63;SRRM2;AQR;MBNL1;SCAF11;RPL22;FNDC3B;RC3H1;ACTN4;DICER1;FNDC3A;HLA-A;GTPBP4;SRRM1;DHX40;DDX39B;EWSR1;TEP1;ZC3H11A;XRN2;NUP98;KCTD12;PFN1;EZR;MACF1;ANP32A;DHX9;MEPCE;RPN1;NMD3;ZC3HAV1;HTATSF1;GSPT1;FXR1;HELZ2;S100A16;ERI1;PRDX1;DHX36;SERPINH1;LYAR;BARD1;BTF3;RPL41;RDX;LARP7;UPF3A…
response to growth factor (GO:0070848)	GO_Biological_Process_2018	UP	5	0.00203271	0.0289061	0.37037	-1.36044	SOX2;NANOS1;STAT5B;URI1;MAPK7;SHC1;ERBB2;CTNNB1;CPNE3;EPHA2
negative regulation of catalytic activity (GO:0043086)	GO_Biological_Process_2018	UP	5	0.00203271	0.0289061	0.37037	-1.35738	NANOS1;NOTCH1;DLC1;TMBIM1;TIMP1;PHPT1;ATP7A;PARP9;NES;MT3
negative regulation of cellular process (GO:0048523)	GO_Biological_Process_2018	UP	5	4.22561e-09	5.96646e-07	0.228037	-1.35644	IFITM1;TES;GMNN;ENO1;FGF2;ETS1;CLU;GJA1;ARID2;HIST1H2AC;NANOS1;BNIP3L;TSC1;CGRRF1;GTPBP4;AZGP1;TXNIP;PRKD1;RAF1;CBLL1;TP53;PLPP1;NOTCH1;NOTCH4;STK39;FBLN1;PHB;CDKN2AIP;SNX3;SLC9A3R1;ADGRG1;SCIN;PODXL;NACC2;TP53BP2;IGFBP7;UTP20;S100A11;LYN;CD164;TGFB2;SMAD4;TGFB1;CAV1;OSGIN2;SMAD6;BMP7;MT3;SMARCA2;BST2;RGCC;BCL6;DLG5;BCL2;PLXNB2;PLXNB1;ANP32B;TGFBI;CNOT8;MXD4;ACVRL1;CDKN1A;BTG2;RARG;DDX3X;BTG1;TGF…
cellular response to type I interferon (GO:0071357)	GO_Biological_Process_2018	UP	5	7.72471e-07	6.09852e-05	0.378788	-1.34959	IFITM3;SP100;IFITM1;IFITM2;HFE;IFI35;SAMHD1;IRAK1;GBP2;JAK1;HLA-B;HLA-C;HLA-A;PSMB8;HLA-E;BST2;IFI27;OAS1;OAS2;IRF1;IRF2;IRF7;XAF1;MYD88;IFNAR1
regulation of actin cytoskeleton organization (GO:0032956)	GO_Biological_Process_2018	UP	5	4.55711e-05	0.00200644	0.315789	-1.34839	PDGFRB;LRP1;ROCK1;RDX;RHOBTB3;TWF1;TSC1;ARHGAP17;F11R;RHOC;MTOR;RHOA;ARHGAP35;EPS8;BST2;DLC1;RHOJ;ABL1;RHOU;PHPT1;CRK;GPM6B;RAPGEF3;RHOQ
Golgi subcompartment (GO:0098791)	GO_Cellular_Component_2018	UP	5	2.37075e-09	4.62296e-07	0.235417	-1.34829	PI4K2B;GALNT13;SYS1;GALNT15;HFE;PROS1;GOLIM4;MANEA;ZFYVE1;GALNT10;GOLGA2;C1GALT1C1;GJA1;CCDC91;ARFIP1;DENND5A;B2M;GOLGA7;WLS;CSGALNACT1;SLC30A6;ST6GAL1;COG5;COG4;COG2;HLA-B;HLA-C;HLA-A;FAM91A1;HLA-E;TPST2;RAB32;RAB30;RAB34;KDELR2;PRKD1;TBC1D23;ATF6;RNF121;NOTCH2;COPB2;NOTCH3;NOTCH1;TMED10;COPB1;NOTCH4;FUT11;ATXN2;CHST11;FUT9;PDGFC;CHST14;CAV1;SURF4;IGF2R;ACER2;EXT2;HLA-DRA;PI4KB;TGFBI;HLA-DRB1;B4…
positive regulation of extrinsic apoptotic signaling pathway (GO:2001238)	GO_Biological_Process_2018	UP	5	0.00373035	0.0432437	0.344828	-1.34701	WWOX;PPP2R1B;CAV1;GPER1;RIPK1;LTBR;TANK;PAK2;AGT;PML
cytokine-mediated signaling pathway (GO:0019221)	GO_Biological_Process_2018	UP	5	4.26373e-15	4.8809e-12	0.250789	-1.34284	IFITM3;CNTFR;IFITM1;IFITM2;CSF1;HFE;INPPL1;RORA;IFI35;FGF2;ICAM1;CRKL;SOX2;MT2A;PSMD2;LEPR;AKT1;TRIM25;MAP3K8;B2M;TRIM21;IL6R;TRIM22;IL13RA1;IL4R;IL1R1;HLA-B;GPR75;HLA-C;LIFR;HLA-A;MID1;HLA-E;TXLNA;IFI27;IL6ST;SQSTM1;TP53;IFNAR1;SHC1;MAOA;CTR9;TNFRSF11B;PIK3R1;ADIPOR1;ADIPOR2;HIF1A;FOXO1;HSP90B1;RAP1B;IRAK1;INPP5D;HMOX1;RIPK1;SOCS6;SOCS4;MCL1;STAT5A;HSPA9;STAT5B;SMAD4;TGFB1;TNFSF13;FN1;MSN;TNFRSF…
positive regulation of I-kappaB kinase/NF-kappaB signaling (GO:0043123)	GO_Biological_Process_2018	UP	5	9.29841e-07	7.09624e-05	0.280488	-1.34074	CD40;CANT1;TRAF3IP2;SLC44A2;PELI2;RELA;TRIM8;GJA1;IRAK1;TRIM5;TSPAN6;CASP1;AKT1;HMOX1;FLNA;TRIM25;RIPK1;TRIM22;APOL3;TMED4;WLS;MAP3K3;CD74;CHUK;NEK6;TNFRSF10B;CFLAR;IRAK4;RHOC;RHOA;MID2;TNFRSF1A;BST2;PPM1A;GPRC5B;TNIP2;REL;TAB2;LTBR;PRKD1;TRIM38;TLR4;TMEM9B;BIRC2;MYD88;BIRC3
nuclear body (GO:0016604)	GO_Cellular_Component_2018	UP	5	1.14527e-06	4.46655e-05	0.20517	-1.33954	DCLRE1B;RB1;ICE1;TMEM179B;ICE2;PRDM5;FAM107A;EHMT1;ZBTB20;SMC5;NR3C1;CDC14A;CWC22;NAMPT;TRIM25;TRIM22;SRRM2;BNIP3L;SCAF11;TINF2;CDYL;ACTN4;PPP4R3B;SRRM1;RUFY1;MAU2;DDX39B;PRPF3;KAT6A;NUP98;SREK1;RAF1;SQSTM1;CBLL1;TP53;DHX9;YTHDC1;AK3;HIF1A;GLIS2;HMBOX1;NACC2;PACSIN2;ABL1;RREB1;BARD1;WWTR1;CARMIL1;CREBBP;ZFHX3;CBX5;TRIP4;INO80;SMAD6;FLI1;NFATC4;SETX;SMU1;SON;CDK2;NOSTRIN;FBXL3;HBP1;TCF3;FBXL4;CDKN…
regulation of Notch signaling pathway (GO:0008593)	GO_Biological_Process_2018	UP	5	0.000127543	0.00400013	0.309859	-1.33636	NOTCH3;CREBBP;TGFB2;NOTCH1;JAG1;MAML2;STAT3;PEAR1;RBPJ;GATA2;EGFR;FAM129B;EPN2;DLL4;KAT2B;MMP14;POFUT1;PDCD10;ZMIZ1;MFNG;EP300;NEPRO
positive regulation of cell-substrate adhesion (GO:0010811)	GO_Biological_Process_2018	UP	5	0.000461478	0.00999208	0.320755	-1.33516	CARMIL1;CSF1;NCOA3;FN1;EMP2;NPNT;TRIOBP;CRKL;ABL1;FLNA;RSU1;UTRN;DOCK1;CRK;RREB1;S100A10;LIMS1
regulation of MAPK cascade (GO:0043408)	GO_Biological_Process_2018	UP	5	3.48579e-07	3.06951e-05	0.269608	-1.33356	DDR1;CD40;FLT1;WWC1;FLT4;HMGB1;ADRA1A;IGF1R;SOX2;SPRED1;TRIM5;GPER1;DAG1;EPHB4;PDGFRB;DUSP1;GPR37L1;TNFRSF1B;TNFRSF1A;TRAF7;KCTD11;EPHA2;DDR2;PHLPP1;SHC1;GSTP1;PELI2;EGFR;RRAS;ERBB4;ERBB2;PAK2;PAK4;LYN;GDF11;NTRK2;CD74;TGFB2;TGFB1;CAV2;RYK;CAV1;INSR;FN1;TNFRSF10B;INHBB;MERTK;BMP7;BMP6;TNFRSF10D;AXL;NBR1;TEK;LTBR;FGFR1
regulation of intrinsic apoptotic signaling pathway (GO:2001242)	GO_Biological_Process_2018	UP	5	0.00132291	0.0213296	0.3125	-1.33262	URI1;DDX3X;SGMS1;CAV1;SEPT4;HERPUD1;SLC9A3R1;BCL2L11;BCL2;P4HB;S100A9;TP53;S100A8;BCL2L2;MCL1
hemopoiesis (GO:0030097)	GO_Biological_Process_2018	UP	5	0.00016784	0.00492653	0.298701	-1.3324	NOTCH2;CD164;TGFB2;TGFB1;JAG1;CSF1;KMT2A;NOTCH4;PLEK;PRKX;HIPK1;ZFP36L2;TGFBR2;TGFBR3;PRDX3;PTPRC;RRAS;IFI16;TAL1;KAT6A;MKNK2;TEK;CD34
integrin-mediated signaling pathway (GO:0007229)	GO_Biological_Process_2018	UP	5	0.000206052	0.00571825	0.322034	-1.32647	ITGB1;LAMA5;DST;ITGB5;CUL3;ITGB2;PLEK;ERBIN;NEDD9;FGR;ADAMTS1;ITGA10;ABL1;ADAM9;MYH9;ITGAV;PRKD1;DOCK1;FERMT2
negative regulation of epithelial cell proliferation (GO:0050680)	GO_Biological_Process_2018	UP	5	0.000440482	0.0097911	0.298507	-1.32548	MBD4;TGFB2;CDKN2B;TGFB1;SPARC;CAV2;CAV1;TINF2;PEX2;MCC;CDC73;MTSS1;SOX2;TGFBR3;RGCC;NFIB;ATOH8;STRAP;APOE;SOX9
protein phosphatase binding (GO:0019903)	GO_Molecular_Function_2018	UP	5	0.00129008	0.0233887	0.258065	-1.32546	MTMR3;STX17;BOD1;FLT4;STAT3;ITGA1;AP3B1;IQGAP1;PIK3R1;TANK;FOXO1;SMG5;EGFR;CTTNBP2NL;HSP90B1;SNX3;PPP1R3C;ERBB2;CTNNB1;STAT6;TP53;MAP3K5;JAK1;PHACTR4
collagen binding (GO:0005518)	GO_Molecular_Function_2018	UP	5	5.59174e-07	7.82045e-05	0.415094	-1.31942	ITGB1;DDR1;SPARC;ECM2;VWF;ITGA1;FN1;PODN;NID1;ANTXR1;CTSS;ADGRG1;C1QTNF1;CTSL;ITGA10;SERPINH1;SPARCL1;ADAM9;TGFBI;PPIB;CD44;DDR2
establishment or maintenance of epithelial cell apical/basal polarity (GO:0045197)	GO_Biological_Process_2018	UP	5	0.00420242	0.0478678	0.323529	-1.31899	CRB2;SLC9A3R1;WDR1;OPHN1;PARD3;ERBIN;MSN;SCRIB;MYO9A;RHOA;PARD3B
phosphatidylcholine metabolic process (GO:0046470)	GO_Biological_Process_2018	UP	5	0.00300744	0.0380416	0.263889	-1.31766	SLC44A3;PCYT1A;CSNK2A1;SLC44A1;ABHD4;ABHD3;STARD7;SLC44A2;PNPLA8;RARRES3;PLA2G4A;LCAT;DBI;PCTP;LPCAT3;CHPT1;CEPT1;LPIN1;LPIN3
positive regulation of cellular process (GO:0048522)	GO_Biological_Process_2018	UP	5	3.68729e-08	3.92654e-06	0.223077	-1.31643	CSF1;CD81;FMR1;SMC5;FGF2;ETS1;IGF1R;CXCL16;CRKL;HMGN5;NAMPT;AKT1;SOX9;CAPN1;TRIM21;IL6R;PDGFRB;CSNK2A1;LIFR;ACTN4;DICER1;POU3F2;PGF;HCFC1;GAREM1;PARD3;IL6ST;EZR;S100A9;S100A8;NOTCH1;KMT2A;SHC1;CUL3;PHB;ACACB;CDKN2AIP;PRDX3;SDCBP;PDCD10;NACC2;PDGFC;SSR1;LYN;WWTR1;TGFB2;XBP1;TGFB1;CAV1;INSR;RDX;TNFSF13;FN1;MSN;INO80;MT3;EHD1;ACER2;EHD2;DAB2;FER;CDK4;BAMBI;ACER3;CDK2;BCL2;BMPR1B;CNOT8;EIF4G2;FGFR1;E…
heart morphogenesis (GO:0003007)	GO_Biological_Process_2018	UP	5	0.00259064	0.0342848	0.294118	-1.31347	ACVR1;ACVRL1;TGFB2;NOTCH1;INSR;TGFBR1;TBX2;TGFBR3;HEYL;NIPBL;DLC1;SOX9;EPHB4;ENG;BMPR1A
Ras protein signal transduction (GO:0007265)	GO_Biological_Process_2018	UP	5	1.74653e-10	3.80827e-08	0.299107	-1.31335	RB1;GPSM2;CYFIP1;CDKN1A;ARHGAP5;FGF2;CRKL;EPS8;TRIM28;PLCE1;PHACTR4;RAB8B;NCOA3;RHOC;RHOA;RAB32;RAB30;MRAS;RAB31;MAPKAPK3;RAB34;CDC42EP4;MAPKAPK2;RHOJ;RAPGEF1;RABL3;RHOU;PRKD1;SOS1;TP53;RAPGEF3;RHOQ;RAB7A;RAB5B;RAB5C;ROCK1;SHC1;RHOBTB3;HACD3;NTN1;RAP1B;GNA13;ADGRG1;RAB20;RAP1A;RRAS;RAB23;PDPN;GNA12;G3BP1;RAB29;RAB28;RALGDS;RREB1;PAK2;PAK4;BRAP;SETDB1;ARHGAP29;RAB27A;RAB10;RIT1;COL1A2;RAB13;CDK2;R…
actin-based cell projection (GO:0098858)	GO_Cellular_Component_2018	UP	5	0.000996679	0.0088342	0.28169	-1.31287	ITGB1;WWOX;CLIC4;TGFB1;RDX;ICAM2;MSN;TWF1;MTM1;SPN;SLC9A3R1;MYO1C;PODXL;PDPN;DAG1;TEK;UTRN;EZR;CD44;RAPGEF3
caveola (GO:0005901)	GO_Cellular_Component_2018	UP	5	3.58061e-05	0.00066497	0.350877	-1.31141	CAVIN1;NOS3;CAV2;CAVIN2;CAV1;INSR;MYOF;LRP4;MLC1;EMP2;TFPI;CBL;LRP6;TGFBR2;EHD2;SMO;DLC1;PACSIN2;FLOT2;BMPR1A
response to lipopolysaccharide (GO:0032496)	GO_Biological_Process_2018	UP	5	0.00184743	0.0266132	0.224359	-1.311	CD40;GSTP1;CTR9;TNFAIP3;TNFRSF11B;CDC73;PRDX3;SBNO2;ZFP36;IRAK1;PDE4B;CASP1;NANOS1;XBP1;NOS3;ERBIN;NR1H3;TNFRSF10B;IRAK3;TNFRSF1B;NFKB1;RHOA;TNFRSF1A;TNFRSF10D;FER;TNIP1;MAPKAPK3;SELENOS;TNIP2;AXL;MAPKAPK2;ADAM9;LTBR;TLR4;IFNAR1
negative regulation of intracellular signal transduction (GO:1902532)	GO_Biological_Process_2018	UP	5	3.18706e-08	3.47466e-06	0.302469	-1.31019	DDX3X;WWC1;PLEK;OTUD7B;TNFAIP3;PTPRJ;RORA;LIMD1;HERPUD1;PREX2;PREX1;SPRED1;TMSB4X;GPER1;DAG1;WWC3;AKT1;CGNL1;TLE1;DUSP1;TSC1;PPP2R5C;SIRT1;CD2AP;PPM1A;DDIT4;APLNR;AJUBA;EPHA2;URI1;PHLPP1;GSTP1;ADIPOR1;TANK;RELA;HDAC7;ARHGAP12;SLC9A3R1;TSPAN6;SH3BP4;RIPK1;MCL1;LYN;CAV1;CARD8;TNIP1;DLG5;BCL2;BCL2L2
regulation of signal transduction (GO:0009966)	GO_Biological_Process_2018	UP	5	8.85106e-09	1.06655e-06	0.277778	-1.3073	DDR1;FLT1;FLT4;ARAF;RORA;CMAHP;CLU;IGF1R;RGS3;POFUT1;TRIM5;ZIC1;PLCE1;TIMP1;EPHB4;NCK1;ACVR1;PDGFRB;IGFBP5;DYNLT1;LIFR;SIRT1;PLSCR1;ELF1;MDFIC;MFNG;GAS1;VWA2;SIK2;PRKD1;RAF1;CRK;MGLL;BIRC2;EPHA2;DDR2;BIRC3;SASH3;CD63;SP100;CBFB;PXN;TULP3;CDKN2AIP;EGFR;SNX3;IRAK1;ERBB4;TMEM204;GNG7;ERBB2;CSK;CD55;SASH1;BRAP;NTRK2;CREBBP;RYK;TIE1;INSR;MERTK;DHRS3;AXL;TEK;FGFR1
interferon-gamma-mediated signaling pathway (GO:0060333)	GO_Biological_Process_2018	UP	5	3.86179e-12	1.19738e-09	0.478873	-1.30253	SP100;CIITA;HFE;ICAM1;TRIM8;MT2A;TRIM5;TRIM68;TRIM25;NCAM1;GBP2;B2M;GBP1;TRIM21;TRIM22;JAK1;HLA-DPA1;IFNGR1;HLA-B;HLA-C;HLA-A;MID1;PML;HLA-E;OAS1;OAS2;IRF1;IRF2;IRF7;HLA-DPB1;HLA-DRA;TRIM38;CD44;HLA-DRB1
regulation of smoothened signaling pathway (GO:0008589)	GO_Biological_Process_2018	UP	5	0.00277255	0.0360562	0.324324	-1.29694	CREBBP;EVC;RAB34;DLG5;SUFU;ZIC1;TULP3;GAS1;RORA;KIF7;GLI3;GLIS2
ATP binding (GO:0005524)	GO_Molecular_Function_2018	UP	5	0.00326516	0.0491784	0.199219	-1.29647	ACVRL1;ABCD3;CHD8;PYGL;IDE;PDK4;PAPOLA;AKT1;ATP7A;ABCD1;MAP3K5;ACVR1;MINK1;DARS2;TAP1;IRAK3;PEX1;TGFBR1;ERN1;LATS2;OAS1;OAS2;MYH9;SIK2;TP53;FICD;DHX9;ATP10D;RHOBTB3;TWF1;AK3;ATP1A2;STK3;PMVK;MKNK2;ABL1;MAP3K20;MAP4K5;ABCA1;HSPA9;EIF2B2;HSPA5;MLKL;PNPLA8;NEK6;INSR;SMARCA5;STK17A;BMPR1B;BMPR1A;EIF4G1
positive regulation of protein localization to cell periphery (GO:1904377)	GO_Biological_Process_2018	UP	5	0.00103894	0.0173624	0.319149	-1.29171	ITGB1;GPSM2;RAMP3;PRKCH;LRP1;TREM2;PIK3R1;SORBS1;EGFR;KIF5B;GPER1;AKT1;SQSTM1;EPHA2;ARF6
lysosomal lumen (GO:0043202)	GO_Cellular_Component_2018	UP	5	0.00113433	0.00983085	0.264368	-1.29071	CD74;SDC4;NCAN;SDC2;BGN;PRELP;HSPG2;GNS;CTSS;DCN;GALC;BCAN;VCAN;NAGLU;TCN2;NPC2;CTSL;LAMP2;TPP1;GPC5;GPC4;GYG2;GYG1
membrane protein proteolysis (GO:0033619)	GO_Biological_Process_2018	UP	5	0.00059704	0.0117838	0.361111	-1.28573	TGFB1;RHBDD1;SPPL2A;NFKB1;RELA;BACE1;BACE2;NCSTN;DAG1;ADAM9;CTSH;MYH9;RBMX
negative regulation of cellular protein metabolic process (GO:0032269)	GO_Biological_Process_2018	UP	5	0.000314927	0.00753059	0.277778	-1.28557	CSTB;BTG2;DDX3X;FMR1;SHMT1;PLAT;EPRS;TOB1;CST3;FXR1;SYNCRIP;EDNRB;AKT1;APOE;NANOS1;IGFBP5;SAMD4A;TSC1;MEX3C;NFKB1;DNAJC1;ILF3;CNOT1;NCL;CNOT8
transcription regulatory region DNA binding (GO:0044212)	GO_Molecular_Function_2018	UP	5	7.95508e-06	0.000649002	0.218667	-1.28436	RB1;RARG;CIITA;PRDM5;RORA;IKZF1;NR3C1;IKZF2;TTF1;ELK3;ELK4;SOX2;YY1;HHEX;SALL1;SALL2;SALL3;CREB3L2;EP300;SOX9;MYBL1;TEAD1;TEAD2;GABPA;CDK5RAP2;TEAD3;LMO2;TCF12;TFE3;KLF15;RBL2;ZEB1;TAL1;ZNF516;CRY1;PPARA;ATF6;TP53;ATF4;YAP1;KDM3A;FOXC1;NOTCH1;KMT2A;DHX9;HDAC1;MAX;LEF1;PHB;ASCL1;RELA;GLIS2;RXRA;IFI16;ERBB4;DHX36;ATOH8;TBL1X;BRD7;KANSL1L;RREB1;IVNS1ABP;MBD4;TCF7L2;XBP1;SMAD4;TIPARP;STAT3;NR1H3;FOXJ…
recycling endosome membrane (GO:0055038)	GO_Cellular_Component_2018	UP	5	0.000118884	0.00159878	0.354167	-1.28357	FZD7;HFE;HLA-B;HLA-C;HLA-A;SCAMP2;HLA-E;VAMP8;EHD1;EHD2;EHD4;PACSIN2;B2M;RAB11FIP4;VAMP3;RAB8B;ARF6
[truncated: 241 more rows]

## Sheet: Supplementary Table 14
Term	Library	LineageCluster	P.value	Adjusted.P.value	Overlap	Z.score	Genes
[truncated: 477 more rows]
